# Supplementary material for: De Novo Mutation Rates in Sticklebacks
Source: Mol Biol Evol. 2023 Aug 30;40(9):msad192. doi: 10.1093/molbev/msad192 (PMC10503787; doi:10.1093/molbev/msad192)
Supplement: msad192_Supplementary_Data [file msad192_supplementary_data.zip]

Archive with 4 entries (4 files):
- SubRate.xml
- Supplementary data sheet.xlsx
- Supplementary- De novo mutation rates in sticklebacks.pdf
- DNMRate.xml
