# Supplementary material for: De Novo Mutation Rates in Sticklebacks
Source: Mol Biol Evol. 2023 Aug 30;40(9):msad192. doi: 10.1093/molbev/msad192 (PMC10503787; doi:10.1093/molbev/msad192)
Supplement: msad192_Supplementary_Data [file msad192_supplementary_data.zip › Supplementary data sheet.xlsx]

## Sheet: Intro
	Sheet name	Description
	DNM rate	Basic info and DNM rates by sample.
	DNM position	Detected DNMs with annotation info.
	DNMGQ_DP_AB	Detected DNMs with site properties (GQ: genotyping qulity; DP: read depth; AB: allelic balance).
	CGIcount	Number and rate of CpG/non-CpG DNMs located within or outside CGI for each sample.
	CGIinfo_V6	Length of each types of CGIs according to reference genome version 6 annotation.
	WScount	Number and rate of DNMs by pairing type for each sample.
	Filter	Filter details by sample.
	Phase	Count of phased DNMs by sample.
	Otherpaper	Pedigree-based DNM papers to date.

## Sheet: DNM rate
Sample_ID	Sample_label	Population	Pedigree	BreedType	PedigreeType	Generation	Sex	CS	FNR	DNM	DNM_rate
TVA32_F2_01	fin_tva32_F1A02	TVA	TVA32	Outbred	2	F1	M	378772540	0.0514	5	6.9579e-09
TVA32_F2_02	fin_tva32_F1A03	TVA	TVA32	Outbred	2	F1	M	379375972	0.0535	2	2.7849e-09
TVA32_F2_03	fin_tva32_F1A05	TVA	TVA32	Outbred	2	F1	M	377708564	0.0524	5	6.98487e-09
TVA32_F2_04	fin_tva32_F1A06	TVA	TVA32	Outbred	2	F1	M	377801708	0.0544	4	5.59833e-09
TVA32_F2_05	fin_tva32_F1A07	TVA	TVA32	Outbred	2	F1	M	376895095	0.0552	1	1.40414e-09
TVA32_F2_06	fin_tva32_F1A08	TVA	TVA32	Outbred	2	F1	F	374002677	0.0521	5	7.05185e-09
TVA32_F2_07	fin_tva32_F1A09	TVA	TVA32	Outbred	2	F1	M	370385097	0.0574	2	2.8643e-09
TVA32_F2_08	fin_tva32_F1A10	TVA	TVA32	Outbred	2	F1	M	367250916	0.0579	3	4.33542e-09
TVA32_F2_09	fin_tva32_F1B03	TVA	TVA32	Outbred	2	F1	M	379077385	0.054	4	5.57713e-09
TVA32_F2_010	fin_tva32_F1B04	TVA	TVA32	Outbred	2	F1	M	372773440	0.0556	0	0
TVA24_F2_01	TVA_24_F1_F	TVA	TVA24	Outbred	3	F1	F	383467690	0.0487	3	4.11192e-09
TVA24_F2_02	TVA_24_F1_M	TVA	TVA24	Outbred	3	F1	M	384566305	0.0471	6	8.18658e-09
TVA24_F2_03	TVA_24_F2_01	TVA	TVA24	Inbred	3	F2	M	383644270	0.0653	3	4.18302e-09
TVA24_F2_04	TVA_24_F2_02	TVA	TVA24	Inbred	3	F2	M	384717231	0.0657	5	6.95524e-09
TVA24_F2_05	TVA_24_F2_03	TVA	TVA24	Inbred	3	F2	M	386255667	0.0657	2	2.77101e-09
TVA24_F2_06	TVA_24_F2_04	TVA	TVA24	Inbred	3	F2	F	379563980	0.0678	2	2.82622e-09
TVA24_F2_07	TVA_24_F2_05	TVA	TVA24	Inbred	3	F2	M	382379716	0.0672	2	2.8036e-09
TVA24_F2_08	TVA_24_F2_06	TVA	TVA24	Inbred	3	F2	M	384621246	0.0645	3	4.16883e-09
TVA24_F2_09	TVA_24_F2_07	TVA	TVA24	Inbred	3	F2	M	381320642	0.0678	6	8.4396e-09
TVA24_F2_010	TVA_24_F2_08	TVA	TVA24	Inbred	3	F2	F	380730713	0.0712	6	8.48362e-09
TVA24_F2_011	TVA_24_F2_09	TVA	TVA24	Inbred	3	F2	M	385037765	0.0652	9	1.25023e-08
TVA24_F2_012	TVA_24_F2_10	TVA	TVA24	Inbred	3	F2	M	381485981	0.0681	3	4.21933e-09
TVA34_F2_01	fin_tva34_F1A03	TVA	TVA34	Outbred	2	F1	F	374039123	0.0602	2	2.84477e-09
TVA34_F2_02	fin_tva34_F1B01	TVA	TVA34	Outbred	2	F1	F	379031964	0.0571	4	5.59614e-09
TVA34_F2_03	fin_tva34_F1B03	TVA	TVA34	Outbred	2	F1	F	381579640	0.0546	0	0
TVA34_F2_04	fin_tva34_F1B04	TVA	TVA34	Outbred	2	F1	M	379753752	0.0543	2	2.78448e-09
TVA34_F2_05	fin_tva34_F1B05	TVA	TVA34	Outbred	2	F1	F	379933909	0.0518	5	6.93956e-09
TVA34_F2_06	fin_tva34_F1B06	TVA	TVA34	Outbred	2	F1	M	380809769	0.056	5	6.9544e-09
TVA34_F2_07	fin_tva34_F1B07	TVA	TVA34	Outbred	2	F1	M	379621196	0.0571	1	1.39686e-09
TVA34_F2_08	fin_tva34_F1B08	TVA	TVA34	Outbred	2	F1	F	380178796	0.0562	2	2.78697e-09
TVA34_F2_09	fin_tva34_F1B09	TVA	TVA34	Outbred	2	F1	F	377915785	0.0562	0	0
TVA34_F2_010	fin_tva36_F0_M	TVA	TVA34	Outbred	2	F1	M	379147174	0.0598	3	4.20788e-09
TVA36_F2_01	fin_tva36_F1A05	TVA	TVA36	Outbred	2	F1	F	365610544	0.0546	5	7.23279e-09
TVA36_F2_02	fin_tva36_F1A06	TVA	TVA36	Outbred	2	F1	F	373972622	0.0507	6	8.45041e-09
TVA36_F2_03	fin_tva36_F1A08	TVA	TVA36	Outbred	2	F1	M	373749233	0.0513	4	5.64054e-09
TVA36_F2_04	fin_tva36_F1A09	TVA	TVA36	Outbred	2	F1	F	370226298	0.0529	2	2.85192e-09
TVA36_F2_05	fin_tva36_F1B05	TVA	TVA36	Outbred	2	F1	F	362056920	0.057	2	2.92895e-09
TVA36_F2_06	fin_tva36_F1B06	TVA	TVA36	Outbred	2	F1	F	372608493	0.0511	0	0
TVA36_F2_07	fin_tva36_F1B07	TVA	TVA36	Outbred	2	F1	F	366978319	0.0541	6	8.64243e-09
TVA36_F2_08	fin_tva36_F1B08	TVA	TVA36	Outbred	2	F1	M	374296076	0.051	1	1.40763e-09
TVA36_F2_09	fin_tva36_F1B09	TVA	TVA36	Outbred	2	F1	M	356406373	0.0495	0	0
TVA36_F2_010	fin_tva38_F0_M	TVA	TVA36	Outbred	2	F1	M	366354745	0.0545	4	5.77387e-09
TVA38_F2_01	fin_tva38_F1A07	TVA	TVA38	Outbred	2	F1	M	356955269	0.0497	3	4.42198e-09
TVA38_F2_02	fin_tva38_F1A08	TVA	TVA38	Outbred	2	F1	M	364569679	0.0479	0	0
TVA38_F2_03	fin_tva38_F1A09	TVA	TVA38	Outbred	2	F1	M	290225171	0.0614	6	1.1013e-08
TVA38_F2_04	fin_tva38_F1A18	TVA	TVA38	Outbred	2	F1	M	267164102	0.0627	1	1.9967e-09
TVA38_F2_05	fin_tva38_F1A19	TVA	TVA38	Outbred	2	F1	M	253424544	0.0611	1	2.10137e-09
TVA38_F2_06	fin_tva38_F1A20	TVA	TVA38	Outbred	2	F1	M	338021435	0.0516	2	3.11935e-09
TVA38_F2_07	fin_tva38_F1A21	TVA	TVA38	Outbred	2	F1	F	365977744	0.047	0	0
TVA38_F2_08	fin_tva38_F1A22	TVA	TVA38	Outbred	2	F1	M	273263305	0.0577	1	1.94178e-09
TVA38_F2_09	fin_tva38_F1B07	TVA	TVA38	Outbred	2	F1	M	345510081	0.0495	1	1.5225e-09
TVA38_F2_010	fin_tva38_F1B08	TVA	TVA38	Outbred	2	F1	M	357572582	0.0483	5	7.34642e-09
POR02_F2_01	fin_por02_F1A02	POR	POR02	Outbred	2	F1	M	356673854	0.0549	3	4.44982e-09
POR02_F2_02	fin_por02_F1A05	POR	POR02	Outbred	2	F1	F	369928167	0.0513	3	4.2741e-09
POR02_F2_03	fin_por02_F1A07	POR	POR02	Outbred	2	F1	F	372532781	0.0513	1	1.41474e-09
POR02_F2_04	fin_por02_F1A08	POR	POR02	Outbred	2	F1	M	372627142	0.0539	4	5.67307e-09
POR02_F2_05	fin_por02_F1A09	POR	POR02	Outbred	2	F1	M	346235592	0.066	6	9.2769e-09
POR02_F2_06	fin_por02_F1A10	POR	POR02	Outbred	2	F1	F	374639219	0.0505	7	9.8392e-09
POR02_F2_07	fin_por02_F1A11	POR	POR02	Outbred	2	F1	M	315723737	0.0733	5	8.54464e-09
POR02_F2_08	fin_por02_F1A12	POR	POR02	Outbred	2	F1	M	376683498	0.0525	3	4.20277e-09
POR02_F2_09	fin_por02_F1A13	POR	POR02	Outbred	2	F1	F	372402362	0.0505	9	1.27264e-08
POR02_F2_010	fin_por02_F1A14	POR	POR02	Outbred	2	F1	M	373060702	0.0532	1	1.41557e-09
por06_F1_M01	fin_por06_F1M01	POR	POR06_12_13	Outbred	3	F1	M	359721723	0.0586	3	4.42946e-09
POR13_por12_F1_M01	fin_por12_F1M01	POR	POR06_12_13	Outbred	3	F1	M	378297807	0.0574	4	5.60878e-09
POR12_por13_F1_F01	fin_por13_F1F01	POR	POR06_12_13	Outbred	3	F1	F	377582020	0.0676	2	2.84045e-09
POR13_por13_F1_F02	fin_por13_F1F02	POR	POR06_12_13	Outbred	3	F1	F	376858304	0.0679	3	4.27022e-09
porout03_F2_011	porout03_F2_01	POR	POR06_12_13	Outbred	3	F2	M	377650283	0.0843	6	8.67517e-09
porout03_F2_012	porout03_F2_02	POR	POR06_12_13	Outbred	3	F2	M	372129441	0.0663	7	1.00732e-08
porout03_F2_013	porout03_F2_03	POR	POR06_12_13	Outbred	3	F2	F	366823020	0.0619	3	4.35899e-09
porout03_F2_014	porout03_F2_04	POR	POR06_12_13	Outbred	3	F2	F	381810133	0.059	4	5.56664e-09
porout03_F2_015	porout03_F2_05	POR	POR06_12_13	Outbred	3	F2	F	377785405	0.0602	3	4.22484e-09
porout03_F2_016	porout03_F2_06	POR	POR06_12_13	Outbred	3	F2	F	366383092	0.0741	4	5.89563e-09
porout03_F2_017	porout03_F2_07	POR	POR06_12_13	Outbred	3	F2	M	367504131	0.0616	5	7.2492e-09
porout03_F2_018	porout03_F2_08	POR	POR06_12_13	Outbred	3	F2	F	355629232	0.063	2	3.00098e-09
porout03_F2_019	porout03_F2_09	POR	POR06_12_13	Outbred	3	F2	F	332991617	0.0648	4	6.42232e-09
porout03_F2_020	porout03_F2_10	POR	POR06_12_13	Outbred	3	F2	F	327895637	0.0596	0	0
porout10_F2_01	porout10_F2_01	POR	POR06_12_13	Outbred	3	F2	M	378087672	0.066	2	2.83179e-09
porout10_F2_02	porout10_F2_02	POR	POR06_12_13	Outbred	3	F2	M	379615378	0.0622	1	1.40448e-09
porout10_F2_03	porout10_F2_03	POR	POR06_12_13	Outbred	3	F2	F	375752221	0.0558	2	2.81861e-09
porout10_F2_04	porout10_F2_04	POR	POR06_12_13	Outbred	3	F2	M	379020233	0.0615	1	1.40564e-09
porout10_F2_05	porout10_F2_05	POR	POR06_12_13	Outbred	3	F2	M	375257240	0.0655	3	4.27743e-09
porout10_F2_06	porout10_F2_06	POR	POR06_12_13	Outbred	3	F2	M	375235480	0.0613	4	5.67805e-09
porout10_F2_07	porout10_F2_07	POR	POR06_12_13	Outbred	3	F2	M	376463134	0.0611	3	4.24375e-09
porout10_F2_08	porout10_F2_08	POR	POR06_12_13	Outbred	3	F2	M	380559158	0.0618	2	2.8008e-09
porout10_F2_09	porout10_F2_09	POR	POR06_12_13	Outbred	3	F2	F	373756693	0.0598	5	7.11428e-09
porout10_F2_010	porout10_F2_10	POR	POR06_12_13	Outbred	3	F2	F	375002934	0.0578	4	5.66047e-09
POR11_F2_01	fin_por11_F1A01	POR	POR11	Outbred	2	F1	M	351819345	0.0541	2	3.00493e-09
POR11_F2_02	fin_por11_F1A02	POR	POR11	Outbred	2	F1	F	369190020	0.0543	5	7.16039e-09
POR11_F2_03	fin_por11_F1A03	POR	POR11	Outbred	2	F1	M	368200000	0.0564	1	1.43912e-09
POR11_F2_04	fin_por11_F1A04	POR	POR11	Outbred	2	F1	F	369083654	0.0538	4	5.72693e-09
POR11_F2_05	fin_por11_F1A06	POR	POR11	Outbred	2	F1	F	369344585	0.0586	4	5.75207e-09
POR11_F2_06	fin_por11_F1A08	POR	POR11	Outbred	2	F1	F	359327911	0.0647	5	7.43872e-09
POR11_F2_07	fin_por11_F1B01	POR	POR11	Outbred	2	F1	F	367669237	0.051	1	1.433e-09
POR11_F2_08	fin_por11_F1B04	POR	POR11	Outbred	2	F1	M	361230871	0.0559	2	2.93222e-09
POR11_F2_09	fin_por11_F1B05	POR	POR11	Outbred	2	F1	F	366553931	0.0642	5	7.28818e-09
POR11_F2_010	fin_por11_F1B07	POR	POR11	Outbred	2	F1	M	368478552	0.0632	1	1.44847e-09
POR31_F2_01	fin_por31_F1A01	POR	POR31	Outbred	2	F1	F	367575417	0.0546	5	7.19412e-09
POR31_F2_02	fin_por31_F1A03	POR	POR31	Outbred	2	F1	F	371684969	0.0522	2	2.83863e-09
POR31_F2_03	fin_por31_F1A04	POR	POR31	Outbred	2	F1	F	374789405	0.0584	6	8.50095e-09
POR31_F2_04	fin_por31_F1A05	POR	POR31	Outbred	2	F1	F	371980413	0.0573	2	2.85172e-09
POR31_F2_05	fin_por31_F1A06	POR	POR31	Outbred	2	F1	F	369189169	0.0574	1	1.43679e-09
POR31_F2_06	fin_por31_F1A07	POR	POR31	Outbred	2	F1	F	368339118	0.0604	3	4.33411e-09
POR31_F2_07	fin_por31_F1A08	POR	POR31	Outbred	2	F1	M	369359528	0.057	5	7.1776e-09
POR31_F2_08	fin_por31_F1A09	POR	POR31	Outbred	2	F1	F	368697279	0.0534	2	2.86526e-09
POR31_F2_09	fin_por31_F1A10	POR	POR31	Outbred	2	F1	F	370782197	0.0597	3	4.30235e-09
POR31_F2_010	fin_por31_F1A11	POR	POR31	Outbred	2	F1	F	371260112	0.0569	2	2.85604e-09

## Sheet: DNM position
V7_DNM	Sample_ID	PMNumber	V7_DNM2	Phase	BreedType	Generation	Parental_Mosaic	Clustered	Fam_ID	Pop_ID	V7_CHR	V7_POS	V6_DNM	REF	ALT	Type_1	Type_2	Type_3	Type_4	Type_5	Position	Exon_type	#exon	Total_cds_length	annotation	ToTSS	ToTTS	Total_gene_length	Gene_direction	gene_ID	if_on_UTR	CGI	CpG	TransRate
LG4_1806770	POR02_F2_01	1	4_1806770	NA		F1			POR02	POR	4	1806770	LG4_1824335	G	A	G>A	C>T	S>W	Ts	C>T	non-gene		NA	NA	NA	3298	613	NA	NA	NA	NA	Non-CGI	Non-CpG
LG14_14811287	POR02_F2_01	1	14_14811287	NA		F1			POR02	POR	14	14811287	LG14_14785591	C	T	C>T	C>T	S>W	Ts	CpG>TpG	Exon	NS	5	1191	Similar_to_lhx5:_LIM/homeobox_protein_Lhx5_(Danio_rerio)	2945	6973	21829	-	Ppun_00040055	NA	CGI	CpG
LG17_20941737	POR02_F2_01	1	17_20941737	paternal		F1			POR02	POR	17	20941737	LG17_20813383	T	C	T>C	A>G	W>S	Ts	A>G	Intron		45	9756	Similar_to_Chd6:_Chromodomain-helicase-DNA-binding_protein_6_(Mus_musculus)	27397	982	36376	+	Ppun_00020879	NA	Non-CGI	Non-CpG
LG10_1004945	POR02_F2_010	1	10_1004945	maternal		F1			POR02	POR	10	1004945	LG10_1000582	T	G	T>G	A>C	W>S	Tv	A>C	Exon	NS	18	2838	Similar_to_Cnot3:_CCR4-NOT_transcription_complex_subunit_3_(Mus_musculus)	7032	2125	10767	+	Ppun_00036858	NA	CGI	Non-CpG
LG3_5161570	POR02_F2_02	1	3_5161570	paternal		F1	PM		POR02	POR	3	5161570	LG3_5120767	G	A	G>A	C>T	S>W	Ts	CpG>TpG	non-gene		NA	NA	NA	2760	3889	NA	NA	NA	NA	Non-CGI	CpG
LG11_15150426	POR02_F2_02	1	11_15150426	paternal		F1	PM		POR02	POR	11	15150426	LG11_15144775	A	G	A>G	A>G	W>S	Ts	A>G	non-gene		NA	NA	NA	12158	7001	NA	NA	NA	NA	Non-CGI	Non-CpG
LG20_4636967	POR02_F2_02	1	20_4636967	paternal		F1			POR02	POR	20	4636967	LG20_4647599	G	A	G>A	C>T	S>W	Ts	C>T	Exon	S	7	924	Similar_to_MAN1C1:_Mannosyl-oligosaccharide_1%2C2-alpha-mannosidase_IC_(Homo_sapiens)	9186	96	9283	+	Ppun_00015106	NA	Non-CGI	Non-CpG
LG2_13828299	POR02_F2_03	1	2_13828299	paternal		F1			POR02	POR	2	13828299	LG2_13479414	G	T	G>T	C>A	S>W	Tv	C>A	Intron		25	2253	Similar_to_Rps6ka1:_Ribosomal_protein_S6_kinase_alpha-1_(Mus_musculus)	6120	11692	20654	-	Ppun_00011151	NA	Non-CGI	Non-CpG
LG1_1200243	POR02_F2_04	1	1_1200243	paternal		F1			POR02	POR	1	1200243	LG1_962810	T	A	T>A	A>T	W>W	Tv	A>T	Intron		13	810	Protein_of_unknown_function	4563	984	13901	-	Ppun_00007357	NA	Non-CGI	Non-CpG
LG10_4500325	POR02_F2_04	1	10_4500325	NA		F1			POR02	POR	10	4500325	LG10_4525107	T	C	T>C	A>G	W>S	Ts	A>G	non-gene		NA	NA	NA	18775	19911	NA	NA	NA	NA	Non-CGI	Non-CpG
LG16_18185367	POR02_F2_04	1	16_18185367	paternal		F1			POR02	POR	16	18185367	LG16_17807957	C	T	C>T	C>T	S>W	Ts	CpG>TpG	Exon	NS	12	2853	Similar_to_slc39a10:_Zinc_transporter_ZIP10_(Danio_rerio)	9294	2486	11834	-	Ppun_00026824	NA	CGI	CpG
LG19_7820576	POR02_F2_04	1	19_7820576	NA		F1			POR02	POR	19	7820576	LG19_7855861	G	A	G>A	C>T	S>W	Ts	CpG>TpG	Exon	S	10	4485	Similar_to_RFX7:_DNA-binding_protein_RFX7_(Homo_sapiens)	7698	2943	10765	-	Ppun_00024017	NA	CGI	CpG
LG2_13324	POR02_F2_05	1	2_13324	NA		F1			POR02	POR	2	13324	LG2_7374	T	C	T>C	A>G	W>S	Ts	A>G	non-gene		NA	NA	NA	57757	53949	NA	NA	NA	NA	CGI	Non-CpG
LG7_1270916	POR02_F2_05	1	7_1270916	NA		F1			POR02	POR	7	1270916	LG7_1934294	A	G	A>G	A>G	W>S	Ts	A>G	Intron		13	1521	Similar_to_alcama:_CD166_antigen_homolog_A_(Danio_rerio)	33679	6368	42384	+	Ppun_00035075	NA	CGI	Non-CpG
LG15_7742402	POR02_F2_05	1	15_7742402	paternal		F1			POR02	POR	15	7742402	LG15_7785740	G	A	G>A	C>T	S>W	Ts	CpG>TpG	non-gene		NA	NA	NA	5999	2322	NA	NA	NA	NA	Non-CGI	CpG
LG16_16360078	POR02_F2_05	1	16_16360078	maternal		F1			POR02	POR	16	16360078	LG16_15941198	T	C	T>C	A>G	W>S	Ts	A>G	non-gene		NA	NA	NA	12655	10071	NA	NA	NA	NA	Non-CGI	Non-CpG
LG18_5468628	POR02_F2_05	1	18_5468628	NA		F1			POR02	POR	18	5468628	LG18_5472088	A	C	A>C	A>C	W>S	Tv	A>C	non-gene		NA	NA	NA	5886	31234	NA	NA	NA	NA	Non-CGI	Non-CpG
LG21_6990440	POR02_F2_05	1	21_6990440	NA		F1			POR02	POR	21	6990440	LG21_7000055	A	G	A>G	A>G	W>S	Ts	A>G	Intron		5	819	Similar_to_Msc:_Musculin_(Mus_musculus)	22801	6580	29382	-	Ppun_00044846	NA	Non-CGI	Non-CpG
LG2_18607100	POR02_F2_06	1	2_18607100	maternal		F1			POR02	POR	2	18607100	LG2_18268675	G	A	G>A	C>T	S>W	Ts	C>T	Exon	S	15	2754	Similar_to_CYLD:_Ubiquitin_carboxyl-terminal_hydrolase_CYLD_(Bos_taurus)	7947	5777	15067	-	Ppun_00011508	NA	Non-CGI	Non-CpG
LG3_7148449	POR02_F2_06	1	3_7148449	paternal		F1	PM		POR02	POR	3	7148449	LG3_7107646	A	C	A>C	A>C	W>S	Tv	A>C	Intron		13	2400	Similar_to_MYLK4:_Myosin_light_chain_kinase_family_member_4_(Homo_sapiens)	5117	2956	8074	+	Ppun_00029747	NA	Non-CGI	Non-CpG
LG5_6243181	POR02_F2_06	1	5_6243181	paternal		F1			POR02	POR	5	6243181	LG5_6231370	C	T	C>T	C>T	S>W	Ts	C>T	Intron		4	423	Protein_of_unknown_function	2238	753	6766	-	Ppun_00042981	NA	Non-CGI	Non-CpG
LG9_6147107	POR02_F2_06	1	9_6147107	paternal		F1			POR02	POR	9	6147107	LG9_6913093	G	A	G>A	C>T	S>W	Ts	CpG>TpG	Intron		5	414	Similar_to_Slk:_STE20-like_serine/threonine-protein_kinase_(Mus_musculus)	942	7199	21458	+	Ppun_00017182	NA	Non-CGI	CpG
LG11_15150426	POR02_F2_06	2	11_15150426	paternal		F1	PM		POR02	POR	11	15150426	LG11_15144775	A	G	A>G	A>G	W>S	Ts	A>G	non-gene		NA	NA	NA	12158	7001	NA	NA	NA	NA	Non-CGI	Non-CpG
LG14_5179931	POR02_F2_06	1	14_5179931	paternal		F1			POR02	POR	14	5179931	LG14_5140977	T	G	T>G	A>C	W>S	Tv	A>C	non-gene		NA	NA	NA	13087	14584	NA	NA	NA	NA	Non-CGI	Non-CpG
LG15_5006607	POR02_F2_06	1	15_5006607	NA		F1			POR02	POR	15	5006607	LG15_5037244	C	G	C>G	C>G	S>S	Tv	C>G	non-gene		NA	NA	NA	40887	37386	NA	NA	NA	NA	Non-CGI	Non-CpG
LG2_23602743	POR02_F2_07	1	2_23602743	maternal		F1			POR02	POR	2	23602743	LG2_23280645	T	C	T>C	A>G	W>S	Ts	A>G	non-gene		NA	NA	NA	2326	4054	NA	NA	NA	NA	Non-CGI	Non-CpG
LG3_7148449	POR02_F2_07	2	3_7148449	paternal		F1	PM		POR02	POR	3	7148449	LG3_7107646	A	C	A>C	A>C	W>S	Tv	A>C	Intron		13	2400	Similar_to_MYLK4:_Myosin_light_chain_kinase_family_member_4_(Homo_sapiens)	5117	2956	8074	+	Ppun_00029747	NA	Non-CGI	Non-CpG
LG4_24805431	POR02_F2_07	1	4_24805431	paternal		F1			POR02	POR	4	24805431	LG4_24949689	T	C	T>C	A>G	W>S	Ts	A>G	non-gene		NA	NA	NA	118536	109103	NA	NA	NA	NA	Non-CGI	Non-CpG
LG4_30679815	POR02_F2_07	1	4_30679815	paternal		F1			POR02	POR	4	30679815	LG4_30672708	C	T	C>T	C>T	S>W	Ts	CpG>TpG	Intron		21	2565	Similar_to_ADAM19:_Disintegrin_and_metalloproteinase_domain-containing_protein_19_(Homo_sapiens)	4787	8054	12842	+	Ppun_00006881	NA	Non-CGI	CpG
LG10_12952231	POR02_F2_07	1	10_12952231	maternal		F1	PM		POR02	POR	10	12952231	LG10_13306448	G	T	G>T	C>A	S>W	Tv	C>A	non-gene		NA	NA	NA	9388	12320	NA	NA	NA	NA	Non-CGI	Non-CpG
LG3_5161570	POR02_F2_08	2	3_5161570	paternal		F1	PM		POR02	POR	3	5161570	LG3_5120767	G	A	G>A	C>T	S>W	Ts	CpG>TpG	non-gene		NA	NA	NA	2760	3889	NA	NA	NA	NA	Non-CGI	CpG
LG5_3924944	POR02_F2_08	1	5_3924944	paternal		F1			POR02	POR	5	3924944	LG5_3914925	C	T	C>T	C>T	S>W	Ts	CpG>TpG	Intron		33	5532	Similar_to_Pcdh15:_Protocadherin-15_(Gallus_gallus)	35581	39590	75172	+	Ppun_00042727	NA	Non-CGI	CpG
LG7_2435764	POR02_F2_08	1	7_2435764	NA		F1			POR02	POR	7	2435764	LG7_2392077	G	A	G>A	C>T	S>W	Ts	CpG>TpG	non-gene		NA	NA	NA	25325	35559	NA	NA	NA	NA	CGI	CpG
LG3_7148449	POR02_F2_09	3	3_7148449	paternal		F1	PM		POR02	POR	3	7148449	LG3_7107646	A	C	A>C	A>C	W>S	Tv	A>C	Intron		13	2400	Similar_to_MYLK4:_Myosin_light_chain_kinase_family_member_4_(Homo_sapiens)	5117	2956	8074	+	Ppun_00029747	NA	Non-CGI	Non-CpG
LG4_4067905	POR02_F2_09	1	4_4067905	paternal		F1			POR02	POR	4	4067905	LG4_4094574	A	C	A>C	A>C	W>S	Tv	A>C	non-gene		NA	NA	NA	45681	34167	NA	NA	NA	NA	Non-CGI	Non-CpG
LG6_14096093	POR02_F2_09	1	6_14096093	NA		F1	PM		POR02	POR	6	14096093	LG6_14096048	G	T	G>T	C>A	S>W	Tv	C>A	Intron		24	2502	Similar_to_Papolg:_Poly(A)_polymerase_gamma_(Mus_musculus)	4786	6958	13293	+	Ppun_00028419	NA	Non-CGI	Non-CpG
LG12_21291563	POR02_F2_09	1	12_21291563	paternal		F1			POR02	POR	12	21291563	LG12_28506785	G	T	G>T	C>A	S>W	Tv	C>A	Intron		19	2367	Similar_to_PDE5A:_cGMP-specific_3'%2C5'-cyclic_phosphodiesterase_(Bos_taurus)	12277	20024	32302	-	Ppun_00002695	NA	Non-CGI	Non-CpG
LG12_23576480	POR02_F2_09	1	12_23576480	maternal		F1			POR02	POR	12	23576480	LG12_30791702	G	A	G>A	C>T	S>W	Ts	C>T	Intron		10	1158	Protein_of_unknown_function	2180	2683	5835	-	Ppun_00002880	NA	Non-CGI	Non-CpG
LG15_380069	POR02_F2_09	1	15_380069	maternal		F1			POR02	POR	15	380069	LG15_380069	T	G	T>G	A>C	W>S	Tv	A>C	non-gene		NA	NA	NA	4846	5433	NA	NA	NA	NA	Non-CGI	Non-CpG
LG16_1406042	POR02_F2_09	1	16_1406042	maternal		F1			POR02	POR	16	1406042	LG16_1414016	C	A	C>A	C>A	S>W	Tv	C>A	Intron		5	627	Similar_to_MRAS:_Ras-related_protein_M-Ras_(Homo_sapiens)	1643	2020	8685	+	Ppun_00025247	NA	Non-CGI	Non-CpG
LG16_3586961	POR02_F2_09	1	16_3586961	NA		F1	PM		POR02	POR	16	3586961	LG16_3617120	G	T	G>T	C>A	S>W	Tv	C>A	Intron		22	2607	Protein_of_unknown_function	17070	5880	22951	+	Ppun_00025524	NA	Non-CGI	Non-CpG
LG17_3981117	POR02_F2_09	1	17_3981117	NA		F1			POR02	POR	17	3981117	LG17_3991273	C	A	C>A	C>A	S>W	Tv	C>A	Intron		34	4728	Similar_to_mx:_Interferon-induced_GTP-binding_protein_Mx_(Epinephelus_coioides)	7115	3889	20814	-	Ppun_00019173	NA	Non-CGI	Non-CpG
LG15_1998129	POR06_F1_M01	1	15_1998129	paternal	Outbred	F1			POR06_13_12	POR	15	1998129	LG15_2020400	C	A	C>A	C>A	S>W	Tv	C>A	non-gene		NA	NA	NA	8934	7544	NA	NA	NA	NA	Non-CGI	Non-CpG	0
LG18_1558178	POR06_F1_M01	1	18_1558178	maternal	Outbred	F1			POR06_13_12	POR	18	1558178	LG18_1569024	G	C	G>C	C>G	S>S	Tv	C>G	non-gene		NA	NA	NA	3403	7248	NA	NA	NA	NA	Non-CGI	Non-CpG	0.2
LG19_1149623	POR06_F1_M01	1	19_1149623	paternal	Outbred	F1			POR06_13_12	POR	19	1149623	LG19_1117151	C	A	C>A	C>A	S>W	Tv	C>A	UTR		2	2343	Similar_to_GRM8:_Metabotropic_glutamate_receptor_8_(Homo_sapiens)	608	953	16009	-	Ppun_00023163	5UTR	Non-CGI	Non-CpG	0.6
LG15_6126225	POR11_F2_01	1	15_6126225	paternal		F1			POR11	POR	15	6126225	LG15_6169563	C	T	C>T	C>T	S>W	Ts	C>T	non-gene		NA	NA	NA	1483	741	NA	NA	NA	NA	Non-CGI	Non-CpG
LG16_447738	POR11_F2_01	1	16_447738	maternal		F1			POR11	POR	16	447738	LG16_443030	T	C	T>C	A>G	W>S	Ts	A>G	non-gene		NA	NA	NA	3166	5954	NA	NA	NA	NA	Non-CGI	Non-CpG
LG17_2176244	POR11_F2_010	1	17_2176244	NA		F1	PM		POR11	POR	17	2176244	LG17_2176344	T	C	T>C	A>G	W>S	Ts	A>G	non-gene		NA	NA	NA	7716	6181	NA	NA	NA	NA	Non-CGI	Non-CpG
LG8_13970658	POR11_F2_02	1	8_13970658	NA		F1			POR11	POR	8	13970658	LG8_13893240	A	T	A>T	A>T	W>W	Tv	A>T	Exon	NS	26	3489	Similar_to_Timm44:_Mitochondrial_import_inner_membrane_translocase_subunit_TIM44_(Mus_musculus)	9034	4334	13952	+	Ppun_00021983	NA	Non-CGI	Non-CpG
LG12_26333863	POR11_F2_02	1	12_26333863	paternal		F1			POR11	POR	12	26333863	LG12_33551985	G	A	G>A	C>T	S>W	Ts	CpG>TpG	non-gene		NA	NA	NA	39217	72554	NA	NA	NA	NA	Non-CGI	CpG
LG14_14379096	POR11_F2_02	1	14_14379096	NA		F1			POR11	POR	14	14379096	LG14_14353400	C	G	C>G	C>G	S>S	Tv	C>G	non-gene		NA	NA	NA	15805	2198	NA	NA	NA	NA	Non-CGI	Non-CpG
LG18_10859761	POR11_F2_02	1	18_10859761	maternal		F1		Y	POR11	POR	18	10859761	LG18_10857044	C	A	C>A	C>A	S>W	Tv	C>A	Intron		31	4608	Similar_to_ZP2:_Zona_pellucida_sperm-binding_protein_2_(Bos_taurus)	775	1964	19884	+	Ppun_41709	NA	Non-CGI	Non-CpG
LG18_10859769	POR11_F2_02	1	18_10859769	maternal		F1		Y	POR11	POR	18	10859769	LG18_10857052	A	G	A>G	A>G	W>S	Ts	A>G	Intron		31	4608	Similar_to_ZP2:_Zona_pellucida_sperm-binding_protein_2_(Bos_taurus)	783	1972	19884	+	Ppun_41709	NA	Non-CGI	Non-CpG
LG16_17334334	POR11_F2_03	1	16_17334334	paternal		F1			POR11	POR	16	17334334	LG16_16933726	G	A	G>A	C>T	S>W	Ts	CpG>TpG	non-gene		NA	NA	NA	47162	45431	NA	NA	NA	NA	Non-CGI	CpG
LG1_13781514	POR11_F2_04	1	1_13781514	paternal		F1			POR11	POR	1	13781514	LG1_13130980	G	A	G>A	C>T	S>W	Ts	C>T	Intron		3	1836	Similar_to_cldnd:_Claudin-like_protein_ZF-A89_(Danio_rerio)	3021	3620	7064	-	Ppun_00008495	NA	Non-CGI	Non-CpG
LG10_2773995	POR11_F2_04	1	10_2773995	maternal		F1	PM		POR11	POR	10	2773995	LG10_2798777	G	A	G>A	C>T	S>W	Ts	C>T	non-gene		NA	NA	NA	5589	12173	NA	NA	NA	NA	Non-CGI	Non-CpG
LG8_17587907	POR11_F2_04	1	8_17587907	maternal		F1		Y	POR11	POR	8	17587907	LG8_17505369	T	C	T>C	A>G	W>S	Ts	A>G	non-gene		NA	NA	NA	7391	11026	NA	NA	NA	NA	CGI	Non-CpG
LG8_17587916	POR11_F2_04	1	8_17587916	maternal		F1		Y	POR11	POR	8	17587916	LG8_17505378	G	T	G>T	C>A	S>W	Tv	C>A	non-gene		NA	NA	NA	7400	11017	NA	NA	NA	NA	CGI	Non-CpG
LG2_6748048	POR11_F2_05	1	2_6748048	paternal		F1			POR11	POR	2	6748048	LG2_6415119	G	A	G>A	C>T	S>W	Ts	CpG>TpG	Intron		2	354	Similar_to_NHS:_Nance-Horan_syndrome_protein_(Homo_sapiens)	2737	9160	11898	-	Ppun_00010636	NA	Non-CGI	CpG
LG3_16423949	POR11_F2_05	1	3_16423949	paternal		F1	PM		POR11	POR	3	16423949	LG3_16083544	G	A	G>A	C>T	S>W	Ts	CpG>TpG	non-gene		NA	NA	NA	10290	7175	NA	NA	NA	NA	Non-CGI	CpG
LG10_5244063	POR11_F2_05	1	10_5244063	maternal		F1			POR11	POR	10	5244063	LG10_5268845	T	C	T>C	A>G	W>S	Ts	A>G	non-gene		NA	NA	NA	58296	67416	NA	NA	NA	NA	Non-CGI	Non-CpG
LG17_3180863	POR11_F2_05	1	17_3180863	paternal		F1			POR11	POR	17	3180863	LG17_3191019	G	T	G>T	C>A	S>W	Tv	C>A	Intron		16	2052	Similar_to_PRKCD:_Protein_kinase_C_delta_type_(Homo_sapiens)	174	6941	15019	-	Ppun_00019110	NA	Non-CGI	Non-CpG
LG1_11771945	POR11_F2_06	1	1_11771945	paternal		F1			POR11	POR	1	11771945	LG1_11121411	G	A	G>A	C>T	S>W	Ts	CpG>TpG	Intron		10	1962	Similar_to_lrfn1l:_Leucine-rich_repeat_and_fibronectin_type_III_domain-containing_protein_1-like_protein_(Danio_rerio)	19657	39821	60741	-	Ppun_00008357	NA	Non-CGI	CpG
LG3_1935155	POR11_F2_06	1	3_1935155	paternal		F1	PM		POR11	POR	3	1935155	LG3_1878815	G	A	G>A	C>T	S>W	Ts	C>T	non-gene		NA	NA	NA	1288	1019	NA	NA	NA	NA	Non-CGI	Non-CpG
LG10_12488949	POR11_F2_06	1	10_12488949	NA		F1			POR11	POR	10	12488949	LG10_12569024	C	T	C>T	C>T	S>W	Ts	C>T	non-gene		NA	NA	NA	1767	1105	NA	NA	NA	NA	Non-CGI	Non-CpG
LG12_31994173	POR11_F2_06	1	12_31994173	paternal		F1	PM		POR11	POR	12	31994173	LG12_39276798	C	T	C>T	C>T	S>W	Ts	C>T	non-gene		NA	NA	NA	3579	871	NA	NA	NA	NA	Non-CGI	Non-CpG
LG19_15551432	POR11_F2_06	1	19_15551432	maternal		F1			POR11	POR	19	15551432	LG19_15481622	T	C	T>C	A>G	W>S	Ts	A>G	non-gene		NA	NA	NA	2887	1189	NA	NA	NA	NA	Non-CGI	Non-CpG
LG4_5859569	POR11_F2_07	1	4_5859569	paternal		F1			POR11	POR	4	5859569	LG4_5886238	T	A	T>A	A>T	W>W	Tv	A>T	Intron		10	3729	Similar_to_RSBN1L:_Round_spermatid_basic_protein_1-like_protein_(Homo_sapiens)	10489	6585	17138	-	Ppun_00004887	NA	Non-CGI	Non-CpG
LG6_5771204	POR11_F2_08	1	6_5771204	paternal		F1			POR11	POR	6	5771204	LG6_5761809	T	A	T>A	A>T	W>W	Tv	A>T	Intron		4	1722	Similar_to_KLF5:_Krueppel-like_factor_5_(Homo_sapiens)	5212	2278	7491	+	Ppun_00027677	NA	CGI	Non-CpG
LG21_14934792	POR11_F2_08	1	21_14934792	paternal		F1			POR11	POR	21	14934792	LG21_14881132	C	T	C>T	C>T	S>W	Ts	CpG>TpG	Exon	NS	12	3168	Similar_to_Zcchc2:_Zinc_finger_CCHC_domain-containing_protein_2_(Rattus_norvegicus)	126	1200	6817	+	Ppun_00045377	NA	CGI	CpG
LG7_5870209	POR11_F2_09	1	7_5870209	NA		F1			POR11	POR	7	5870209	LG7_5817150	G	A	G>A	C>T	S>W	Ts	C>T	non-gene		NA	NA	NA	8216	10997	NA	NA	NA	NA	Non-CGI	Non-CpG
LG11_15815407	POR11_F2_09	1	11_15815407	NA		F1			POR11	POR	11	15815407	LG11_15809756	G	A	G>A	C>T	S>W	Ts	CpG>TpG	Exon	S	9	1116	Similar_to_Rad23a:_UV_excision_repair_protein_RAD23_homolog_A_(Mus_musculus)	1519	2851	4874	-	Ppun_00034686	NA	CGI	CpG
LG12_21808904	POR11_F2_09	1	12_21808904	NA		F1			POR11	POR	12	21808904	LG12_29024126	C	T	C>T	C>T	S>W	Ts	CpG>TpG	Intron		22	2622	Similar_to_ADAM19:_Disintegrin_and_metalloproteinase_domain-containing_protein_19_(Homo_sapiens)	17485	33601	51741	-	Ppun_00002727	NA	Non-CGI	CpG
LG13_14900101	POR11_F2_09	1	13_14900101	paternal		F1			POR11	POR	13	14900101	LG13_14685491	G	A	G>A	C>T	S>W	Ts	C>T	Intron		48	7086	Similar_to_NCOR2:_Nuclear_receptor_corepressor_2_(Homo_sapiens)	10856	45653	62348	+	Ppun_00013475	NA	Non-CGI	Non-CpG
LG15_9397869	POR11_F2_09	1	15_9397869	maternal		F1			POR11	POR	15	9397869	LG15_9441207	T	G	T>G	A>C	W>S	Tv	A>C	non-gene		NA	NA	NA	3304	1405	NA	NA	NA	NA	Non-CGI	Non-CpG
LG20_12912961	POR12_por13_F1_F01	1	20_12912961	NA	Outbred	F1			POR06_13_12	POR	20	12912961	LG20_13969407	C	G	C>G	C>G	S>S	Tv	C>G	Intron		12	1269	Similar_to_CDK14:_Cyclin-dependent_kinase_14_(Homo_sapiens)	34326	14002	57938	+	Ppun_00016015	NA	Non-CGI	Non-CpG	0.3
LG20_14622907	POR12_por13_F1_F01	1	20_14622907	paternal	Outbred	F1			POR06_13_12	POR	20	14622907	LG20_14393081	G	T	G>T	C>A	S>W	Tv	C>A	non-gene		NA	NA	NA	10921	10380	NA	NA	NA	NA	Non-CGI	Non-CpG	0.3
LG1_29498469	POR13_por12_F1_M01	1	1_29498469	maternal	Outbred	F1			POR06_13_12	POR	1	29498469	LG1_28899461	C	T	C>T	C>T	S>W	Ts	CpG>TpG	Exon	NS	32	3258	Similar_to_ACAP2:_Arf-GAP_with_coiled-coil%2C_ANK_repeat_and_PH_domain-containing_protein_2_(Gallus_gallus)	996	2092	11449	+	Ppun_00010074	NA	CGI	CpG	0.5
LG2_20431430	POR13_por12_F1_M01	1	2_20431430	maternal	Outbred	F1			POR06_13_12	POR	2	20431430	LG2_20080558	G	T	G>T	C>A	S>W	Tv	C>A	Intron		28	2982	Similar_to_Mpped2:_Metallophosphoesterase_MPPED2_(Mus_musculus)	33667	46794	80775	+	Ppun_00011702	NA	Non-CGI	Non-CpG	0.4
LG13_6860931	POR13_por12_F1_M01	1	13_6860931	NA	Outbred	F1			POR06_13_12	POR	13	6860931	LG13_6609237	T	A	T>A	A>T	W>W	Tv	A>T	non-gene		NA	NA	NA	35979	24265	NA	NA	NA	NA	Non-CGI	Non-CpG	0.4
LG17_17025310	POR13_por12_F1_M01	1	17_17025310	paternal	Outbred	F1			POR06_13_12	POR	17	17025310	LG17_16869087	C	T	C>T	C>T	S>W	Ts	CpG>TpG	non-gene		NA	NA	NA	11140	4253	NA	NA	NA	NA	Non-CGI	CpG	0.6
LG5_9512174	POR13_por13_F1_F02	1	5_9512174	maternal	Outbred	F1			POR06_13_12	POR	5	9512174	LG5_9453696	G	T	G>T	C>A	S>W	Tv	C>A	non-gene		NA	NA	NA	18308	27031	NA	NA	NA	NA	Non-CGI	Non-CpG	0.4
LG13_20847870	POR13_por13_F1_F02	1	13_20847870	maternal	Outbred	F1			POR06_13_12	POR	13	20847870	LG13_20772116	G	A	G>A	C>T	S>W	Ts	C>T	non-gene		NA	NA	NA	18584	8854	NA	NA	NA	NA	Non-CGI	Non-CpG	0.5
LG15_15541540	POR13_por13_F1_F02	1	15_15541540	NA	Outbred	F1	PM		POR06_13_12	POR	15	15541540	LG15_15612868	A	G	A>G	A>G	W>S	Ts	A>G	non-gene		NA	NA	NA	11552	775	NA	NA	NA	NA	Non-CGI	Non-CpG	0.3
LG1_6183423	POR31_F2_01	1	1_6183423	NA		F1			POR31	POR	1	6183423	LG1_6192337	G	A	G>A	C>T	S>W	Ts	CpG>TpG	Exon	NS	12	2412	Similar_to_Pard3b:_Partitioning_defective_3_homolog_B_(Mus_musculus)	3465	13149	16615	+	Ppun_00007997	NA	Non-CGI	CpG
LG2_22510522	POR31_F2_01	1	2_22510522	maternal		F1			POR31	POR	2	22510522	LG2_22030197	C	T	C>T	C>T	S>W	Ts	C>T	Intron		11	2187	Similar_to_CD163L1:_Scavenger_receptor_cysteine-rich_type_1_protein_M160_(Homo_sapiens)	2814	8851	11666	-	Ppun_00011931	NA	Non-CGI	Non-CpG
LG9_15227406	POR31_F2_01	1	9_15227406	paternal		F1	PM		POR31	POR	9	15227406	LG9_15183946	G	T	G>T	C>A	S>W	Tv	C>A	non-gene		NA	NA	NA	19401	74584	NA	NA	NA	NA	Non-CGI	Non-CpG
LG12_32347421	POR31_F2_01	1	12_32347421	NA		F1			POR31	POR	12	32347421	LG12_39636572	C	A	C>A	C>A	S>W	Tv	C>A	Exon	S	18	3201	Similar_to_BTN2A2:_Butyrophilin_subfamily_2_member_A2_(Pongo_abelii)	4797	3138	14942	-	Ppun_00003913	NA	Non-CGI	Non-CpG
LG15_2264441	POR31_F2_01	1	15_2264441	paternal		F1			POR31	POR	15	2264441	LG15_2286712	A	C	A>C	A>C	W>S	Tv	A>C	Intron		20	2439	Similar_to_SLC4A11:_Sodium_bicarbonate_transporter-like_protein_11_(Homo_sapiens)	1694	14751	46812	-	Ppun_00031121	NA	CGI	Non-CpG
LG9_15227406	POR31_F2_010	4	9_15227406	paternal		F1	PM		POR31	POR	9	15227406	LG9_15183946	G	T	G>T	C>A	S>W	Tv	C>A	non-gene		NA	NA	NA	19401	74584	NA	NA	NA	NA	Non-CGI	Non-CpG
LG13_12445305	POR31_F2_010	1	13_12445305	NA		F1			POR31	POR	13	12445305	LG13_12239059	C	G	C>G	C>G	S>S	Tv	C>G	non-gene		NA	NA	NA	8171	4310	NA	NA	NA	NA	Non-CGI	Non-CpG
LG3_2992995	POR31_F2_02	1	3_2992995	NA		F1			POR31	POR	3	2992995	LG3_2952192	C	G	C>G	C>G	S>S	Tv	C>G	Intron		3	414	Similar_to_GRINA:_Protein_lifeguard_1_(Homo_sapiens)	6077	326	6804	-	Ppun_00029238	NA	Non-CGI	Non-CpG
LG9_15227406	POR31_F2_02	2	9_15227406	paternal		F1	PM		POR31	POR	9	15227406	LG9_15183946	G	T	G>T	C>A	S>W	Tv	C>A	non-gene		NA	NA	NA	19401	74584	NA	NA	NA	NA	Non-CGI	Non-CpG
LG2_22291641	POR31_F2_03	1	2_22291641	NA		F1			POR31	POR	2	22291641	LG2_21954113	G	A	G>A	C>T	S>W	Ts	C>T	Intron		12	1782	Similar_to_cpeb1:_Cytoplasmic_polyadenylation_element-binding_protein_1_(Danio_rerio)	3650	2285	6061	-	Ppun_00011922	NA	Non-CGI	Non-CpG
LG10_13393351	POR31_F2_03	1	10_13393351	maternal		F1			POR31	POR	10	13393351	LG10_13596535	G	A	G>A	C>T	S>W	Ts	C>T	Intron		8	1623	Protein_of_unknown_function	6265	4807	15277	+	Ppun_00038152	NA	Non-CGI	Non-CpG
LG14_3087807	POR31_F2_03	1	14_3087807	paternal		F1	PM		POR31	POR	14	3087807	LG14_3059949	C	T	C>T	C>T	S>W	Ts	CpG>TpG	non-gene		NA	NA	NA	41221	42747	NA	NA	NA	NA	Non-CGI	CpG
LG16_15131569	POR31_F2_03	1	16_15131569	paternal		F1			POR31	POR	16	15131569	LG16_14705041	G	A	G>A	C>T	S>W	Ts	CpG>TpG	non-gene		NA	NA	NA	55588	48105	NA	NA	NA	NA	CGI	CpG
LG16_19543500	POR31_F2_03	1	16_19543500	paternal		F1	PM		POR31	POR	16	19543500	LG16_19178041	G	C	G>C	C>G	S>S	Tv	C>G	non-gene		NA	NA	NA	603	9152	NA	NA	NA	NA	Non-CGI	Non-CpG
LG18_4165445	POR31_F2_03	1	18_4165445	maternal		F1			POR31	POR	18	4165445	LG18_4163023	G	A	G>A	C>T	S>W	Ts	C>T	non-gene		NA	NA	NA	10529	2298	NA	NA	NA	NA	Non-CGI	Non-CpG
LG8_1716734	POR31_F2_04	1	8_1716734	NA		F1			POR31	POR	8	1716734	LG8_1716734	C	T	C>T	C>T	S>W	Ts	CpG>TpG	non-gene		NA	NA	NA	48554	41392	NA	NA	NA	NA	Non-CGI	CpG
LG20_8062424	POR31_F2_04	1	20_8062424	paternal		F1			POR31	POR	20	8062424	LG20_8066497	G	T	G>T	C>A	S>W	Tv	C>A	non-gene		NA	NA	NA	512	6599	NA	NA	NA	NA	Non-CGI	Non-CpG
LG9_17421924	POR31_F2_05	1	9_17421924	paternal		F1			POR31	POR	9	17421924	LG9_17378464	G	C	G>C	C>G	S>S	Tv	C>G	non-gene		NA	NA	NA	12711	3126	NA	NA	NA	NA	CGI	Non-CpG
LG2_22793390	POR31_F2_06	1	2_22793390	paternal		F1			POR31	POR	2	22793390	LG2_22471292	G	A	G>A	C>T	S>W	Ts	CpG>TpG	non-gene		NA	NA	NA	7890	1728	NA	NA	NA	NA	Non-CGI	CpG
LG6_15733801	POR31_F2_06	1	6_15733801	NA		F1			POR31	POR	6	15733801	LG6_15761628	G	C	G>C	C>G	S>S	Tv	C>G	UTR		22	3096	Similar_to_Herc4:_Probable_E3_ubiquitin-protein_ligase_HERC4_(Rattus_norvegicus)	11520	1672	12008	-	Ppun_00028574	3UTR	Non-CGI	Non-CpG
LG9_15227406	POR31_F2_06	3	9_15227406	paternal		F1	PM		POR31	POR	9	15227406	LG9_15183946	G	T	G>T	C>A	S>W	Tv	C>A	non-gene		NA	NA	NA	19401	74584	NA	NA	NA	NA	Non-CGI	Non-CpG
LG8_9650559	POR31_F2_07	1	8_9650559	paternal		F1			POR31	POR	8	9650559	LG8_9136377	T	G	T>G	A>C	W>S	Tv	A>C	non-gene		NA	NA	NA	1177	29591	NA	NA	NA	NA	Non-CGI	Non-CpG
LG10_12606787	POR31_F2_07	1	10_12606787	NA		F1			POR31	POR	10	12606787	LG10_12686862	C	G	C>G	C>G	S>S	Tv	C>G	non-gene		NA	NA	NA	86460	118943	NA	NA	NA	NA	Non-CGI	Non-CpG
LG14_3087807	POR31_F2_07	2	14_3087807	paternal		F1	PM		POR31	POR	14	3087807	LG14_3059949	C	T	C>T	C>T	S>W	Ts	CpG>TpG	non-gene		NA	NA	NA	41221	42747	NA	NA	NA	NA	Non-CGI	CpG
LG16_19543500	POR31_F2_07	2	16_19543500	paternal		F1	PM		POR31	POR	16	19543500	LG16_19178041	G	C	G>C	C>G	S>S	Tv	C>G	non-gene		NA	NA	NA	603	9152	NA	NA	NA	NA	Non-CGI	Non-CpG
LG21_1756235	POR31_F2_07	1	21_1756235	paternal		F1			POR31	POR	21	1756235	LG21_1765850	T	C	T>C	A>G	W>S	Ts	A>G	Intron		12	2409	Similar_to_CDH12:_Cadherin-12_(Homo_sapiens)	35869	7240	43188	+	Ppun_00044166	NA	Non-CGI	Non-CpG
LG6_10014872	POR31_F2_08	1	6_10014872	NA		F1			POR31	POR	6	10014872	LG6_9998866	C	T	C>T	C>T	S>W	Ts	C>T	Intron		96	16800	Similar_to_Macf1:_Microtubule-actin_cross-linking_factor_1_(Rattus_norvegicus)	4869	12303	87032	-	Ppun_00028105	NA	Non-CGI	Non-CpG
LG11_709760	POR31_F2_08	1	11_709760	NA		F1			POR31	POR	11	709760	LG11_721010	G	A	G>A	C>T	S>W	Ts	C>T	Exon	S	19	2124	Similar_to_ttc30a:_Tetratricopeptide_repeat_protein_30A_(Danio_rerio)	4531	977	6425	-	Ppun_00032920	NA	Non-CGI	Non-CpG
LG1_3955072	POR31_F2_09	1	1_3955072	NA		F1			POR31	POR	1	3955072	LG1_3963986	C	A	C>A	C>A	S>W	Tv	C>A	non-gene		NA	NA	NA	8109	16418	NA	NA	NA	NA	Non-CGI	Non-CpG
LG10_1471817	POR31_F2_09	1	10_1471817	paternal		F1	PM		POR31	POR	10	1471817	LG10_1496599	A	T	A>T	A>T	W>W	Tv	A>T	UTR		2	102	Protein_of_unknown_function	2237	2251	20349/19637	"+,-"	Ppun_00036927;Ppun_00036928	3UTR	Non-CGI	Non-CpG
LG17_14076254	POR31_F2_09	1	17_14076254	NA		F1			POR31	POR	17	14076254	LG17_13904136	T	G	T>G	A>C	W>S	Tv	A>C	non-gene		NA	NA	NA	4691	6136	NA	NA	NA	NA	Non-CGI	Non-CpG
LG1_26216878	porout03_F2_011	1	1_26216878	maternal		F2			POR06_13_12	POR	1	26216878	LG1_25571336	C	T	C>T	C>T	S>W	Ts	C>T	Intron		6	1026	Similar_to_FAM118B:_Protein_FAM118B_(Homo_sapiens)	2809	2352	6111	-	Ppun_00009572	NA	Non-CGI	Non-CpG
LG3_11843094	porout03_F2_011	1	3_11843094	paternal		F2	PM		POR06_13_12	POR	3	11843094	LG3_11815845	T	A	T>A	A>T	W>W	Tv	A>T	non-gene		NA	NA	NA	5910	7367	NA	NA	NA	NA	Non-CGI	Non-CpG
LG9_20887586	porout03_F2_011	1	9_20887586	paternal		F2	PM		POR06_13_12	POR	9	20887586	LG9_20855778	A	G	A>G	A>G	W>S	Ts	A>G	non-gene		NA	NA	NA	2331	7681	NA	NA	NA	NA	Non-CGI	Non-CpG
LG13_4687190	porout03_F2_011	1	13_4687190	maternal		F2	PM		POR06_13_12	POR	13	4687190	LG13_4687484	C	A	C>A	C>A	S>W	Tv	C>A	non-gene		NA	NA	NA	93521	150636	NA	NA	NA	NA	Non-CGI	Non-CpG
LG19_1284660	porout03_F2_011	1	19_1284660	maternal		F2			POR06_13_12	POR	19	1284660	LG19_1252188	T	C	T>C	A>G	W>S	Ts	A>G	non-gene		NA	NA	NA	7110	1307	NA	NA	NA	NA	Non-CGI	Non-CpG
LG19_14692862	porout03_F2_011	1	19_14692862	paternal		F2			POR06_13_12	POR	19	14692862	LG19_14602786	G	A	G>A	C>T	S>W	Ts	CpG>TpG	Intron		5	525	Similar_to_csgA:_C-factor_(Myxococcus_xanthus)	2738	870	3862	+	Ppun_00024575	NA	Non-CGI	CpG
LG1_2661554	porout03_F2_012	1	1_2661554	maternal		F2			POR06_13_12	POR	1	2661554	LG1_2655791	G	A	G>A	C>T	S>W	Ts	C>T	non-gene		NA	NA	NA	6213	3766	NA	NA	NA	NA	Non-CGI	Non-CpG
LG8_1845159	porout03_F2_012	1	8_1845159	maternal		F2			POR06_13_12	POR	8	1845159	LG8_1845159	G	C	G>C	C>G	S>S	Tv	C>G	non-gene		NA	NA	NA	13888	26544	NA	NA	NA	NA	Non-CGI	Non-CpG
LG8_20175387	porout03_F2_012	1	8_20175387	maternal		F2			POR06_13_12	POR	8	20175387	LG8_20268195	A	C	A>C	A>C	W>S	Tv	A>C	non-gene		NA	NA	NA	8636	6098	NA	NA	NA	NA	Non-CGI	Non-CpG
LG11_8302461	porout03_F2_012	1	11_8302461	maternal		F2			POR06_13_12	POR	11	8302461	LG11_8337930	G	T	G>T	C>A	S>W	Tv	C>A	Intron		70	10983	Similar_to_cyp2k1:_Cytochrome_P450_2K1_(Oncorhynchus_mykiss)	29934	34231	100945	-	Ppun_00033964	NA	Non-CGI	Non-CpG
LG12_22562040	porout03_F2_012	1	12_22562040	maternal		F2	PM		POR06_13_12	POR	12	22562040	LG12_29777262	A	G	A>G	A>G	W>S	Ts	A>G	non-gene		NA	NA	NA	4150	6331	NA	NA	NA	NA	Non-CGI	Non-CpG
LG19_20169646	porout03_F2_012	1	19_20169646	maternal		F2			POR06_13_12	POR	19	20169646	LG19_20101971	A	G	A>G	A>G	W>S	Ts	A>G	UTR		19	3330	Similar_to_Erc1:_ELKS/Rab6-interacting/CAST_family_member_1_(Mus_musculus)	3810	977	13347	+	Ppun_00025080	3UTR	Non-CGI	Non-CpG
LG20_10018035	porout03_F2_012	1	20_10018035	NA		F2			POR06_13_12	POR	20	10018035	LG20_10019591	C	T	C>T	C>T	S>W	Ts	C>T	Exon	NS	26	3048	Similar_to_ANKRD28:_Serine/threonine-protein_phosphatase_6_regulatory_ankyrin_repeat_subunit_A_(Homo_sapiens)	5037	7785	15058	-	Ppun_00015800	NA	Non-CGI	Non-CpG
LG12_22562040	porout03_F2_013	2	12_22562040	maternal		F2	PM		POR06_13_12	POR	12	22562040	LG12_29777262	A	G	A>G	A>G	W>S	Ts	A>G	non-gene		NA	NA	NA	4150	6331	NA	NA	NA	NA	Non-CGI	Non-CpG
LG12_30462000	porout03_F2_013	1	12_30462000	paternal		F2	PM		POR06_13_12	POR	12	30462000	LG12_37702275	G	C	G>C	C>G	S>S	Tv	C>G	non-gene		NA	NA	NA	15759	300	NA	NA	NA	NA	Non-CGI	Non-CpG
LG16_5245669	porout03_F2_013	1	16_5245669	paternal		F2	PM		POR06_13_12	POR	16	5245669	LG16_5295593	G	A	G>A	C>T	S>W	Ts	C>T	non-gene		NA	NA	NA	27856	46081	NA	NA	NA	NA	Non-CGI	Non-CpG
LG3_1962886	porout03_F2_014	1	3_1962886	NA		F2	PM		POR06_13_12	POR	3	1962886	LG3_1906546	A	T	A>T	A>T	W>W	Tv	A>T	non-gene		NA	NA	NA	849	1362	NA	NA	NA	NA	Non-CGI	Non-CpG
LG9_15052693	porout03_F2_014	1	9_15052693	NA		F2			POR06_13_12	POR	9	15052693	LG9_15009233	T	C	T>C	A>G	W>S	Ts	A>G	Intron		17	2043	Similar_to_FAM13A:_Protein_FAM13A_(Homo_sapiens)	901	8609	19150	-	Ppun_00017824	NA	Non-CGI	Non-CpG
LG9_16503658	porout03_F2_014	1	9_16503658	NA		F2			POR06_13_12	POR	9	16503658	LG9_16460198	T	C	T>C	A>G	W>S	Ts	A>G	UTR		14	2010	Similar_to_OSBP:_Oxysterol-binding_protein_1_(Oryctolagus_cuniculus)	170	2361	8445	-	Ppun_00017980	5UTR	Non-CGI	Non-CpG
LG10_9228692	porout03_F2_014	1	10_9228692	NA		F2			POR06_13_12	POR	10	9228692	LG10_9293892	A	C	A>C	A>C	W>S	Tv	A>C	Intron		17	2142	Similar_to_RRM2B:_Ribonucleoside-diphosphate_reductase_subunit_M2_B_(Pongo_abelii)	3641	5108	16392	+	Ppun_00037827	NA	Non-CGI	Non-CpG
LG5_5245399	porout03_F2_015	1	5_5245399	maternal		F2			POR06_13_12	POR	5	5245399	LG5_5241020	C	A	C>A	C>A	S>W	Tv	C>A	Intron		3	1134	Similar_to_C1ql3:_Complement_C1q-like_protein_3_(Mus_musculus)	1754	1848	4402	-	Ppun_00042878	NA	Non-CGI	Non-CpG
LG13_4687190	porout03_F2_015	2	13_4687190	maternal		F2	PM		POR06_13_12	POR	13	4687190	LG13_4687484	C	A	C>A	C>A	S>W	Tv	C>A	non-gene		NA	NA	NA	93521	150636	NA	NA	NA	NA	Non-CGI	Non-CpG
LG16_16697074	porout03_F2_015	1	16_16697074	NA		F2			POR06_13_12	POR	16	16697074	LG16_16278194	T	A	T>A	A>T	W>W	Tv	A>T	UTR		14	1992	Similar_to_ASMTL:_N-acetylserotonin_O-methyltransferase-like_protein_(Homo_sapiens)	4898	460	7238	+	Ppun_00026689	3UTR	Non-CGI	Non-CpG
LG5_1530476	porout03_F2_016	1	5_1530476	paternal		F2			POR06_13_12	POR	5	1530476	LG5_1520457	T	G	T>G	A>C	W>S	Tv	A>C	non-gene		NA	NA	NA	10828	15386	NA	NA	NA	NA	Non-CGI	Non-CpG
LG8_14040536	porout03_F2_016	1	8_14040536	paternal		F2			POR06_13_12	POR	8	14040536	LG8_13963118	C	T	C>T	C>T	S>W	Ts	C>T	Exon	NS	68	8721	Similar_to_Fbn2:_Fibrillin-2_(Mus_musculus)	2	28749	39947	-	Ppun_00021988	NA	Non-CGI	Non-CpG
LG9_16503899	porout03_F2_016	1	9_16503899	NA		F2			POR06_13_12	POR	9	16503899	LG9_16460439	T	G	T>G	A>C	W>S	Tv	A>C	UTR		14	2010	Similar_to_OSBP:_Oxysterol-binding_protein_1_(Oryctolagus_cuniculus)	411	2120	8445	-	Ppun_00017980	5UTR	Non-CGI	Non-CpG
LG17_12102431	porout03_F2_016	1	17_12102431	paternal		F2			POR06_13_12	POR	17	12102431	LG17_12251688	A	G	A>G	A>G	W>S	Ts	A>G	non-gene		NA	NA	NA	1907	14640	NA	NA	NA	NA	Non-CGI	Non-CpG
LG1_16584237	porout03_F2_017	1	1_16584237	maternal		F2			POR06_13_12	POR	1	16584237	LG1_15933703	A	G	A>G	A>G	W>S	Ts	A>G	non-gene		NA	NA	NA	22284	13540	NA	NA	NA	NA	Non-CGI	Non-CpG
LG3_17080718	porout03_F2_017	1	3_17080718	maternal		F2	PM		POR06_13_12	POR	3	17080718	LG3_16726163	G	A	G>A	C>T	S>W	Ts	CpG>TpG	Intron		8	549	Similar_to_RAB2A:_Ras-related_protein_Rab-2A_(Gallus_gallus)	13066	5436	19575	+	Ppun_00030692	NA	CGI	CpG
LG8_6281956	porout03_F2_017	1	8_6281956	NA		F2			POR06_13_12	POR	8	6281956	LG8_6298217	A	G	A>G	A>G	W>S	Ts	A>G	non-gene		NA	NA	NA	50159	50875	NA	NA	NA	NA	Non-CGI	Non-CpG
LG12_22562040	porout03_F2_017	3	12_22562040	maternal		F2	PM		POR06_13_12	POR	12	22562040	LG12_29777262	A	G	A>G	A>G	W>S	Ts	A>G	non-gene		NA	NA	NA	4150	6331	NA	NA	NA	NA	Non-CGI	Non-CpG
LG19_20163661	porout03_F2_017	1	19_20163661	NA		F2			POR06_13_12	POR	19	20163661	LG19_20095986	G	C	G>C	C>G	S>S	Tv	C>G	Exon	NS	19	3330	Similar_to_Erc1:_ELKS/Rab6-interacting/CAST_family_member_1_(Mus_musculus)	6067	5008	13347	+	Ppun_00025080	NA	Non-CGI	Non-CpG
LG10_13892836	porout03_F2_018	1	10_13892836	NA		F2			POR06_13_12	POR	10	13892836	LG10_14096020	C	A	C>A	C>A	S>W	Tv	C>A	Intron		43	9906	Similar_to_Macf1:_Microtubule-actin_cross-linking_factor_1_(Rattus_norvegicus)	8227	3376	33956	-	Ppun_00038195	NA	Non-CGI	Non-CpG
LG19_432333	porout03_F2_018	1	19_432333	NA		F2			POR06_13_12	POR	19	432333	LG19_366069	T	G	T>G	A>C	W>S	Tv	A>C	Intron		4	402	Similar_to_rps17:_40S_ribosomal_protein_S17_(Ictalurus_punctatus)	1198	507	1706	+	Ppun_00023011	NA	Non-CGI	Non-CpG
LG3_1962886	porout03_F2_019	2	3_1962886	NA		F2	PM		POR06_13_12	POR	3	1962886	LG3_1906546	A	T	A>T	A>T	W>W	Tv	A>T	non-gene		NA	NA	NA	849	1362	NA	NA	NA	NA	Non-CGI	Non-CpG
LG4_11043784	porout03_F2_019	1	4_11043784	paternal		F2			POR06_13_12	POR	4	11043784	LG4_11075210	T	A	T>A	A>T	W>W	Tv	A>T	non-gene		NA	NA	NA	73692	78952	NA	NA	NA	NA	Non-CGI	Non-CpG
LG12_19783322	porout03_F2_019	1	12_19783322	maternal		F2	PM		POR06_13_12	POR	12	19783322	LG12_26964438	C	G	C>G	C>G	S>S	Tv	C>G	non-gene		NA	NA	NA	17381	13866	NA	NA	NA	NA	Non-CGI	Non-CpG
LG20_13157205	porout03_F2_019	1	20_13157205	paternal		F2			POR06_13_12	POR	20	13157205	LG20_13725163	C	T	C>T	C>T	S>W	Ts	CpG>TpG	non-gene		NA	NA	NA	79290	81786	NA	NA	NA	NA	Non-CGI	CpG
LG1_27184055	porout10_F2_01	1	1_27184055	paternal		F2			POR06_13_12	POR	1	27184055	LG1_26538513	G	A	G>A	C>T	S>W	Ts	CpG>TpG	Intron		25	3756	Similar_to_zgc:66101:_Serine/threonine-protein_kinase_SIK3_homolog_(Danio_rerio)	2311	12555	19949	-	Ppun_00009699	NA	Non-CGI	CpG
LG12_29779209	porout10_F2_01	1	12_29779209	NA		F2			POR06_13_12	POR	12	29779209	LG12_37019484	G	A	G>A	C>T	S>W	Ts	C>T	non-gene		NA	NA	NA	1497	11675	NA	NA	NA	NA	Non-CGI	Non-CpG
LG4_25290748	porout10_F2_010	1	4_25290748	NA		F2			POR06_13_12	POR	4	25290748	LG4_25435006	T	C	T>C	A>G	W>S	Ts	A>G	non-gene		NA	NA	NA	34227	41786	NA	NA	NA	NA	Non-CGI	Non-CpG
LG12_30455188	porout10_F2_010	1	12_30455188	paternal		F2	PM		POR06_13_12	POR	12	30455188	LG12_37695463	T	A	T>A	A>T	W>W	Tv	A>T	Intron		5	660	Protein_of_unknown_function	8947	6512	15460	+	Ppun_00003592	NA	Non-CGI	Non-CpG
LG14_4833005	porout10_F2_010	1	14_4833005	maternal		F2			POR06_13_12	POR	14	4833005	LG14_4794051	G	C	G>C	C>G	S>S	Tv	C>G	UTR		3	306	Protein_of_unknown_function	12967	1451	16376	+	Ppun_00038937	3UTR	Non-CGI	Non-CpG
LG21_864239	porout10_F2_010	1	21_864239	NA		F2			POR06_13_12	POR	21	864239	LG21_864239	C	A	C>A	C>A	S>W	Tv	C>A	Exon	NS	13	2313	Similar_to_HHLA2:_HERV-H_LTR-associating_protein_2_(Homo_sapiens)	1163	1154	28360	+	Ppun_00044041	NA	Non-CGI	Non-CpG
LG2_5062903	porout10_F2_02	1	2_5062903	maternal		F2			POR06_13_12	POR	2	5062903	ctg7180000009879_38371	C	T	C>T	C>T	S>W	Ts	C>T	non-gene		NA	NA	NA	14857	37018	NA	NA	NA	NA	Non-CGI	Non-CpG
LG2_4446545	porout10_F2_03	1	2_4446545	paternal		F2			POR06_13_12	POR	2	4446545	LG2_4184819	G	A	G>A	C>T	S>W	Ts	CpG>TpG	non-gene		NA	NA	NA	39947	46298	NA	NA	NA	NA	Non-CGI	CpG
LG12_25817626	porout10_F2_03	1	12_25817626	paternal		F2			POR06_13_12	POR	12	25817626	LG12_33035748	G	C	G>C	C>G	S>S	Tv	C>G	Intron		34	5670	Similar_to_DENND4C:_DENN_domain-containing_protein_4C_(Homo_sapiens)	11247	11101	22552	+	Ppun_00003081	NA	Non-CGI	Non-CpG
LG12_18186373	porout10_F2_04	1	12_18186373	NA		F2	PM		POR06_13_12	POR	12	18186373	LG12_25367489	T	A	T>A	A>T	W>W	Tv	A>T	Intron		22	3150	Similar_to_MBD4:_Methyl-CpG-binding_domain_protein_4_(Homo_sapiens)	4041	21516	69850	-	Ppun_00002323	NA	Non-CGI	Non-CpG
LG12_30193668	porout10_F2_05	1	12_30193668	maternal		F2		Y	POR06_13_12	POR	12	30193668	LG12_37433943	G	T	G>T	C>A	S>W	Tv	C>A	non-gene		NA	NA	NA	16121	7425	NA	NA	NA	NA	Non-CGI	Non-CpG
LG12_30193669	porout10_F2_05	1	12_30193669	maternal		F2		Y	POR06_13_12	POR	12	30193669	LG12_37433944	T	C	T>C	A>G	W>S	Ts	A>G	non-gene		NA	NA	NA	16122	7424	NA	NA	NA	NA	Non-CGI	Non-CpG
LG12_30193671	porout10_F2_05	1	12_30193671	maternal		F2		Y	POR06_13_12	POR	12	30193671	LG12_37433946	G	T	G>T	C>A	S>W	Tv	C>A	non-gene		NA	NA	NA	16124	7422	NA	NA	NA	NA	Non-CGI	Non-CpG
LG11_14192700	porout10_F2_06	1	11_14192700	paternal		F2			POR06_13_12	POR	11	14192700	LG11_12587690	C	A	C>A	C>A	S>W	Tv	C>A	non-gene		NA	NA	NA	31660	37179	NA	NA	NA	NA	Non-CGI	Non-CpG
LG13_6162419	porout10_F2_06	1	13_6162419	NA		F2	PM		POR06_13_12	POR	13	6162419	LG13_6172869	G	A	G>A	C>T	S>W	Ts	CpG>TpG	Intron		13	1467	Similar_to_Arhgef28:_Rho_guanine_nucleotide_exchange_factor_28_(Mus_musculus)	1605	4086	34111	-	Ppun_00012777	NA	Non-CGI	CpG
LG13_16194123	porout10_F2_06	1	13_16194123	paternal		F2			POR06_13_12	POR	13	16194123	LG13_15979513	C	A	C>A	C>A	S>W	Tv	C>A	Intron		17	2919	Similar_to_Arvcf:_Armadillo_repeat_protein_deleted_in_velo-cardio-facial_syndrome_homolog_(Mus_musculus)	14273	7944	57949	+	Ppun_00013597	NA	Non-CGI	Non-CpG
LG18_9765897	porout10_F2_06	1	18_9765897	paternal		F2			POR06_13_12	POR	18	9765897	LG18_9763080	A	T	A>T	A>T	W>W	Tv	A>T	Intron		144	25893	Similar_to_Syne1:_Nesprin-1_(Mus_musculus)	25484	30860	114410	-	Ppun_00041598	NA	Non-CGI	Non-CpG
LG11_3383482	porout10_F2_07	1	11_3383482	maternal		F2			POR06_13_12	POR	11	3383482	LG11_3410040	A	T	A>T	A>T	W>W	Tv	A>T	non-gene		NA	NA	NA	1083	1982	NA	NA	NA	NA	Non-CGI	Non-CpG
LG14_521939	porout10_F2_07	1	14_521939	paternal		F2	PM		POR06_13_12	POR	14	521939	LG14_479655	G	A	G>A	C>T	S>W	Ts	CpG>TpG	Intron		9	1548	Similar_to_HMGCS1:_Hydroxymethylglutaryl-CoA_synthase%2C_cytoplasmic_(Gallus_gallus)	3669	4208	9606	-	Ppun_00038586	NA	Non-CGI	CpG
LG14_15429645	porout10_F2_07	1	14_15429645	paternal		F2			POR06_13_12	POR	14	15429645	LG14_15412601	G	A	G>A	C>T	S>W	Ts	C>T	Intron		5	525	Protein_of_unknown_function	14280	1177	22993	-	Ppun_00040164	NA	Non-CGI	Non-CpG
LG8_16471336	porout10_F2_08	1	8_16471336	paternal		F2			POR06_13_12	POR	8	16471336	LG8_16388698	G	A	G>A	C>T	S>W	Ts	CpG>TpG	non-gene		NA	NA	NA	7568	11633	NA	NA	NA	NA	CGI	CpG
LG12_31656198	porout10_F2_08	1	12_31656198	NA		F2	PM		POR06_13_12	POR	12	31656198	LG12_38925563	C	T	C>T	C>T	S>W	Ts	CpG>TpG	Intron		4	561	Similar_to_Cd274:_Programmed_cell_death_1_ligand_1_(Mus_musculus)	3526	3228	6755	+	Ppun_00003784	NA	Non-CGI	CpG
LG1_1502382	porout10_F2_09	1	1_1502382	NA		F2	PM		POR06_13_12	POR	1	1502382	LG1_1489249	A	G	A>G	A>G	W>S	Ts	A>G	non-gene		NA	NA	NA	798	1536	NA	NA	NA	NA	Non-CGI	Non-CpG
LG8_13098939	porout10_F2_09	1	8_13098939	maternal		F2	PM		POR06_13_12	POR	8	13098939	LG8_12962666	C	T	C>T	C>T	S>W	Ts	CpG>TpG	non-gene		NA	NA	NA	67742	10858	NA	NA	NA	NA	CGI	CpG
LG8_15265338	porout10_F2_09	1	8_15265338	NA		F2			POR06_13_12	POR	8	15265338	LG8_15192615	G	A	G>A	C>T	S>W	Ts	C>T	UTR		6	765	Similar_to_GCLM:_Glutamate--cysteine_ligase_regulatory_subunit_(Bos_taurus)	1323	832	6918	-	Ppun_00022119	3UTR	Non-CGI	Non-CpG
LG9_3361260	porout10_F2_09	1	9_3361260	paternal		F2			POR06_13_12	POR	9	3361260	LG9_3338280	A	T	A>T	A>T	W>W	Tv	A>T	non-gene		NA	NA	NA	1866	20330	NA	NA	NA	NA	Non-CGI	Non-CpG
LG15_8240143	porout10_F2_09	1	15_8240143	paternal		F2			POR06_13_12	POR	15	8240143	LG15_8283481	C	T	C>T	C>T	S>W	Ts	CpG>TpG	Exon	S	12	5802	Similar_to_ZNF292:_Zinc_finger_protein_292_(Homo_sapiens)	4563	3039	11215	+	Ppun_00031949	NA	Non-CGI	CpG
LG7_1760216	TVA24_F2_01	1	7_1760216	NA	Inbred	F1			TVA24	TVA	7	1760216	LG7_1444994	G	C	G>C	C>G	S>S	Tv	C>G	non-gene		NA	NA	NA	50838	52699	NA	NA	NA	NA	Non-CGI	Non-CpG	0.6
LG9_13823254	TVA24_F2_01	1	9_13823254	maternal	Inbred	F1	PM		TVA24	TVA	9	13823254	LG9_13779794	C	T	C>T	C>T	S>W	Ts	CpG>TpG	non-gene		NA	NA	NA	7672	9334	NA	NA	NA	NA	Non-CGI	CpG	0.6
LG17_17034493	TVA24_F2_01	1	17_17034493	paternal	Inbred	F1			TVA24	TVA	17	17034493	LG17_16878270	C	T	C>T	C>T	S>W	Ts	C>T	non-gene		NA	NA	NA	16518	13436	NA	NA	NA	NA	Non-CGI	Non-CpG	0.7
LG1_29639003	TVA24_F2_010	1	1_29639003	paternal		F2	PM		TVA24	TVA	1	29639003	LG1_29039995	T	C	T>C	A>G	W>S	Ts	A>G	Intron		17	1899	Similar_to_PARL:_Presenilins-associated_rhomboid-like_protein%2C_mitochondrial_(Bos_taurus)	1863	4969	7663	-	Ppun_00010092	NA	Non-CGI	Non-CpG
LG9_3696043	TVA24_F2_010	1	9_3696043	paternal		F2			TVA24	TVA	9	3696043	LG9_3673063	G	C	G>C	C>G	S>S	Tv	C>G	non-gene		NA	NA	NA	12682	13911	NA	NA	NA	NA	Non-CGI	Non-CpG
LG18_2725348	TVA24_F2_010	3	18_2725348	maternal		F2	PM		TVA24	TVA	18	2725348	LG18_2735374	A	G	A>G	A>G	W>S	Ts	A>G	non-gene		NA	NA	NA	9898	3891	NA	NA	NA	NA	Non-CGI	Non-CpG
LG7_15571635	TVA24_F2_010	2	7_15571635	NA		F2	PM	Y	TVA24	TVA	7	15571635	LG7_15543191	C	T	C>T	C>T	S>W	Ts	C>T	Intron		11	1224	Similar_to_Ncf1:_Neutrophil_cytosol_factor_1_(Mus_musculus)	508	3312	4248	+	Ppun_36353	NA	Non-CGI	Non-CpG
LG7_15571637	TVA24_F2_010	1	7_15571637	NA		F2		Y	TVA24	TVA	7	15571637	LG7_15543193	G	T	G>T	C>A	S>W	Tv	C>A	Intron		11	1224	Similar_to_Ncf1:_Neutrophil_cytosol_factor_1_(Mus_musculus)	510	3314	4248	+	Ppun_36353	NA	Non-CGI	Non-CpG
LG7_15571643	TVA24_F2_010	1	7_15571643	NA		F2		Y	TVA24	TVA	7	15571643	LG7_15543199	A	C	A>C	A>C	W>S	Tv	A>C	Intron		11	1224	Similar_to_Ncf1:_Neutrophil_cytosol_factor_1_(Mus_musculus)	516	3320	4248	+	Ppun_36353	NA	Non-CGI	Non-CpG
LG1_11409003	TVA24_F2_011	2	1_11409003	paternal		F2	PM		TVA24	TVA	1	11409003	LG1_10752751	T	C	T>C	A>G	W>S	Ts	A>G	non-gene		NA	NA	NA	260	915	NA	NA	NA	NA	Non-CGI	Non-CpG
LG3_428512	TVA24_F2_011	1	3_428512	paternal		F2	PM		TVA24	TVA	3	428512	LG3_369433	A	C	A>C	A>C	W>S	Tv	A>C	non-gene		NA	NA	NA	16403	16029	NA	NA	NA	NA	Non-CGI	Non-CpG
LG4_21034096	TVA24_F2_011	1	4_21034096	paternal		F2			TVA24	TVA	4	21034096	LG4_21094334	A	G	A>G	A>G	W>S	Ts	A>G	Exon	S	14	2130	Similar_to_PRPF39:_Pre-mRNA-processing_factor_39_(Homo_sapiens)	4472	1007	5566	+	Ppun_00006292	NA	Non-CGI	Non-CpG
LG4_28497643	TVA24_F2_011	2	4_28497643	maternal		F2	PM		TVA24	TVA	4	28497643	LG4_28485556	C	A	C>A	C>A	S>W	Tv	C>A	non-gene		NA	NA	NA	2619	3407	NA	NA	NA	NA	Non-CGI	Non-CpG
LG7_1441037	TVA24_F2_011	2	7_1441037	NA		F2	PM		TVA24	TVA	7	1441037	LG7_1764173	C	T	C>T	C>T	S>W	Ts	CpG>TpG	non-gene		NA	NA	NA	30919	10898	NA	NA	NA	NA	Non-CGI	CpG
LG13_11077884	TVA24_F2_011	2	13_11077884	NA		F2	PM		TVA24	TVA	13	11077884	LG13_10863351	C	T	C>T	C>T	S>W	Ts	C>T	Intron		16	2424	Similar_to_Dbn1:_Drebrin_(Rattus_norvegicus)	10713	17063	28182	-	Ppun_00013152	NA	Non-CGI	Non-CpG
LG14_9856512	TVA24_F2_011	1	14_9856512	maternal		F2			TVA24	TVA	14	9856512	LG14_9817558	G	C	G>C	C>G	S>S	Tv	C>G	non-gene		NA	NA	NA	49530	55858	NA	NA	NA	NA	Non-CGI	Non-CpG
LG15_2874530	TVA24_F2_011	1	15_2874530	NA		F2			TVA24	TVA	15	2874530	LG15_2896801	G	A	G>A	C>T	S>W	Ts	CpG>TpG	Exon	S	5	1083	Similar_to_Gm527:_Uncharacterized_protein_C14orf28_homolog_(Mus_musculus)	2208	93	2591	-	Ppun_00031238	NA	CGI	CpG
LG18_2725348	TVA24_F2_011	2	18_2725348	maternal		F2	PM		TVA24	TVA	18	2725348	LG18_2735374	A	G	A>G	A>G	W>S	Ts	A>G	non-gene		NA	NA	NA	9898	3891	NA	NA	NA	NA	Non-CGI	Non-CpG
LG5_15061054	TVA24_F2_012	1	5_15061054	NA		F2			TVA24	TVA	5	15061054	LG5_14933493	C	T	C>T	C>T	S>W	Ts	C>T	Intron		16	3357	Similar_to_Srcin1:_SRC_kinase_signaling_inhibitor_1_(Rattus_norvegicus)	9583	3389	13273	-	Ppun_00043811	NA	Non-CGI	Non-CpG
LG9_1993300	TVA24_F2_012	1	9_1993300	paternal		F2			TVA24	TVA	9	1993300	LG9_1970320	G	T	G>T	C>A	S>W	Tv	C>A	non-gene		NA	NA	NA	11664	8422	NA	NA	NA	NA	Non-CGI	Non-CpG
LG15_655661	TVA24_F2_012	1	15_655661	paternal		F2	PM		TVA24	TVA	15	655661	LG15_666200	G	A	G>A	C>T	S>W	Ts	C>T	Intron		8	1203	Similar_to_PF11_0240:_Dynein_heavy_chain-like_protein_PF11_0240_(Plasmodium_falciparum_(isolate_3D7))	15158	13397	43325	+	Ppun_00030921	NA	Non-CGI	Non-CpG
LG6_2644153	TVA24_F2_02	1	6_2644153	maternal	Inbred	F1			TVA24	TVA	6	2644153	LG6_2629962	T	C	T>C	A>G	W>S	Ts	A>G	non-gene		NA	NA	NA	18801	1167	NA	NA	NA	NA	Non-CGI	Non-CpG	0.8
LG9_13823254	TVA24_F2_02	2	9_13823254	maternal	Inbred	F1	PM		TVA24	TVA	9	13823254	LG9_13779794	C	T	C>T	C>T	S>W	Ts	CpG>TpG	non-gene		NA	NA	NA	7672	9334	NA	NA	NA	NA	Non-CGI	CpG	0.6
LG12_30486871	TVA24_F2_02	1	12_30486871	maternal	Inbred	F1			TVA24	TVA	12	30486871	LG12_37727146	C	T	C>T	C>T	S>W	Ts	CpG>TpG	Intron		8	1539	Protein_of_unknown_function	804	5560	21899	+	Ppun_00003596	NA	Non-CGI	CpG	0.2
LG12_32477946	TVA24_F2_02	1	12_32477946	paternal	Inbred	F1			TVA24	TVA	12	32477946	LG12_39785089	C	T	C>T	C>T	S>W	Ts	CpG>TpG	non-gene		NA	NA	NA	2420	10222	NA	NA	NA	NA	Non-CGI	CpG	0.2
LG17_17151753	TVA24_F2_02	1	17_17151753	paternal	Inbred	F1			TVA24	TVA	17	17151753	LG17_16995530	A	G	A>G	A>G	W>S	Ts	A>G	non-gene		NA	NA	NA	5001	673	NA	NA	NA	NA	Non-CGI	Non-CpG	0.6
LG19_19960731	TVA24_F2_02	1	19_19960731	NA	Inbred	F1			TVA24	TVA	19	19960731	LG19_19893056	C	A	C>A	C>A	S>W	Tv	C>A	Intron		3	1338	Similar_to_CHRM2:_Muscarinic_acetylcholine_receptor_M2_(Gallus_gallus)	171	1910	2096	-	Ppun_00025050	NA	Non-CGI	Non-CpG	0.2
LG1_11409003	TVA24_F2_03	1	1_11409003	paternal		F2	PM		TVA24	TVA	1	11409003	LG1_10752751	T	C	T>C	A>G	W>S	Ts	A>G	non-gene		NA	NA	NA	260	915	NA	NA	NA	NA	Non-CGI	Non-CpG
LG7_15708781	TVA24_F2_03	1	7_15708781	NA		F2			TVA24	TVA	7	15708781	LG7_15680337	G	C	G>C	C>G	S>S	Tv	C>G	non-gene		NA	NA	NA	26374	23585	NA	NA	NA	NA	Non-CGI	Non-CpG
LG18_1325256	TVA24_F2_03	1	18_1325256	paternal		F2			TVA24	TVA	18	1325256	LG18_1336002	T	C	T>C	A>G	W>S	Ts	A>G	Intron		8	669	Similar_to_Crip2:_Cysteine-rich_protein_2_(Mus_musculus)	516	3237	4346	+	Ppun_00040604	NA	Non-CGI	Non-CpG
LG1_7768462	TVA24_F2_04	1	1_7768462	paternal		F2			TVA24	TVA	1	7768462	LG1_7777376	T	A	T>A	A>T	W>W	Tv	A>T	Intron		75	9876	Similar_to_UTRN:_Utrophin_(Homo_sapiens)	715	82612	116600	+	Ppun_00008176	NA	Non-CGI	Non-CpG
LG7_1441037	TVA24_F2_04	1	7_1441037	NA		F2	PM		TVA24	TVA	7	1441037	LG7_1764173	C	T	C>T	C>T	S>W	Ts	CpG>TpG	non-gene		NA	NA	NA	30919	10898	NA	NA	NA	NA	Non-CGI	CpG
LG13_7611881	TVA24_F2_04	1	13_7611881	NA		F2			TVA24	TVA	13	7611881	LG13_8136088	G	A	G>A	C>T	S>W	Ts	CpG>TpG	Intron		21	2202	Similar_to_GOLGA1:_Golgin_subfamily_A_member_1_(Homo_sapiens)	4732	608	16035	+	Ppun_00012896	NA	Non-CGI	CpG
LG13_11077884	TVA24_F2_04	1	13_11077884	NA		F2	PM		TVA24	TVA	13	11077884	LG13_10863351	C	T	C>T	C>T	S>W	Ts	C>T	Intron		16	2424	Similar_to_Dbn1:_Drebrin_(Rattus_norvegicus)	10713	17063	28182	-	Ppun_00013152	NA	Non-CGI	Non-CpG
LG18_2725348	TVA24_F2_04	1	18_2725348	maternal		F2	PM		TVA24	TVA	18	2725348	LG18_2735374	A	G	A>G	A>G	W>S	Ts	A>G	non-gene		NA	NA	NA	9898	3891	NA	NA	NA	NA	Non-CGI	Non-CpG
LG2_7555115	TVA24_F2_05	1	2_7555115	paternal		F2			TVA24	TVA	2	7555115	LG2_6984080	G	A	G>A	C>T	S>W	Ts	CpG>TpG	non-gene		NA	NA	NA	11954	12283	NA	NA	NA	NA	Non-CGI	CpG
LG20_19582017	TVA24_F2_05	1	20_19582017	maternal		F2			TVA24	TVA	20	19582017	LG20_19378521	C	T	C>T	C>T	S>W	Ts	C>T	Intron		8	984	Similar_to_eif3h:_Eukaryotic_translation_initiation_factor_3_subunit_H_(Salmo_salar)	22098	18773	40944	+	Ppun_00016414	NA	Non-CGI	Non-CpG
LG1_896019	TVA24_F2_06	1	1_896019	NA		F2			TVA24	TVA	1	896019	LG1_641334	A	C	A>C	A>C	W>S	Tv	A>C	non-gene		NA	NA	NA	1775	4276	NA	NA	NA	NA	Non-CGI	Non-CpG
LG7_13390661	TVA24_F2_06	1	7_13390661	paternal		F2			TVA24	TVA	7	13390661	LG7_13355488	G	T	G>T	C>A	S>W	Tv	C>A	Intron		13	1329	Similar_to_Stk32a:_Serine/threonine-protein_kinase_32A_(Mus_musculus)	29764	8782	50287	+	Ppun_00036108	NA	Non-CGI	Non-CpG
LG7_15571635	TVA24_F2_07	1	7_15571635	NA		F2	PM		TVA24	TVA	7	15571635	LG7_15543191	C	A	C>A	C>A	S>W	Tv	C>A	Intron		11	1224	Similar_to_Ncf1:_Neutrophil_cytosol_factor_1_(Mus_musculus)	508	3312	4248	+	Ppun_00036353	NA	Non-CGI	Non-CpG
LG20_18278800	TVA24_F2_07	1	20_18278800	paternal		F2			TVA24	TVA	20	18278800	LG20_18077381	A	C	A>C	A>C	W>S	Tv	A>C	Intron		28	5163	Similar_to_ZNF236:_Zinc_finger_protein_236_(Homo_sapiens)	19071	3285	34957	-	Ppun_00016311	NA	Non-CGI	Non-CpG
LG1_23975743	TVA24_F2_08	1	1_23975743	NA		F2			TVA24	TVA	1	23975743	LG1_23338266	T	C	T>C	A>G	W>S	Ts	A>G	non-gene		NA	NA	NA	552	29607	NA	NA	NA	NA	Non-CGI	Non-CpG
LG4_28497643	TVA24_F2_08	1	4_28497643	maternal		F2	PM		TVA24	TVA	4	28497643	LG4_28485556	C	A	C>A	C>A	S>W	Tv	C>A	non-gene		NA	NA	NA	2619	3407	NA	NA	NA	NA	Non-CGI	Non-CpG
LG6_15010241	TVA24_F2_08	1	6_15010241	NA		F2			TVA24	TVA	6	15010241	LG6_15019510	G	C	G>C	C>G	S>S	Tv	C>G	Intron		9	1881	Similar_to_Cpeb3:_Cytoplasmic_polyadenylation_element-binding_protein_3_(Mus_musculus)	1514	22834	25906	-	Ppun_00028491	NA	Non-CGI	Non-CpG
LG1_22011685	TVA24_F2_09	1	1_22011685	NA		F2			TVA24	TVA	1	22011685	LG1_21374208	A	G	A>G	A>G	W>S	Ts	A>G	non-gene		NA	NA	NA	5415	1163	NA	NA	NA	NA	Non-CGI	Non-CpG
LG4_25117013	TVA24_F2_09	1	4_25117013	maternal		F2			TVA24	TVA	4	25117013	LG4_25261271	A	C	A>C	A>C	W>S	Tv	A>C	non-gene		NA	NA	NA	131102	97207	NA	NA	NA	NA	Non-CGI	Non-CpG
LG4_25166605	TVA24_F2_09	1	4_25166605	maternal		F2	PM		TVA24	TVA	4	25166605	LG4_25310863	T	G	T>G	A>C	W>S	Tv	A>C	non-gene		NA	NA	NA	81510	50972	NA	NA	NA	NA	Non-CGI	Non-CpG
LG12_19754209	TVA24_F2_09	1	12_19754209	paternal		F2	PM		TVA24	TVA	12	19754209	LG12_26935325	T	G	T>G	A>C	W>S	Tv	A>C	Intron		10	951	Similar_to_samhd1:_Deoxynucleoside_triphosphate_triphosphohydrolase_SAMHD1_(Danio_rerio)	3153	3558	10857	-	Ppun_00002513	NA	Non-CGI	Non-CpG
LG18_12419172	TVA24_F2_09	1	18_12419172	NA		F2			TVA24	TVA	18	12419172	LG18_12416455	T	G	T>G	A>C	W>S	Tv	A>C	Intron		16	1389	Similar_to_Rgs6:_Regulator_of_G-protein_signaling_6_(Mus_musculus)	1973	12141	15388	+	Ppun_00041881	NA	Non-CGI	Non-CpG
LG19_12929892	TVA24_F2_09	1	19_12929892	paternal		F2			TVA24	TVA	19	12929892	LG19_10743014	G	T	G>T	C>A	S>W	Tv	C>A	Intron		2	201	Protein_of_unknown_function	2529	1944	6858	+	Ppun_00024266	NA	CGI	Non-CpG
LG5_1174741	TVA32_F2_01	1	5_1174741	NA		F1			TVA32	TVA	5	1174741	LG5_1164722	G	A	G>A	C>T	S>W	Ts	C>T	Exon	S	19	3174	Similar_to_TMEM130:_Transmembrane_protein_130_(Homo_sapiens)	3132	2649	21704	-	Ppun_00042311	NA	Non-CGI	Non-CpG
LG5_4772325	TVA32_F2_01	1	5_4772325	maternal		F1			TVA32	TVA	5	4772325	LG5_4762306	G	A	G>A	C>T	S>W	Ts	C>T	non-gene		NA	NA	NA	4725	5090	NA	NA	NA	NA	Non-CGI	Non-CpG
LG6_16098451	TVA32_F2_01	1	6_16098451	paternal		F1			TVA32	TVA	6	16098451	LG6_16126278	G	T	G>T	C>A	S>W	Tv	C>A	Intron		28	3372	Similar_to_WDR11:_WD_repeat-containing_protein_11_(Homo_sapiens)	29930	2786	32931	+	Ppun_00028595	NA	Non-CGI	Non-CpG
LG19_5367626	TVA32_F2_01	1	19_5367626	maternal		F1	PM		TVA32	TVA	19	5367626	LG19_5338981	C	G	C>G	C>G	S>S	Tv	C>G	UTR		16	1581	Similar_to_Cdk17:_Cyclin-dependent_kinase_17_(Mus_musculus)	4394	7601	22134	+	Ppun_00023734	5UTR	Non-CGI	Non-CpG
LG20_10728749	TVA32_F2_01	1	20_10728749	paternal		F1	PM		TVA32	TVA	20	10728749	LG20_10730305	A	T	A>T	A>T	W>W	Tv	A>T	non-gene		NA	NA	NA	5288	2049	NA	NA	NA	NA	Non-CGI	Non-CpG
LG1_8360583	TVA32_F2_02	1	1_8360583	paternal		F1	PM		TVA32	TVA	1	8360583	ctg7180000008711_48753	G	C	G>C	C>G	S>S	Tv	C>G	non-gene		NA	NA	NA	NA	NA	NA	NA	NA	NA	Non-CGI	Non-CpG
LG6_18654331	TVA32_F2_02	1	6_18654331	maternal		F1	PM		TVA32	TVA	6	18654331	LG6_18554200	C	T	C>T	C>T	S>W	Ts	C>T	non-gene		NA	NA	NA	465	9501	NA	NA	NA	NA	Non-CGI	Non-CpG
LG8_19625683	TVA32_F2_03	1	8_19625683	NA		F1			TVA32	TVA	8	19625683	LG8_19543145	C	T	C>T	C>T	S>W	Ts	C>T	Intron		20	3066	Similar_to_kit:_Mast/stem_cell_growth_factor_receptor_Kit_(Takifugu_rubripes)	15460	1394	16855	+	Ppun_00022772	NA	Non-CGI	Non-CpG
LG9_1335180	TVA32_F2_03	1	9_1335180	NA		F1			TVA32	TVA	9	1335180	LG9_1312200	C	T	C>T	C>T	S>W	Ts	CpG>TpG	Exon	S	16	1449	Similar_to_Probable_pancreatic_secretory_proteinase_inhibitor_(Anguilla_anguilla)	3162	2482	5828	-	Ppun_00016685	NA	Non-CGI	CpG
LG11_5716128	TVA32_F2_03	1	11_5716128	paternal		F1			TVA32	TVA	11	5716128	LG11_5742452	G	A	G>A	C>T	S>W	Ts	CpG>TpG	non-gene		NA	NA	NA	26035	30312	NA	NA	NA	NA	Non-CGI	CpG
LG16_14260283	TVA32_F2_03	1	16_14260283	paternal		F1			TVA32	TVA	16	14260283	LG16_14087507	A	G	A>G	A>G	W>S	Ts	A>G	non-gene		NA	NA	NA	60608	62716	NA	NA	NA	NA	Non-CGI	Non-CpG
LG16_15198410	TVA32_F2_03	1	16_15198410	paternal		F1	PM		TVA32	TVA	16	15198410	LG16_14771882	A	T	A>T	A>T	W>W	Tv	A>T	non-gene		NA	NA	NA	48341	52981	NA	NA	NA	NA	Non-CGI	Non-CpG
LG4_30050225	TVA32_F2_04	1	4_30050225	paternal		F1			TVA32	TVA	4	30050225	LG4_30043118	A	G	A>G	A>G	W>S	Ts	A>G	non-gene		NA	NA	NA	141232	134913	NA	NA	NA	NA	Non-CGI	Non-CpG
LG7_9148555	TVA32_F2_04	1	7_9148555	NA		F1			TVA32	TVA	7	9148555	LG7_9097541	A	G	A>G	A>G	W>S	Ts	A>G	non-gene		NA	NA	NA	42773	41398	NA	NA	NA	NA	Non-CGI	Non-CpG
LG17_846163	TVA32_F2_04	1	17_846163	maternal		F1			TVA32	TVA	17	846163	LG17_846163	C	A	C>A	C>A	S>W	Tv	C>A	Intron		29	4212	Similar_to_PTPRG:_Receptor-type_tyrosine-protein_phosphatase_gamma_(Homo_sapiens)	25177	16082	41762	-	Ppun_00018834	NA	Non-CGI	Non-CpG
LG19_14647344	TVA32_F2_04	1	19_14647344	paternal		F1			TVA32	TVA	19	14647344	LG19_14557268	G	A	G>A	C>T	S>W	Ts	C>T	non-gene		NA	NA	NA	11788	17273	NA	NA	NA	NA	Non-CGI	Non-CpG
LG1_3312937	TVA32_F2_05	1	1_3312937	maternal		F1			TVA32	TVA	1	3312937	LG1_2655791	C	G	C>G	C>G	S>S	Tv	C>G	non-gene		NA	NA	NA	2426	2284	NA	NA	NA	NA	Non-CGI	Non-CpG
LG4_32585909	TVA32_F2_06	1	4_32585909	maternal		F1			TVA32	TVA	4	32585909	LG4_32578802	C	T	C>T	C>T	S>W	Ts	C>T	non-gene		NA	NA	NA	8364	12155	NA	NA	NA	NA	Non-CGI	Non-CpG
LG9_18448436	TVA32_F2_06	1	9_18448436	paternal		F1			TVA32	TVA	9	18448436	LG9_18421796	C	T	C>T	C>T	S>W	Ts	C>T	Intron		11	2847	Similar_to_Kcnh1:_Potassium_voltage-gated_channel_subfamily_H_member_1_(Rattus_norvegicus)	6741	3111	17226	-	Ppun_00018244	NA	CGI	Non-CpG
LG19_5367626	TVA32_F2_06	2	19_5367626	maternal		F1	PM		TVA32	TVA	19	5367626	LG19_5338981	C	G	C>G	C>G	S>S	Tv	C>G	UTR		16	1581	Similar_to_Cdk17:_Cyclin-dependent_kinase_17_(Mus_musculus)	4394	7601	22134	+	Ppun_00023734	5UTR	Non-CGI	Non-CpG
LG19_10686842	TVA32_F2_06	1	19_10686842	NA		F1			TVA32	TVA	19	10686842	LG19_10980179	T	A	T>A	A>T	W>W	Tv	A>T	non-gene		NA	NA	NA	16480	9492	NA	NA	NA	NA	Non-CGI	Non-CpG
LG21_14123493	TVA32_F2_06	1	21_14123493	paternal		F1			TVA32	TVA	21	14123493	LG21_14089392	C	A	C>A	C>A	S>W	Tv	C>A	non-gene		NA	NA	NA	71017	65263	NA	NA	NA	NA	Non-CGI	Non-CpG
LG5_15299854	TVA32_F2_07	1	5_15299854	NA		F1			TVA32	TVA	5	15299854	LG5_15172293	C	T	C>T	C>T	S>W	Ts	CpG>TpG	Intron		20	5460	Similar_to_PSD2:_PH_and_SEC7_domain-containing_protein_2_(Homo_sapiens)	4605	711	37092	+	Ppun_00043844	NA	Non-CGI	CpG
LG16_16579284	TVA32_F2_07	1	16_16579284	paternal		F1			TVA32	TVA	16	16579284	LG16_16160404	G	A	G>A	C>T	S>W	Ts	CpG>TpG	Intron		5	750	Similar_to_FGF14:_Fibroblast_growth_factor_14_(Homo_sapiens)	20436	3156	25110	-	Ppun_00026677	NA	Non-CGI	CpG
LG6_18654331	TVA32_F2_08	2	6_18654331	maternal		F1	PM		TVA32	TVA	6	18654331	LG6_18554200	C	T	C>T	C>T	S>W	Ts	C>T	non-gene		NA	NA	NA	465	9501	NA	NA	NA	NA	Non-CGI	Non-CpG
LG10_6888467	TVA32_F2_08	1	10_6888467	NA		F1			TVA32	TVA	10	6888467	LG10_6928324	G	C	G>C	C>G	S>S	Tv	C>G	Exon	NS	10	1248	Similar_to_fam126a:_Hyccin_(Danio_rerio)	4373	150	13850	-	Ppun_00037578	NA	Non-CGI	Non-CpG
LG16_15198410	TVA32_F2_08	2	16_15198410	paternal		F1	PM		TVA32	TVA	16	15198410	LG16_14771882	A	T	A>T	A>T	W>W	Tv	A>T	non-gene		NA	NA	NA	48341	52981	NA	NA	NA	NA	Non-CGI	Non-CpG
LG3_18507559	TVA32_F2_09	1	3_18507559	paternal		F1	PM		TVA32	TVA	3	18507559	LG3_18182166	G	A	G>A	C>T	S>W	Ts	CpG>TpG	Intron		15	2736	Similar_to_setd8a:_N-lysine_methyltransferase_SETD8-A_(Danio_rerio)	1133	13168	14302	-	Ppun_00030814	NA	Non-CGI	CpG
LG8_18932523	TVA32_F2_09	1	8_18932523	NA		F1			TVA32	TVA	8	18932523	LG8_18849985	T	C	T>C	A>G	W>S	Ts	A>G	non-gene		NA	NA	NA	5002	1813	NA	NA	NA	NA	Non-CGI	Non-CpG
LG13_7094520	TVA32_F2_09	1	13_7094520	maternal		F1			TVA32	TVA	13	7094520	LG13_6320231	G	T	G>T	C>A	S>W	Tv	C>A	non-gene		NA	NA	NA	5379	1150	NA	NA	NA	NA	Non-CGI	Non-CpG
LG16_6103797	TVA32_F2_09	1	16_6103797	NA		F1			TVA32	TVA	16	6103797	LG16_6153721	T	G	T>G	A>C	W>S	Tv	A>C	Intron		9	1569	Similar_to_GPC6:_Glypican-6_(Homo_sapiens)	13277	29975	43322	+	Ppun_00025856	NA	Non-CGI	Non-CpG
LG8_6136888	TVA34_F2_01	1	8_6136888	maternal		F1	PM		TVA34	TVA	8	6136888	LG8_6153149	A	T	A>T	A>T	W>W	Tv	A>T	non-gene		NA	NA	NA	1389	2639	NA	NA	NA	NA	Non-CGI	Non-CpG
LG20_2886029	TVA34_F2_01	1	20_2886029	maternal		F1	PM		TVA34	TVA	20	2886029	LG20_2908827	G	A	G>A	C>T	S>W	Ts	C>T	non-gene		NA	NA	NA	24501	23776	NA	NA	NA	NA	Non-CGI	Non-CpG
LG4_24024775	TVA34_F2_010	1	4_24024775	maternal		F1			TVA34	TVA	4	24024775	LG4_23576444	C	T	C>T	C>T	S>W	Ts	CpG>TpG	Exon	NS	10	1716	Similar_to_NSUN7:_Putative_methyltransferase_NSUN7_(Homo_sapiens)	8051	8076	16128	+	Ppun_00006470	NA	Non-CGI	CpG
LG7_7785865	TVA34_F2_010	1	7_7785865	NA		F1			TVA34	TVA	7	7785865	LG7_7734851	G	C	G>C	C>G	S>S	Tv	C>G	non-gene		NA	NA	NA	26404	20787	NA	NA	NA	NA	Non-CGI	Non-CpG
LG15_380238	TVA34_F2_010	1	15_380238	maternal		F1	PM		TVA34	TVA	15	380238	LG15_380238	A	G	A>G	A>G	W>S	Ts	A>G	non-gene		NA	NA	NA	4677	5264	NA	NA	NA	NA	Non-CGI	Non-CpG
LG4_15645562	TVA34_F2_02	1	4_15645562	NA		F1			TVA34	TVA	4	15645562	LG4_15686649	C	T	C>T	C>T	S>W	Ts	C>T	Intron		23	2439	Similar_to_prom1a:_Prominin-1-A_(Danio_rerio)	9775	733	34693	+	Ppun_00005730	NA	CGI	Non-CpG
LG12_25347656	TVA34_F2_02	1	12_25347656	maternal		F1			TVA34	TVA	12	25347656	LG12_32565778	G	A	G>A	C>T	S>W	Ts	CpG>TpG	non-gene		NA	NA	NA	14242	2084	NA	NA	NA	NA	CGI	CpG
LG18_1455750	TVA34_F2_02	1	18_1455750	maternal		F1	PM		TVA34	TVA	18	1455750	LG18_1466596	T	C	T>C	A>G	W>S	Ts	A>G	non-gene		NA	NA	NA	153	1111	NA	NA	NA	NA	Non-CGI	Non-CpG
LG20_1772517	TVA34_F2_02	1	20_1772517	maternal		F1			TVA34	TVA	20	1772517	LG20_1778227	C	T	C>T	C>T	S>W	Ts	C>T	Exon	S	19	2595	Similar_to_DCST1:_DC-STAMP_domain-containing_protein_1_(Homo_sapiens)	2128	3982	10965	-	Ppun_00014680	NA	Non-CGI	Non-CpG
LG3_15558631	TVA34_F2_04	1	3_15558631	maternal		F1			TVA34	TVA	3	15558631	LG3_15477423	G	T	G>T	C>A	S>W	Tv	C>A	non-gene		NA	NA	NA	5473	18910	NA	NA	NA	NA	Non-CGI	Non-CpG
LG12_30443053	TVA34_F2_04	1	12_30443053	maternal		F1			TVA34	TVA	12	30443053	LG12_37683328	G	A	G>A	C>T	S>W	Ts	C>T	non-gene		NA	NA	NA	3188	6466	NA	NA	NA	NA	Non-CGI	Non-CpG
LG4_3078846	TVA34_F2_05	1	4_3078846	maternal		F1			TVA34	TVA	4	3078846	LG4_3105515	C	A	C>A	C>A	S>W	Tv	C>A	non-gene		NA	NA	NA	612	8152	NA	NA	NA	NA	Non-CGI	Non-CpG
LG4_7413243	TVA34_F2_05	1	4_7413243	paternal		F1			TVA34	TVA	4	7413243	LG4_7459718	T	A	T>A	A>T	W>W	Tv	A>T	non-gene		NA	NA	NA	17868	13080	NA	NA	NA	NA	Non-CGI	Non-CpG
LG7_14466765	TVA34_F2_05	1	7_14466765	paternal		F1			TVA34	TVA	7	14466765	LG7_14438321	T	A	T>A	A>T	W>W	Tv	A>T	Intron		19	2850	Similar_to_Gria4:_Glutamate_receptor_4_(Rattus_norvegicus)	2247	15819	41900	-	Ppun_00036210	NA	CGI	Non-CpG
LG12_30444212	TVA34_F2_05	1	12_30444212	maternal		F1	PM		TVA34	TVA	12	30444212	LG12_37684487	G	A	G>A	C>T	S>W	Ts	C>T	non-gene		NA	NA	NA	2029	7625	NA	NA	NA	NA	Non-CGI	Non-CpG
LG15_14290972	TVA34_F2_05	1	15_14290972	paternal		F1			TVA34	TVA	15	14290972	LG15_14359120	T	C	T>C	A>G	W>S	Ts	A>G	Intron		45	8316	Similar_to_RALGAPA1:_Ral_GTPase-activating_protein_subunit_alpha-1_(Homo_sapiens)	4050	7166	51165	+	Ppun_00032524	NA	Non-CGI	Non-CpG
LG7_4535741	TVA34_F2_06	1	7_4535741	maternal		F1			TVA34	TVA	7	4535741	LG7_4492054	G	T	G>T	C>A	S>W	Tv	C>A	Intron		13	2976	Similar_to_SPECC1:_Cytospin-B_(Homo_sapiens)	21352	19429	49151	-	Ppun_00035237	NA	Non-CGI	Non-CpG
LG9_7905927	TVA34_F2_06	1	9_7905927	NA		F1			TVA34	TVA	9	7905927	LG9_8148145	G	C	G>C	C>G	S>S	Tv	C>G	UTR		37	5568	Similar_to_tenm3:_Teneurin-3_(Danio_rerio)	8436	53758	76457	+	Ppun_00017261	5UTR	Non-CGI	Non-CpG
LG15_3500138	TVA34_F2_06	1	15_3500138	maternal		F1			TVA34	TVA	15	3500138	LG15_3530675	C	T	C>T	C>T	S>W	Ts	CpG>TpG	Exon	NS	9	1419	Similar_to_exd1:_Exonuclease_3'-5'_domain-containing_protein_1_(Danio_rerio)	2592	392	3214	+	Ppun_00031335	NA	CGI	CpG
LG16_3614285	TVA34_F2_06	1	16_3614285	maternal		F1	PM		TVA34	TVA	16	3614285	LG16_3644444	T	C	T>C	A>G	W>S	Ts	A>G	non-gene		NA	NA	NA	3019	776	NA	NA	NA	NA	Non-CGI	Non-CpG
LG20_18649079	TVA34_F2_06	1	20_18649079	paternal		F1			TVA34	TVA	20	18649079	LG20_18447660	G	A	G>A	C>T	S>W	Ts	CpG>TpG	non-gene		NA	NA	NA	18922	687	NA	NA	NA	NA	Non-CGI	CpG
LG13_391548	TVA34_F2_07	1	13_391548	paternal		F1			TVA34	TVA	13	391548	LG13_391548	G	A	G>A	C>T	S>W	Ts	C>T	Exon	NS	37	5664	Similar_to_PCSK5:_Proprotein_convertase_subtilisin/kexin_type_5_(Homo_sapiens)	10088	3813	48931	+	Ppun_00012252	NA	Non-CGI	Non-CpG
LG1_22857829	TVA34_F2_08	1	1_22857829	NA		F1			TVA34	TVA	1	22857829	LG1_22220352	T	G	T>G	A>C	W>S	Tv	A>C	Intron		7	915	Similar_to_aasdhppt:_L-aminoadipate-semialdehyde_dehydrogenase-phosphopantetheinyl_transferase_(Xenopus_laevis)	6330	808	7828	-	Ppun_00009226	NA	Non-CGI	Non-CpG
LG13_20226721	TVA34_F2_08	1	13_20226721	maternal		F1			TVA34	TVA	13	20226721	LG13_20138571	T	C	T>C	A>G	W>S	Ts	A>G	non-gene		NA	NA	NA	6458	8002	NA	NA	NA	NA	Non-CGI	Non-CpG
LG1_12259849	TVA36_F2_01	1	1_12259849	maternal		F1			TVA36	TVA	1	12259849	LG1_11609315	T	C	T>C	A>G	W>S	Ts	A>G	non-gene		NA	NA	NA	13411	10899	NA	NA	NA	NA	Non-CGI	Non-CpG
LG1_22010954	TVA36_F2_01	1	1_22010954	NA		F1			TVA36	TVA	1	22010954	LG1_21373477	A	T	A>T	A>T	W>W	Tv	A>T	non-gene		NA	NA	NA	6146	1894	NA	NA	NA	NA	Non-CGI	Non-CpG
LG6_13466408	TVA36_F2_01	1	6_13466408	NA		F1			TVA36	TVA	6	13466408	LG6_13466363	C	G	C>G	C>G	S>S	Tv	C>G	non-gene		NA	NA	NA	1906	6093	NA	NA	NA	NA	Non-CGI	Non-CpG
LG17_3571656	TVA36_F2_01	1	17_3571656	NA		F1			TVA36	TVA	17	3571656	LG17_3581812	C	A	C>A	C>A	S>W	Tv	C>A	non-gene		NA	NA	NA	2536	137	NA	NA	NA	NA	Non-CGI	Non-CpG
LG20_16192083	TVA36_F2_01	1	20_16192083	paternal		F1			TVA36	TVA	20	16192083	LG20_15985275	C	A	C>A	C>A	S>W	Tv	C>A	non-gene		NA	NA	NA	3350	20672	NA	NA	NA	NA	Non-CGI	Non-CpG
LG1_17766612	TVA36_F2_010	1	1_17766612	paternal		F1			TVA36	TVA	1	17766612	LG1_17129135	T	C	T>C	A>G	W>S	Ts	A>G	non-gene		NA	NA	NA	24451	822	NA	NA	NA	NA	Non-CGI	Non-CpG
LG6_10312956	TVA36_F2_010	1	6_10312956	paternal		F1			TVA36	TVA	6	10312956	LG6_10296950	C	T	C>T	C>T	S>W	Ts	C>T	non-gene		NA	NA	NA	22469	6698	NA	NA	NA	NA	Non-CGI	Non-CpG
LG9_12042720	TVA36_F2_010	2	9_12042720	paternal		F1	PM		TVA36	TVA	9	12042720	LG9_11981350	G	C	G>C	C>G	S>S	Tv	C>G	non-gene		NA	NA	NA	33633	40269	NA	NA	NA	NA	Non-CGI	Non-CpG
LG21_13834173	TVA36_F2_010	1	21_13834173	paternal		F1			TVA36	TVA	21	13834173	LG21_13799748	A	T	A>T	A>T	W>W	Tv	A>T	non-gene		NA	NA	NA	1285	606	NA	NA	NA	NA	Non-CGI	Non-CpG
LG1_10782621	TVA36_F2_02	1	1_10782621	paternal		F1			TVA36	TVA	1	10782621	LG1_10126369	G	T	G>T	C>A	S>W	Tv	C>A	non-gene		NA	NA	NA	110613	114576	NA	NA	NA	NA	Non-CGI	Non-CpG
LG1_11735798	TVA36_F2_02	1	1_11735798	paternal		F1			TVA36	TVA	1	11735798	LG1_11085264	G	T	G>T	C>A	S>W	Tv	C>A	Intron		10	1962	Similar_to_lrfn1l:_Leucine-rich_repeat_and_fibronectin_type_III_domain-containing_protein_1-like_protein_(Danio_rerio)	14255	3674	60741	-	Ppun_00008357	NA	Non-CGI	Non-CpG
LG10_2779099	TVA36_F2_02	1	10_2779099	maternal		F1			TVA36	TVA	10	2779099	LG10_2803881	G	A	G>A	C>T	S>W	Ts	C>T	non-gene		NA	NA	NA	4094	7069	NA	NA	NA	NA	Non-CGI	Non-CpG
LG13_1965061	TVA36_F2_02	1	13_1965061	NA		F1			TVA36	TVA	13	1965061	LG13_1965061	C	T	C>T	C>T	S>W	Ts	CpG>TpG	non-gene		NA	NA	NA	16562	37263	NA	NA	NA	NA	Non-CGI	CpG
LG16_3511820	TVA36_F2_02	1	16_3511820	maternal		F1			TVA36	TVA	16	3511820	LG16_3541979	T	C	T>C	A>G	W>S	Ts	A>G	non-gene		NA	NA	NA	12473	1309	NA	NA	NA	NA	CGI	Non-CpG
LG19_7579341	TVA36_F2_02	1	19_7579341	NA		F1			TVA36	TVA	19	7579341	LG19_7614626	G	A	G>A	C>T	S>W	Ts	C>T	Intron		9	945	Similar_to_CD81:_CD81_antigen_(Chlorocebus_aethiops)	3704	4385	9538	+	Ppun_00023980	NA	Non-CGI	Non-CpG
LG1_13932640	TVA36_F2_03	1	1_13932640	maternal		F1			TVA36	TVA	1	13932640	LG1_13282106	C	T	C>T	C>T	S>W	Ts	C>T	Intron		104	15180	Similar_to_RYR2:_Ryanodine_receptor_2_(Homo_sapiens)	11718	8646	58099	-	Ppun_00008513	NA	Non-CGI	Non-CpG
LG3_8063408	TVA36_F2_03	1	3_8063408	maternal		F1			TVA36	TVA	3	8063408	LG3_8040936	T	A	T>A	A>T	W>W	Tv	A>T	Intron		18	2703	Similar_to_LRP8:_Low-density_lipoprotein_receptor-related_protein_8_(Gallus_gallus)	9745	10858	53204	-	Ppun_00029857	NA	Non-CGI	Non-CpG
LG3_14914620	TVA36_F2_03	1	3_14914620	NA		F1			TVA36	TVA	3	14914620	LG3_14898881	G	A	G>A	C>T	S>W	Ts	C>T	non-gene		NA	NA	NA	47672	47147	NA	NA	NA	NA	Non-CGI	Non-CpG
LG9_12042720	TVA36_F2_03	1	9_12042720	paternal		F1	PM		TVA36	TVA	9	12042720	LG9_11981350	G	C	G>C	C>G	S>S	Tv	C>G	non-gene		NA	NA	NA	33633	40269	NA	NA	NA	NA	Non-CGI	Non-CpG
LG2_741171	TVA36_F2_04	1	2_741171	maternal		F1			TVA36	TVA	2	741171	LG2_735221	C	T	C>T	C>T	S>W	Ts	CpG>TpG	Exon	NS	24	3066	Similar_to_Mctp2:_Multiple_C2_and_transmembrane_domain-containing_protein_2_(Mus_musculus)	21853	1819	23673	-	Ppun_00010260	NA	CGI	CpG
LG4_13573230	TVA36_F2_04	1	4_13573230	paternal		F1			TVA36	TVA	4	13573230	LG4_13604656	T	C	T>C	A>G	W>S	Ts	A>G	non-gene		NA	NA	NA	113120	105578	NA	NA	NA	NA	Non-CGI	Non-CpG
LG1_28059104	TVA36_F2_05	1	1_28059104	maternal		F1			TVA36	TVA	1	28059104	LG1_27413562	C	T	C>T	C>T	S>W	Ts	CpG>TpG	Intron		5	1137	Similar_to_SGPP2:_Sphingosine-1-phosphate_phosphatase_2_(Homo_sapiens)	5649	3231	8881	+	Ppun_00009833	NA	Non-CGI	CpG
LG21_3520805	TVA36_F2_05	1	21_3520805	maternal		F1	PM		TVA36	TVA	21	3520805	LG21_3530420	G	A	G>A	C>T	S>W	Ts	CpG>TpG	non-gene		NA	NA	NA	12710	14100	NA	NA	NA	NA	Non-CGI	CpG
LG3_13319041	TVA36_F2_07	1	3_13319041	maternal		F1			TVA36	TVA	3	13319041	LG3_13303202	C	T	C>T	C>T	S>W	Ts	CpG>TpG	Intron		10	3021	Similar_to_Slc22a23:_Solute_carrier_family_22_member_23_(Mus_musculus)	13085	8206	27513	-	Ppun_00030427	NA	Non-CGI	CpG
LG8_18456541	TVA36_F2_07	1	8_18456541	paternal		F1			TVA36	TVA	8	18456541	LG8_18374003	G	C	G>C	C>G	S>S	Tv	C>G	non-gene		NA	NA	NA	2484	1664	NA	NA	NA	NA	Non-CGI	Non-CpG
LG12_18424885	TVA36_F2_07	1	12_18424885	maternal		F1			TVA36	TVA	12	18424885	LG12_25606001	C	T	C>T	C>T	S>W	Ts	C>T	non-gene		NA	NA	NA	5205	15512	NA	NA	NA	NA	CGI	Non-CpG
LG20_19289913	TVA36_F2_07	1	20_19289913	maternal		F1			TVA36	TVA	20	19289913	LG20_19086417	T	C	T>C	A>G	W>S	Ts	A>G	Intron		8	660	Similar_to_Zg16:_Zymogen_granule_membrane_protein_16_(Mus_musculus)	7196	4922	12824	-	Ppun_00016385	NA	Non-CGI	Non-CpG
LG15_11076998	TVA36_F2_07	1	15_11076998	maternal		F1		Y	TVA36	TVA	15	11076998	LG15_11134916	A	T	A>T	A>T	W>W	Tv	A>T	Intron		4	798	Similar_to_IGLC1:_Ig_lambda-1_chain_C_regions_(Homo_sapiens)	1900	961	4430;8384	"+;-"	Ppun_32222;Ppun_32221	NA	Non-CGI	Non-CpG
LG15_11076999	TVA36_F2_07	1	15_11076999	maternal		F1		Y	TVA36	TVA	15	11076999	LG15_11134917	T	A	T>A	A>T	W>W	Tv	A>T	Intron		4	798	Similar_to_IGLC1:_Ig_lambda-1_chain_C_regions_(Homo_sapiens)	1899	960	4430;8384	"+;-"	Ppun_32222;Ppun_32221	NA	Non-CGI	Non-CpG
LG21_3520805	TVA36_F2_08	2	21_3520805	maternal		F1	PM		TVA36	TVA	21	3520805	LG21_3530420	G	A	G>A	C>T	S>W	Ts	CpG>TpG	non-gene		NA	NA	NA	12710	14100	NA	NA	NA	NA	Non-CGI	CpG
LG4_29742897	TVA38_F2_01	1	4_29742897	maternal		F1			TVA38	TVA	4	29742897	LG4_29735790	C	A	C>A	C>A	S>W	Tv	C>A	Intron		14	2139	Similar_to_ACSL4:_Long-chain-fatty-acid--CoA_ligase_4_(Homo_sapiens)	2884	1863	9334	-	Ppun_00006811	NA	Non-CGI	Non-CpG
LG9_17117885	TVA38_F2_01	1	9_17117885	paternal		F1	PM		TVA38	TVA	9	17117885	LG9_17074425	C	T	C>T	C>T	S>W	Ts	C>T	non-gene		NA	NA	NA	4932	3105	NA	NA	NA	NA	Non-CGI	Non-CpG
LG19_1487133	TVA38_F2_01	1	19_1487133	paternal		F1			TVA38	TVA	19	1487133	LG19_1454661	A	C	A>C	A>C	W>S	Tv	A>C	Intron		21	4311	Similar_to_Met:_Hepatocyte_growth_factor_receptor_(Mus_musculus)	16099	8980	34442	-	Ppun_00023228	NA	Non-CGI	Non-CpG
LG3_4784201	TVA38_F2_010	1	3_4784201	maternal		F1			TVA38	TVA	3	4784201	LG3_4743398	A	T	A>T	A>T	W>W	Tv	A>T	Intron		10	6123	Similar_to_vim:_Vimentin_(Oncorhynchus_mykiss)	9461	4980	14853	-	Ppun_00029492	NA	Non-CGI	Non-CpG
LG8_17667718	TVA38_F2_010	1	8_17667718	paternal		F1	PM		TVA38	TVA	8	17667718	LG8_17585180	G	C	G>C	C>G	S>S	Tv	C>G	non-gene		NA	NA	NA	37753	20642	NA	NA	NA	NA	Non-CGI	Non-CpG
LG19_3890704	TVA38_F2_010	1	19_3890704	paternal		F1			TVA38	TVA	19	3890704	LG19_3862059	C	T	C>T	C>T	S>W	Ts	CpG>TpG	Intron		4	1062	Similar_to_WNT7B:_Protein_Wnt-7b_(Gallus_gallus)	5176	16176	21730	-	Ppun_00023572	NA	CGI	CpG
LG21_3558020	TVA38_F2_010	1	21_3558020	paternal		F1			TVA38	TVA	21	3558020	LG21_3567635	C	T	C>T	C>T	S>W	Ts	CpG>TpG	Intron		29	6801	Similar_to_ARHGAP21:_Rho_GTPase-activating_protein_21_(Homo_sapiens)	5708	2083	27651	+	Ppun_00044402	NA	Non-CGI	CpG
LG21_6350419	TVA38_F2_010	1	21_6350419	NA		F1			TVA38	TVA	21	6350419	LG21_6360034	T	A	T>A	A>T	W>W	Tv	A>T	non-gene		NA	NA	NA	7346	6543	NA	NA	NA	NA	CGI	Non-CpG
LG7_10015981	TVA38_F2_03	1	7_10015981	NA		F1			TVA38	TVA	7	10015981	LG7_9960481	G	A	G>A	C>T	S>W	Ts	CpG>TpG	UTR		4	1329	Similar_to_SLC46A3:_Solute_carrier_family_46_member_3_(Gallus_gallus)	16	2491	3069	-	Ppun_00035780	5UTR	Non-CGI	CpG
LG16_10311055	TVA38_F2_03	1	16_10311055	NA		F1			TVA38	TVA	16	10311055	LG16_10353351	A	G	A>G	A>G	W>S	Ts	A>G	non-gene		NA	NA	NA	9674	7492	NA	NA	NA	NA	Non-CGI	Non-CpG
LG16_14273021	TVA38_F2_03	1	16_14273021	maternal		F1			TVA38	TVA	16	14273021	LG16_14100245	T	A	T>A	A>T	W>W	Tv	A>T	non-gene		NA	NA	NA	73346	75454	NA	NA	NA	NA	Non-CGI	Non-CpG
LG18_5301249	TVA38_F2_03	1	18_5301249	maternal		F1			TVA38	TVA	18	5301249	LG18_5298927	C	T	C>T	C>T	S>W	Ts	CpG>TpG	non-gene		NA	NA	NA	115770	128162	NA	NA	NA	NA	Non-CGI	CpG
LG3_15882426	TVA38_F2_03	1	3_15882426	paternal		F1		Y	TVA38	TVA	3	15882426	ctg7180000009101_176730	T	A	T>A	A>T	W>W	Tv	A>T	non-gene		NA	NA	NA	7220	6492	NA	NA	NA	NA	Non-CGI	Non-CpG
LG3_15882436	TVA38_F2_03	1	3_15882436	paternal		F1		Y	TVA38	TVA	3	15882436	ctg7180000009101_176720	C	G	C>G	C>G	S>S	Tv	C>G	non-gene		NA	NA	NA	7230	6502	NA	NA	NA	NA	Non-CGI	Non-CpG
LG4_12985631	TVA38_F2_04	1	4_12985631	NA		F1			TVA38	TVA	4	12985631	LG4_13017057	C	T	C>T	C>T	S>W	Ts	CpG>TpG	Intron		6	936	Similar_to_Cox18:_Mitochondrial_inner_membrane_protein_COX18_(Mus_musculus)	2350	971	3549	+	Ppun_00005439	NA	Non-CGI	CpG
LG12_17302833	TVA38_F2_05	1	12_17302833	paternal		F1			TVA38	TVA	12	17302833	LG12_24410830	G	A	G>A	C>T	S>W	Ts	C>T	Intron		4	612	Similar_to_DTNBP1:_Dysbindin_(Homo_sapiens)	3941	7804	13157	-	Ppun_00002232	NA	Non-CGI	Non-CpG
LG1_25239605	TVA38_F2_06	1	1_25239605	paternal		F1			TVA38	TVA	1	25239605	LG1_24594063	G	T	G>T	C>A	S>W	Tv	C>A	Intron		3	192	Similar_to_PCP4:_Purkinje_cell_protein_4_(Homo_sapiens)	12946	7635	21074	-	Ppun_00009460	NA	Non-CGI	Non-CpG
LG15_1620438	TVA38_F2_06	1	15_1620438	maternal		F1			TVA38	TVA	15	1620438	LG15_1642709	T	A	T>A	A>T	W>W	Tv	A>T	non-gene		NA	NA	NA	38841	50353	NA	NA	NA	NA	Non-CGI	Non-CpG
LG1_29463726	TVA38_F2_08	1	1_29463726	NA		F1			TVA38	TVA	1	29463726	LG1_28864718	T	C	T>C	A>G	W>S	Ts	A>G	non-gene		NA	NA	NA	4203	6113	NA	NA	NA	NA	Non-CGI	Non-CpG
LG9_17117885	TVA38_F2_09	2	9_17117885	paternal		F1	PM		TVA38	TVA	9	17117885	LG9_17074425	C	T	C>T	C>T	S>W	Ts	C>T	non-gene		NA	NA	NA	4932	3105	NA	NA	NA	NA	Non-CGI	Non-CpG

## Sheet: DNMGQ_DP_AB
V7_DNM	Sample_ID	GQ_P	GQ_M	GQ_O	DP_P	DP_M	DP_O	AB_O
LG4_1806770	POR02_F2_01	99	99	99	67	67	57	0.421053
LG14_14811287	POR02_F2_01	99	99	99	36	37	30	0.3
LG17_20941737	POR02_F2_01	99	99	99	87	65	47	0.574468
LG10_1004945	POR02_F2_010	99	99	99	38	39	48	0.375
LG3_5161570	POR02_F2_02	99	99	99	83	85	52	0.384615
LG11_15150426	POR02_F2_02	99	99	99	48	82	67	0.358209
LG20_4636967	POR02_F2_02	99	99	99	39	51	23	0.391304
LG2_13828299	POR02_F2_03	99	99	99	67	72	53	0.471698
LG1_1200243	POR02_F2_04	99	99	99	64	71	36	0.305556
LG10_4500325	POR02_F2_04	99	99	99	63	65	58	0.655172
LG16_18185367	POR02_F2_04	99	99	99	35	48	49	0.612245
LG19_7820576	POR02_F2_04	99	99	99	40	48	97	0.319588
LG2_13324	POR02_F2_05	99	99	99	53	41	36	0.388889
LG7_1270916	POR02_F2_05	99	81	99	40	28	25	0.32
LG15_7742402	POR02_F2_05	99	99	99	36	35	43	0.372093
LG16_16360078	POR02_F2_05	99	99	99	66	67	40	0.45
LG18_5468628	POR02_F2_05	99	99	99	94	65	45	0.333333
LG21_6990440	POR02_F2_05	99	99	99	77	63	60	0.35
LG2_18607100	POR02_F2_06	99	99	99	68	60	84	0.488095
LG3_7148449	POR02_F2_06	99	99	99	66	85	93	0.537634
LG5_6243181	POR02_F2_06	99	99	99	58	72	92	0.413043
LG9_6147107	POR02_F2_06	99	99	99	39	39	100	0.5
LG11_15150426	POR02_F2_06	99	99	99	48	82	86	0.313953
LG14_5179931	POR02_F2_06	99	99	99	59	86	95	0.442105
LG15_5006607	POR02_F2_06	99	99	99	54	45	78	0.564103
LG2_23602743	POR02_F2_07	99	99	99	59	39	26	0.307692
LG3_7148449	POR02_F2_07	99	99	99	66	85	43	0.465116
LG4_24805431	POR02_F2_07	99	99	99	34	36	38	0.421053
LG4_30679815	POR02_F2_07	99	99	99	81	57	49	0.489796
LG10_12952231	POR02_F2_07	99	99	88	43	46	20	0.3
LG3_5161570	POR02_F2_08	99	99	99	83	85	65	0.307692
LG5_3924944	POR02_F2_08	99	99	99	83	71	86	0.453488
LG7_2435764	POR02_F2_08	99	90	99	50	30	27	0.481481
LG3_7148449	POR02_F2_09	99	99	99	66	85	75	0.533333
LG4_4067905	POR02_F2_09	99	99	99	46	66	89	0.606742
LG6_14096093	POR02_F2_09	99	99	99	79	56	90	0.555556
LG12_21291563	POR02_F2_09	99	99	99	78	62	77	0.452055
LG12_23576480	POR02_F2_09	99	99	99	81	67	83	0.457831
LG15_380069	POR02_F2_09	99	99	99	78	34	41	0.317073
LG16_1406042	POR02_F2_09	99	99	99	53	56	56	0.535714
LG16_3586961	POR02_F2_09	89	99	99	99	61	41	0.317073
LG17_3981117	POR02_F2_09	99	99	99	40	36	44	0.318182
LG15_1998129	POR06_F1_M01	99	99	99	45	53	36	0.448276
LG18_1558178	POR06_F1_M01	99	99	99	62	53	50	0.62
LG19_1149623	POR06_F1_M01	99	81	99	34	29	38	0.342105
LG15_6126225	POR11_F2_01	99	99	99	42	37	67	0.507463
LG16_447738	POR11_F2_01	99	99	99	43	58	73	0.506849
LG17_2176244	POR11_F2_010	95	99	99	82	41	41	0.365854
LG8_13970658	POR11_F2_02	99	99	99	34	39	84	0.666667
LG12_26333863	POR11_F2_02	99	99	99	39	35	87	0.54023
LG14_14379096	POR11_F2_02	99	99	99	36	39	58	0.517241
LG18_10859761	POR11_F2_02	99	99	99	33	35	50	0.6
LG18_10859769	POR11_F2_02	93	96	99	32	37	50	0.58
LG16_17334334	POR11_F2_03	99	99	99	35	52	52	0.384615
LG1_13781514	POR11_F2_04	93	99	99	34	43	75	0.453333
LG10_2773995	POR11_F2_04	99	99	99	33	33	49	0.653061
LG8_17587907	POR11_F2_04	90	99	99	32	34	30	0.3
LG8_17587916	POR11_F2_04	96	99	99	32	35	29	0.413793
LG2_6748048	POR11_F2_05	99	99	99	39	44	55	0.545455
LG3_16423949	POR11_F2_05	99	93	99	44	31	34	0.352941
LG10_5244063	POR11_F2_05	99	99	99	36	49	68	0.382353
LG17_3180863	POR11_F2_05	99	99	99	41	53	54	0.314815
LG1_11771945	POR11_F2_06	99	99	99	38	41	54	0.314815
LG3_1935155	POR11_F2_06	99	99	99	33	36	20	0.4
LG10_12488949	POR11_F2_06	99	99	99	33	36	36	0.611111
LG12_31994173	POR11_F2_06	99	99	99	60	38	22	0.318182
LG19_15551432	POR11_F2_06	99	99	99	45	35	50	0.48
LG4_5859569	POR11_F2_07	99	99	99	49	34	66	0.333333
LG6_5771204	POR11_F2_08	99	84	99	33	28	43	0.348837
LG21_14934792	POR11_F2_08	99	99	99	37	38	62	0.306452
LG7_5870209	POR11_F2_09	99	99	99	38	49	43	0.465116
LG11_15815407	POR11_F2_09	99	99	99	35	33	31	0.322581
LG12_21808904	POR11_F2_09	99	99	99	39	54	46	0.391304
LG13_14900101	POR11_F2_09	99	99	99	35	39	47	0.361702
LG15_9397869	POR11_F2_09	99	99	99	46	48	43	0.372093
LG20_12912961	POR12_por13_F1_F01	99	99	99	50	47	48	0.354167
LG20_14622907	POR12_por13_F1_F01	99	99	99	78	89	50	0.32
LG1_29498469	POR13_por12_F1_M01	99	99	99	54	49	61	0.459016
LG2_20431430	POR13_por12_F1_M01	88	99	99	90	41	62	0.483871
LG13_6860931	POR13_por12_F1_M01	99	99	99	34	41	51	0.313725
LG17_17025310	POR13_por12_F1_M01	99	86	99	59	39	49	0.326531
LG5_9512174	POR13_por13_F1_F02	99	99	99	50	51	37	0.486486
LG13_20847870	POR13_por13_F1_F02	99	99	99	41	48	28	0.321429
LG15_15541540	POR13_por13_F1_F02	99	99	99	51	36	20	0.3
LG1_6183423	POR31_F2_01	99	90	99	36	31	45	0.511111
LG2_22510522	POR31_F2_01	95	99	99	32	58	48	0.333333
LG9_15227406	POR31_F2_01	99	99	99	33	33	55	0.6
LG12_32347421	POR31_F2_01	99	90	99	69	30	30	0.3
LG15_2264441	POR31_F2_01	99	81	99	41	28	37	0.324324
LG9_15227406	POR31_F2_010	99	99	99	33	33	57	0.45614
LG13_12445305	POR31_F2_010	99	99	99	37	38	37	0.540541
LG3_2992995	POR31_F2_02	99	81	99	35	27	65	0.307692
LG9_15227406	POR31_F2_02	99	99	99	33	33	70	0.5
LG2_22291641	POR31_F2_03	99	99	99	34	34	36	0.527778
LG10_13393351	POR31_F2_03	99	86	99	39	34	49	0.44898
LG14_3087807	POR31_F2_03	99	95	99	48	42	62	0.66129
LG16_15131569	POR31_F2_03	99	99	99	53	36	72	0.652778
LG16_19543500	POR31_F2_03	99	99	99	41	49	72	0.458333
LG18_4165445	POR31_F2_03	99	99	99	39	37	53	0.433962
LG8_1716734	POR31_F2_04	99	99	99	52	36	67	0.447761
LG20_8062424	POR31_F2_04	99	99	99	43	40	76	0.473684
LG9_17421924	POR31_F2_05	99	99	99	40	36	50	0.54
LG2_22793390	POR31_F2_06	99	99	99	45	39	66	0.469697
LG6_15733801	POR31_F2_06	99	99	99	43	40	74	0.486486
LG9_15227406	POR31_F2_06	99	99	99	33	33	63	0.47619
LG8_9650559	POR31_F2_07	99	99	99	38	41	60	0.327586
LG10_12606787	POR31_F2_07	99	99	99	46	35	67	0.462687
LG14_3087807	POR31_F2_07	99	95	99	48	42	57	0.421053
LG16_19543500	POR31_F2_07	99	99	99	41	49	72	0.458333
LG21_1756235	POR31_F2_07	99	99	99	44	43	74	0.513514
LG6_10014872	POR31_F2_08	99	99	99	41	41	60	0.55
LG11_709760	POR31_F2_08	99	99	99	47	43	70	0.514286
LG1_3955072	POR31_F2_09	99	99	99	57	47	62	0.451613
LG10_1471817	POR31_F2_09	90	99	99	30	34	22	0.318182
LG17_14076254	POR31_F2_09	99	99	99	38	34	54	0.37037
LG1_26216878	porout03_F2_011	99	99	99	49	36	41	0.560976
LG3_11843094	porout03_F2_011	99	99	99	70	38	44	0.386364
LG9_20887586	porout03_F2_011	99	99	99	38	57	29	0.344828
LG13_4687190	porout03_F2_011	99	99	99	53	35	37	0.378378
LG19_1284660	porout03_F2_011	93	99	99	37	56	21	0.47619
LG19_14692862	porout03_F2_011	84	99	99	28	50	26	0.307692
LG1_2661554	porout03_F2_012	99	99	99	53	37	51	0.490196
LG8_1845159	porout03_F2_012	97	90	99	43	31	28	0.321429
LG8_20175387	porout03_F2_012	99	99	99	37	39	55	0.654545
LG11_8302461	porout03_F2_012	99	99	99	45	41	97	0.309278
LG12_22562040	porout03_F2_012	99	89	99	49	50	51	0.372549
LG19_20169646	porout03_F2_012	99	99	99	58	35	68	0.558824
LG20_10018035	porout03_F2_012	99	99	99	65	46	61	0.622951
LG12_22562040	porout03_F2_013	99	89	99	49	50	23	0.434783
LG12_30462000	porout03_F2_013	99	99	99	99	49	53	0.339623
LG16_5245669	porout03_F2_013	90	81	99	31	29	26	0.692308
LG3_1962886	porout03_F2_014	99	81	99	48	29	40	0.325
LG9_15052693	porout03_F2_014	99	99	99	46	40	67	0.313433
LG9_16503658	porout03_F2_014	99	99	99	37	40	42	0.452381
LG10_9228692	porout03_F2_014	99	99	99	36	36	67	0.41791
LG5_5245399	porout03_F2_015	99	99	99	55	40	62	0.306452
LG13_4687190	porout03_F2_015	99	99	99	53	35	86	0.5
LG16_16697074	porout03_F2_015	99	99	99	49	37	67	0.552239
LG5_1530476	porout03_F2_016	99	90	99	35	30	46	0.369565
LG8_14040536	porout03_F2_016	99	96	99	56	40	46	0.521739
LG9_16503899	porout03_F2_016	99	99	99	37	40	47	0.382979
LG17_12102431	porout03_F2_016	99	99	99	45	41	37	0.540541
LG1_16584237	porout03_F2_017	99	93	99	45	34	62	0.596774
LG3_17080718	porout03_F2_017	99	99	99	50	36	32	0.3125
LG8_6281956	porout03_F2_017	99	99	99	37	34	63	0.539683
LG12_22562040	porout03_F2_017	99	89	99	49	50	29	0.310345
LG19_20163661	porout03_F2_017	99	93	99	40	32	57	0.45614
LG10_13892836	porout03_F2_018	99	99	99	40	41	36	0.305556
LG19_432333	porout03_F2_018	99	99	99	36	35	40	0.5
LG3_1962886	porout03_F2_019	99	81	99	48	29	41	0.317073
LG4_11043784	porout03_F2_019	99	99	99	45	36	53	0.45283
LG12_19783322	porout03_F2_019	99	99	99	66	74	53	0.396226
LG20_13157205	porout03_F2_019	99	99	99	42	37	37	0.351351
LG1_27184055	porout10_F2_01	99	99	99	39	35	50	0.46
LG12_29779209	porout10_F2_01	99	99	99	38	37	36	0.444444
LG4_25290748	porout10_F2_010	99	99	99	52	40	68	0.323529
LG12_30455188	porout10_F2_010	99	93	99	47	34	30	0.3
LG14_4833005	porout10_F2_010	99	90	99	45	33	75	0.6
LG21_864239	porout10_F2_010	99	99	99	62	46	35	0.4
LG2_5062903	porout10_F2_02	99	99	99	36	36	58	0.672414
LG2_4446545	porout10_F2_03	99	99	99	38	38	89	0.494382
LG12_25817626	porout10_F2_03	99	99	99	37	34	75	0.36
LG12_18186373	porout10_F2_04	87	99	99	32	23	20	0.3
LG12_30193668	porout10_F2_05	99	99	99	74	47	32	0.3125
LG12_30193669	porout10_F2_05	99	99	99	74	47	32	0.3125
LG12_30193671	porout10_F2_05	99	99	99	74	47	32	0.3125
LG11_14192700	porout10_F2_06	95	99	99	41	35	27	0.444444
LG13_6162419	porout10_F2_06	99	99	99	38	33	78	0.358974
LG13_16194123	porout10_F2_06	99	99	99	45	34	70	0.585714
LG18_9765897	porout10_F2_06	94	99	99	47	44	62	0.467742
LG11_3383482	porout10_F2_07	99	99	99	59	38	72	0.444444
LG14_521939	porout10_F2_07	99	99	99	51	40	65	0.307692
LG14_15429645	porout10_F2_07	99	99	99	95	58	50	0.32
LG8_16471336	porout10_F2_08	99	92	99	41	36	41	0.463415
LG12_31656198	porout10_F2_08	99	81	99	62	28	43	0.302326
LG1_1502382	porout10_F2_09	80	81	99	37	28	43	0.488372
LG8_13098939	porout10_F2_09	99	96	99	51	34	74	0.314286
LG8_15265338	porout10_F2_09	99	98	99	48	41	77	0.571429
LG9_3361260	porout10_F2_09	99	99	99	40	42	60	0.45
LG15_8240143	porout10_F2_09	99	99	99	44	35	77	0.506494
LG7_1760216	TVA24_F2_01	99	99	99	46	53	46	0.521739
LG9_13823254	TVA24_F2_01	99	99	99	37	44	49	0.55102
LG17_17034493	TVA24_F2_01	81	99	99	29	83	24	0.5
LG1_29639003	TVA24_F2_010	99	99	99	55	52	22	0.681818
LG9_3696043	TVA24_F2_010	81	99	99	34	46	36	0.611111
LG18_2725348	TVA24_F2_010	99	99	99	41	39	48	0.6875
LG7_15571635	TVA24_F2_010	99	99	99	43	46	54	0.444444
LG7_15571637	TVA24_F2_010	99	99	99	43	46	57	0.438596
LG7_15571643	TVA24_F2_010	99	99	99	43	46	57	0.385965
LG1_11409003	TVA24_F2_011	99	99	99	35	35	36	0.333333
LG3_428512	TVA24_F2_011	99	82	99	41	38	25	0.32
LG4_21034096	TVA24_F2_011	99	99	99	49	57	47	0.595745
LG4_28497643	TVA24_F2_011	99	99	99	45	37	44	0.522727
LG7_1441037	TVA24_F2_011	99	99	99	36	33	56	0.482143
LG13_11077884	TVA24_F2_011	99	99	99	45	41	58	0.551724
LG14_9856512	TVA24_F2_011	99	99	99	44	52	47	0.361702
LG15_2874530	TVA24_F2_011	93	80	99	40	43	40	0.55
LG18_2725348	TVA24_F2_011	99	99	99	41	39	50	0.46
LG5_15061054	TVA24_F2_012	90	99	99	35	49	41	0.390244
LG9_1993300	TVA24_F2_012	99	99	99	37	51	61	0.344262
LG15_655661	TVA24_F2_012	90	92	99	32	60	35	0.342857
LG6_2644153	TVA24_F2_02	86	99	99	49	54	46	0.478261
LG9_13823254	TVA24_F2_02	99	99	99	37	44	50	0.56
LG12_30486871	TVA24_F2_02	99	99	99	77	50	31	0.322581
LG12_32477946	TVA24_F2_02	99	99	99	40	49	50	0.3
LG17_17151753	TVA24_F2_02	99	91	99	38	51	34	0.411765
LG19_19960731	TVA24_F2_02	99	99	99	40	43	55	0.509091
LG1_11409003	TVA24_F2_03	99	99	99	35	35	33	0.30303
LG7_15708781	TVA24_F2_03	90	99	99	33	42	36	0.361111
LG18_1325256	TVA24_F2_03	99	86	99	33	47	29	0.37931
LG1_7768462	TVA24_F2_04	99	99	99	44	38	37	0.351351
LG7_1441037	TVA24_F2_04	99	99	99	36	33	55	0.363636
LG13_7611881	TVA24_F2_04	99	99	99	35	47	46	0.5
LG13_11077884	TVA24_F2_04	99	99	99	45	41	46	0.434783
LG18_2725348	TVA24_F2_04	99	99	99	41	39	51	0.431373
LG2_7555115	TVA24_F2_05	99	99	99	49	45	52	0.403846
LG20_19582017	TVA24_F2_05	99	99	99	47	48	61	0.508197
LG1_896019	TVA24_F2_06	89	99	99	40	43	56	0.339286
LG7_13390661	TVA24_F2_06	99	99	99	37	47	61	0.327869
LG7_15571635	TVA24_F2_07	99	99	99	43	46	57	0.631579
LG20_18278800	TVA24_F2_07	99	99	99	42	36	47	0.468085
LG1_23975743	TVA24_F2_08	99	99	99	41	46	54	0.611111
LG4_28497643	TVA24_F2_08	99	99	99	45	37	58	0.5
LG6_15010241	TVA24_F2_08	99	99	99	38	51	54	0.388889
LG1_22011685	TVA24_F2_09	99	99	99	49	54	54	0.314815
LG4_25117013	TVA24_F2_09	99	81	99	52	32	25	0.36
LG4_25166605	TVA24_F2_09	99	99	99	52	70	68	0.323529
LG12_19754209	TVA24_F2_09	99	90	99	56	72	36	0.305556
LG18_12419172	TVA24_F2_09	99	99	99	41	36	40	0.55
LG19_12929892	TVA24_F2_09	90	99	99	41	45	36	0.305556
LG5_1174741	TVA32_F2_01	99	99	99	63	46	64	0.453125
LG5_4772325	TVA32_F2_01	99	99	99	40	54	75	0.506667
LG6_16098451	TVA32_F2_01	99	99	99	45	43	80	0.453333
LG19_5367626	TVA32_F2_01	99	99	99	45	58	62	0.612903
LG20_10728749	TVA32_F2_01	99	99	99	45	50	60	0.3
LG1_8360583	TVA32_F2_02	99	80	99	37	37	23	0.521739
LG6_18654331	TVA32_F2_02	99	99	99	58	49	82	0.52439
LG8_19625683	TVA32_F2_03	99	99	99	35	45	68	0.339286
LG9_1335180	TVA32_F2_03	99	99	99	63	62	67	0.507463
LG11_5716128	TVA32_F2_03	99	99	99	61	38	69	0.463768
LG16_14260283	TVA32_F2_03	99	99	99	47	37	23	0.304348
LG16_15198410	TVA32_F2_03	99	84	99	40	31	40	0.3
LG4_30050225	TVA32_F2_04	99	99	99	35	51	77	0.402597
LG7_9148555	TVA32_F2_04	99	93	99	54	34	91	0.340659
LG17_846163	TVA32_F2_04	99	99	99	84	52	66	0.409091
LG19_14647344	TVA32_F2_04	99	99	99	63	42	79	0.329114
LG1_3312937	TVA32_F2_05	99	99	99	44	34	30	0.366667
LG4_32585909	TVA32_F2_06	99	99	99	38	36	47	0.382979
LG9_18448436	TVA32_F2_06	99	99	99	47	52	55	0.345455
LG19_5367626	TVA32_F2_06	99	99	99	45	58	72	0.444444
LG19_10686842	TVA32_F2_06	99	99	99	44	41	61	0.377049
LG21_14123493	TVA32_F2_06	99	99	99	49	55	63	0.31746
LG5_15299854	TVA32_F2_07	99	99	99	54	35	51	0.372549
LG16_16579284	TVA32_F2_07	99	99	99	36	41	33	0.333333
LG6_18654331	TVA32_F2_08	99	99	99	58	49	55	0.6
LG10_6888467	TVA32_F2_08	99	98	99	43	54	44	0.386364
LG16_15198410	TVA32_F2_08	99	84	99	40	31	32	0.375
LG3_18507559	TVA32_F2_09	99	99	99	33	38	47	0.425532
LG8_18932523	TVA32_F2_09	99	99	99	55	57	83	0.566265
LG13_7094520	TVA32_F2_09	99	99	99	47	51	94	0.351064
LG16_6103797	TVA32_F2_09	99	99	99	50	37	86	0.44186
LG8_6136888	TVA34_F2_01	99	99	99	34	37	52	0.307692
LG20_2886029	TVA34_F2_01	99	99	99	39	45	22	0.318182
LG4_24024775	TVA34_F2_010	81	99	99	27	40	46	0.586957
LG7_7785865	TVA34_F2_010	99	99	99	39	55	70	0.514286
LG15_380238	TVA34_F2_010	84	99	99	28	47	35	0.314286
LG4_15645562	TVA34_F2_02	99	99	99	39	38	75	0.573333
LG12_25347656	TVA34_F2_02	99	99	99	39	41	62	0.483871
LG18_1455750	TVA34_F2_02	84	84	99	29	30	32	0.3125
LG20_1772517	TVA34_F2_02	99	99	99	44	49	66	0.30303
LG3_15558631	TVA34_F2_04	99	99	99	36	41	92	0.565217
LG12_30443053	TVA34_F2_04	99	99	99	51	66	56	0.321429
LG4_3078846	TVA34_F2_05	99	99	99	44	51	96	0.5
LG4_7413243	TVA34_F2_05	99	99	99	47	38	80	0.5625
LG7_14466765	TVA34_F2_05	99	99	99	43	38	86	0.546512
LG12_30444212	TVA34_F2_05	99	94	99	34	53	20	0.35
LG15_14290972	TVA34_F2_05	99	99	99	51	45	96	0.447917
LG7_4535741	TVA34_F2_06	99	99	99	39	42	79	0.556962
LG9_7905927	TVA34_F2_06	99	99	99	38	42	80	0.55
LG15_3500138	TVA34_F2_06	99	99	99	39	42	70	0.428571
LG16_3614285	TVA34_F2_06	81	81	97	28	27	20	0.3
LG20_18649079	TVA34_F2_06	99	99	99	37	58	51	0.568627
LG13_391548	TVA34_F2_07	99	99	99	38	39	51	0.431373
LG1_22857829	TVA34_F2_08	99	99	99	43	39	83	0.53012
LG13_20226721	TVA34_F2_08	94	88	99	33	40	23	0.347826
LG1_12259849	TVA36_F2_01	99	99	99	58	48	48	0.458333
LG1_22010954	TVA36_F2_01	99	99	99	68	59	63	0.301587
LG6_13466408	TVA36_F2_01	99	99	99	45	39	46	0.369565
LG17_3571656	TVA36_F2_01	99	99	99	40	46	54	0.518519
LG20_16192083	TVA36_F2_01	81	90	99	31	47	22	0.318182
LG1_17766612	TVA36_F2_010	99	99	99	51	53	53	0.698113
LG6_10312956	TVA36_F2_010	99	99	99	56	50	59	0.508475
LG9_12042720	TVA36_F2_010	99	99	99	45	56	60	0.55
LG21_13834173	TVA36_F2_010	99	99	99	54	40	54	0.407407
LG1_10782621	TVA36_F2_02	99	99	99	52	37	93	0.430108
LG1_11735798	TVA36_F2_02	99	99	99	53	41	96	0.447917
LG10_2779099	TVA36_F2_02	99	99	99	43	40	61	0.327869
LG13_1965061	TVA36_F2_02	99	99	99	50	39	69	0.478261
LG16_3511820	TVA36_F2_02	99	99	99	50	55	64	0.421875
LG19_7579341	TVA36_F2_02	99	99	99	58	59	93	0.322581
LG1_13932640	TVA36_F2_03	99	99	99	54	43	64	0.53125
LG3_8063408	TVA36_F2_03	99	99	99	69	37	59	0.392857
LG3_14914620	TVA36_F2_03	82	99	99	36	46	27	0.37037
LG9_12042720	TVA36_F2_03	99	99	99	45	56	78	0.602564
LG2_741171	TVA36_F2_04	99	87	99	35	29	42	0.52381
LG4_13573230	TVA36_F2_04	99	99	99	58	61	64	0.328125
LG1_28059104	TVA36_F2_05	99	99	99	48	34	31	0.677419
LG21_3520805	TVA36_F2_05	99	99	99	36	46	43	0.55814
LG3_13319041	TVA36_F2_07	99	99	99	55	37	53	0.320755
LG8_18456541	TVA36_F2_07	99	99	99	52	34	58	0.62069
LG12_18424885	TVA36_F2_07	99	99	99	46	47	46	0.608696
LG20_19289913	TVA36_F2_07	99	99	99	67	39	48	0.354167
LG15_11076998	TVA36_F2_07	99	99	99	46	35	31	0.322581
LG15_11076999	TVA36_F2_07	99	99	99	46	35	31	0.322581
LG21_3520805	TVA36_F2_08	99	99	99	36	46	80	0.5625
LG4_29742897	TVA38_F2_01	99	99	99	60	59	37	0.405405
LG9_17117885	TVA38_F2_01	99	99	99	65	77	34	0.470588
LG19_1487133	TVA38_F2_01	99	99	99	100	82	51	0.313725
LG3_4784201	TVA38_F2_010	99	99	99	78	69	74	0.635135
LG8_17667718	TVA38_F2_010	99	99	99	63	100	54	0.351852
LG19_3890704	TVA38_F2_010	99	99	99	43	78	45	0.4
LG21_3558020	TVA38_F2_010	99	99	99	49	50	92	0.532609
LG21_6350419	TVA38_F2_010	99	99	99	37	80	62	0.564516
LG7_10015981	TVA38_F2_03	99	99	99	55	99	45	0.555556
LG16_10311055	TVA38_F2_03	99	99	99	53	41	33	0.333333
LG16_14273021	TVA38_F2_03	99	99	99	61	42	38	0.552632
LG18_5301249	TVA38_F2_03	99	89	99	42	78	32	0.3125
LG3_15882426	TVA38_F2_03	99	99	99	38	44	22	0.318182
LG3_15882436	TVA38_F2_03	99	99	99	38	44	22	0.318182
LG4_12985631	TVA38_F2_04	99	99	99	78	100	41	0.487805
LG12_17302833	TVA38_F2_05	88	99	99	58	47	29	0.310345
LG1_25239605	TVA38_F2_06	99	99	99	48	77	42	0.547619
LG15_1620438	TVA38_F2_06	99	99	99	84	71	35	0.342857
LG1_29463726	TVA38_F2_08	99	99	99	60	60	32	0.4375
LG9_17117885	TVA38_F2_09	99	99	99	65	77	47	0.510638

## Sheet: CGIcount
Sample_ID	Sample_label	CGI	n	CalGenSize	FNR	DNMrate	nDNM_CpG>TpG	nDNM_nonCpG	CalGenSize_CpG	CalGenSize_NonCpG	DNMrate_CpG>TpG	DNMrate_NonCpG
POR02_F2_01	fin_por02_F1A02	CGI	1	36583904	0.0549	1.45e-08	1	0	10490458	26093446	5.0431e-08	0
POR02_F2_01	fin_por02_F1A02	Non-CGI	2	320089950	0.0549	3.31e-09	0	2	12549207	307540743	0	3.44048e-09
POR02_F2_010	fin_por02_F1A14	CGI	1	42853071	0.0532	1.23e-08	0	1	12288146	30564925	0	1.72778e-08
POR02_F2_010	fin_por02_F1A14	Non-CGI	0	330207631	0.0532	0	0	0	12945873	317261758	0	0
POR02_F2_02	fin_por02_F1A05	CGI	0	41202867	0.0513	0	0	0	11814949	29387918	0	0
POR02_F2_02	fin_por02_F1A05	Non-CGI	3	328725300	0.0513	4.81e-09	1	2	12887758	315837542	4.08944e-08	3.33739e-09
POR02_F2_03	fin_por02_F1A07	CGI	0	42509377	0.0513	0	0	0	12189591	30319786	0	0
POR02_F2_03	fin_por02_F1A07	Non-CGI	1	330023404	0.0513	1.6e-09	0	1	12938650	317084754	0	1.66213e-09
POR02_F2_04	fin_por02_F1A08	CGI	2	43188951	0.0539	2.45e-08	2	0	12384460	30804491	8.53465e-08	0
POR02_F2_04	fin_por02_F1A08	Non-CGI	2	329438191	0.0539	3.21e-09	0	2	12915707	316522484	0	3.33932e-09
POR02_F2_05	fin_por02_F1A09	CGI	2	34975922	0.066	3.06e-08	0	2	10029368	24946554	0	4.29183e-08
POR02_F2_05	fin_por02_F1A09	Non-CGI	4	311259670	0.066	6.88e-09	1	3	12203013	299056657	4.38688e-08	5.37021e-09
POR02_F2_06	fin_por02_F1A10	CGI	0	43528717	0.0505	0	0	0	12481888	31046829	0	0
POR02_F2_06	fin_por02_F1A10	Non-CGI	7	331110502	0.0505	1.11e-08	1	6	12981270	318129232	4.05656e-08	9.93168e-09
POR02_F2_07	fin_por02_F1A11	CGI	0	30298690	0.0733	0	0	0	8688169	21610521	0	0
POR02_F2_07	fin_por02_F1A11	Non-CGI	5	285425047	0.0733	9.45e-09	1	4	11190161	274234886	4.82164e-08	7.86988e-09
POR02_F2_08	fin_por02_F1A12	CGI	1	44072274	0.0525	1.2e-08	1	0	12637753	31434521	4.17562e-08	0
POR02_F2_08	fin_por02_F1A12	Non-CGI	2	332611224	0.0525	3.17e-09	2	0	13040106	319571118	8.09356e-08	0
POR02_F2_09	fin_por02_F1A13	CGI	0	42255150	0.0505	0	0	0	12116691	30138459	0	0
POR02_F2_09	fin_por02_F1A13	Non-CGI	9	330147212	0.0505	1.44e-08	0	9	12943504	317203708	0	1.4941e-08
por06_F1_M01	fin_por06_F1M01	CGI	0	37965481	0.0586	0	0	0	10886626	27078855	0	0
por06_F1_M01	fin_por06_F1M01	Non-CGI	3	321756242	0.0586	4.95e-09	0	3	12614534	309141708	0	5.15418e-09
POR11_F2_01	fin_por11_F1A01	CGI	0	45268633	0.0541	0	0	0	12980810	32287823	0	0
POR11_F2_01	fin_por11_F1A01	Non-CGI	2	306550712	0.0541	3.45e-09	0	2	12018398	294532314	0	3.5894e-09
POR11_F2_010	fin_por11_F1B07	CGI	0	40730896	0.0632	0	0	0	11679611	29051285	0	0
POR11_F2_010	fin_por11_F1B07	Non-CGI	1	327747656	0.0632	1.63e-09	0	1	12849429	314898227	0	1.69493e-09
POR11_F2_02	fin_por11_F1A02	CGI	0	44840636	0.0543	0	0	0	12858081	31982555	0	0
POR11_F2_02	fin_por11_F1A02	Non-CGI	5	324349384	0.0543	8.15e-09	1	4	12716199	311633185	4.15776e-08	6.7863e-09
POR11_F2_03	fin_por11_F1A03	CGI	0	44426686	0.0564	0	0	0	12739381	31687305	0	0
POR11_F2_03	fin_por11_F1A03	Non-CGI	1	323773314	0.0564	1.64e-09	1	0	12693614	311079700	4.17443e-08	0
POR11_F2_04	fin_por11_F1A04	CGI	2	44866285	0.0538	2.36e-08	0	2	12865436	32000849	0	3.3026e-08
POR11_F2_04	fin_por11_F1A04	Non-CGI	2	324217369	0.0538	3.26e-09	0	2	12711023	311506346	0	3.39274e-09
POR11_F2_05	fin_por11_F1A06	CGI	0	42493945	0.0586	0	0	0	12185166	30308779	0	0
POR11_F2_05	fin_por11_F1A06	Non-CGI	4	326850640	0.0586	6.5e-09	2	2	12814261	314036379	8.28957e-08	3.38256e-09
POR11_F2_06	fin_por11_F1A08	CGI	0	40737462	0.0647	0	0	0	11681493	29055969	0	0
POR11_F2_06	fin_por11_F1A08	Non-CGI	5	318590449	0.0647	8.39e-09	1	4	12490418	306100031	4.27998e-08	6.98579e-09
POR11_F2_07	fin_por11_F1B01	CGI	0	47101163	0.051	0	0	0	13506289	33594874	0	0
POR11_F2_07	fin_por11_F1B01	Non-CGI	1	320568074	0.051	1.64e-09	0	1	12567952	308000122	0	1.71062e-09
POR11_F2_08	fin_por11_F1B04	CGI	2	45033376	0.0559	2.35e-08	1	1	12913350	32120026	4.10122e-08	1.64883e-08
POR11_F2_08	fin_por11_F1B04	Non-CGI	0	316197495	0.0559	0	0	0	12396602	303800893	0	0
POR11_F2_09	fin_por11_F1B05	CGI	1	40366356	0.0642	1.32e-08	1	0	11575079	28791277	4.61597e-08	0
POR11_F2_09	fin_por11_F1B05	Non-CGI	4	326187575	0.0642	6.55e-09	1	3	12788266	313399309	4.17807e-08	5.11458e-09
POR12_por13_F1_F01	fin_por13_F1F01	CGI	0	30139871	0.0676	0	0	0	8642627	21497244	0	0
POR12_por13_F1_F01	fin_por13_F1F01	Non-CGI	2	347442149	0.0676	3.09e-09	0	2	13621557	333820592	0	3.21281e-09
POR13_por12_F1_M01	fin_por12_F1M01	CGI	1	36988923	0.0574	1.43e-08	1	0	10606597	26382326	5.00111e-08	0
POR13_por12_F1_M01	fin_por12_F1M01	Non-CGI	3	341308884	0.0574	4.66e-09	1	2	13381100	327927784	3.96416e-08	3.23515e-09
POR13_por13_F1_F02	fin_por13_F1F02	CGI	0	27235279	0.0679	0	0	0	7809734	19425545	0	0
POR13_por13_F1_F02	fin_por13_F1F02	Non-CGI	3	349623025	0.0679	4.6e-09	0	3	13707058	335915967	0	4.79069e-09
POR31_F2_01	fin_por31_F1A01	CGI	1	45219595	0.0546	1.17e-08	0	1	12966748	32252847	0	1.63978e-08
POR31_F2_01	fin_por31_F1A01	Non-CGI	4	322355822	0.0546	6.56e-09	1	3	12638041	309717781	4.1848e-08	5.12283e-09
POR31_F2_010	fin_por31_F1A11	CGI	0	43573303	0.0569	0	0	0	12494673	31078630	0	0
POR31_F2_010	fin_por31_F1A11	Non-CGI	2	327686809	0.0569	3.24e-09	0	2	12847044	314839765	0	3.36785e-09
POR31_F2_02	fin_por31_F1A03	CGI	0	47635857	0.0522	0	0	0	13659613	33976244	0	0
POR31_F2_02	fin_por31_F1A03	Non-CGI	2	324049112	0.0522	3.26e-09	0	2	12704427	311344685	0	3.38877e-09
POR31_F2_03	fin_por31_F1A04	CGI	1	43962465	0.0584	1.21e-08	1	0	12606265	31356200	4.21228e-08	0
POR31_F2_03	fin_por31_F1A04	Non-CGI	5	330826940	0.0584	8.03e-09	1	4	12970153	317856787	4.0941e-08	6.68239e-09
POR31_F2_04	fin_por31_F1A05	CGI	0	45607169	0.0573	0	0	0	13077885	32529284	0	0
POR31_F2_04	fin_por31_F1A05	Non-CGI	2	326373244	0.0573	3.25e-09	1	1	12795545	313577699	4.14513e-08	1.69142e-09
POR31_F2_05	fin_por31_F1A06	CGI	1	43987323	0.0574	1.21e-08	0	1	12613393	31373930	0	1.69073e-08
POR31_F2_05	fin_por31_F1A06	Non-CGI	0	325201846	0.0574	0	0	0	12749620	312452226	0	0
POR31_F2_06	fin_por31_F1A07	CGI	0	43835280	0.0604	0	0	0	12569795	31265485	0	0
POR31_F2_06	fin_por31_F1A07	Non-CGI	3	324503838	0.0604	4.92e-09	1	2	12722254	311781584	4.18276e-08	3.41355e-09
POR31_F2_07	fin_por31_F1A08	CGI	0	44230410	0.057	0	0	0	12683099	31547311	0	0
POR31_F2_07	fin_por31_F1A08	Non-CGI	5	325129118	0.057	8.15e-09	1	4	12746769	312382349	4.15966e-08	6.78941e-09
POR31_F2_08	fin_por31_F1A09	CGI	0	45655047	0.0534	0	0	0	13091614	32563433	0	0
POR31_F2_08	fin_por31_F1A09	Non-CGI	2	323042232	0.0534	3.27e-09	0	2	12664952	310377280	0	3.40364e-09
POR31_F2_09	fin_por31_F1A10	CGI	0	42886811	0.0597	0	0	0	12297821	30588990	0	0
POR31_F2_09	fin_por31_F1A10	Non-CGI	3	327895386	0.0597	4.87e-09	0	3	12855221	315040165	0	5.06359e-09
porout03_F2_011	porout03_F2_01	CGI	0	39327827	0.0843	0	0	0	11277280	28050547	0	0
porout03_F2_011	porout03_F2_01	Non-CGI	6	338322456	0.0843	9.68e-09	1	5	13264017	325058439	4.11663e-08	8.39896e-09
porout03_F2_012	porout03_F2_02	CGI	0	43430515	0.0663	0	0	0	12453728	30976787	0	0
porout03_F2_012	porout03_F2_02	Non-CGI	7	328698926	0.0663	1.14e-08	0	7	12886724	315812202	0	1.18695e-08
porout03_F2_013	porout03_F2_03	CGI	0	42176329	0.0619	0	0	0	12094090	30082239	0	0
porout03_F2_013	porout03_F2_03	Non-CGI	3	324646691	0.0619	4.93e-09	0	3	12727855	311918836	0	5.12626e-09
porout03_F2_014	porout03_F2_04	CGI	0	42444102	0.059	0	0	0	12170874	30273228	0	0
porout03_F2_014	porout03_F2_04	Non-CGI	4	339366031	0.059	6.26e-09	0	4	13304930	326061101	0	6.51841e-09
porout03_F2_015	porout03_F2_05	CGI	0	42506079	0.0602	0	0	0	12188646	30317433	0	0
porout03_F2_015	porout03_F2_05	Non-CGI	3	335279326	0.0602	4.76e-09	0	3	13144710	322134616	0	4.95471e-09
porout03_F2_016	porout03_F2_06	CGI	0	39130958	0.0741	0	0	0	11220827	27910131	0	0
porout03_F2_016	porout03_F2_06	Non-CGI	4	327252134	0.0741	6.6e-09	0	4	12830002	314422132	0	6.86994e-09
porout03_F2_017	porout03_F2_07	CGI	1	41970527	0.0616	1.27e-08	1	0	12035076	29935451	4.42724e-08	0
porout03_F2_017	porout03_F2_07	Non-CGI	4	325533604	0.0616	6.55e-09	0	4	12762627	312770977	0	6.81421e-09
porout03_F2_018	porout03_F2_08	CGI	0	39122800	0.063	0	0	0	11218488	27904312	0	0
porout03_F2_018	porout03_F2_08	Non-CGI	2	316506432	0.063	3.37e-09	0	2	12408714	304097718	0	3.50952e-09
porout03_F2_019	porout03_F2_09	CGI	0	41405089	0.0648	0	0	0	11872936	29532153	0	0
porout03_F2_019	porout03_F2_09	Non-CGI	4	291586528	0.0648	7.33e-09	1	3	11431723	280154805	4.67685e-08	5.72517e-09
porout03_F2_020	porout03_F2_10	CGI	0	42448064	0.0596	0	0	0	12172010	30276054	0	0
porout03_F2_020	porout03_F2_10	Non-CGI	0	285447573	0.0596	0	0	0	11191044	274256529	0	0
porout10_F2_01	porout10_F2_01	CGI	0	40952376	0.066	0	0	0	11743120	29209256	0	0
porout10_F2_01	porout10_F2_01	Non-CGI	2	337135296	0.066	3.18e-09	1	1	13217474	323917822	4.05018e-08	1.65268e-09
porout10_F2_010	porout10_F2_10	CGI	0	44704522	0.0578	0	0	0	12819050	31885472	0	0
porout10_F2_010	porout10_F2_10	Non-CGI	4	330298412	0.0578	6.43e-09	0	4	12949432	317348980	0	6.68882e-09
porout10_F2_02	porout10_F2_02	CGI	0	42834829	0.0622	0	0	0	12282915	30551914	0	0
porout10_F2_02	porout10_F2_02	Non-CGI	1	336780549	0.0622	1.58e-09	0	1	13203566	323576983	0	1.64772e-09
porout10_F2_03	porout10_F2_03	CGI	0	45898409	0.0558	0	0	0	13161398	32737011	0	0
porout10_F2_03	porout10_F2_03	Non-CGI	2	329853812	0.0558	3.21e-09	1	1	12932001	316921811	4.09487e-08	1.67091e-09
porout10_F2_04	porout10_F2_04	CGI	0	43038817	0.0615	0	0	0	12341408	30697409	0	0
porout10_F2_04	porout10_F2_04	Non-CGI	1	335981416	0.0615	1.59e-09	0	1	13172236	322809180	0	1.6504e-09
porout10_F2_05	porout10_F2_05	CGI	0	41930299	0.0655	0	0	0	12023540	29906759	0	0
porout10_F2_05	porout10_F2_05	Non-CGI	3	333326941	0.0655	4.82e-09	0	3	13068166	320258775	0	5.012e-09
porout10_F2_06	porout10_F2_06	CGI	0	41886293	0.0613	0	0	0	12010921	29875372	0	0
porout10_F2_06	porout10_F2_06	Non-CGI	4	333349187	0.0613	6.39e-09	1	3	13069039	320280148	4.07567e-08	4.98924e-09
porout10_F2_07	porout10_F2_07	CGI	0	42552148	0.0611	0	0	0	12201856	30350292	0	0
porout10_F2_07	porout10_F2_07	Non-CGI	3	333910986	0.0611	4.78e-09	1	2	13091064	320819922	4.06795e-08	3.31986e-09
porout10_F2_08	porout10_F2_08	CGI	1	41969646	0.0618	1.27e-08	1	0	12034823	29934823	4.42828e-08	0
porout10_F2_08	porout10_F2_08	Non-CGI	1	338589512	0.0618	1.57e-09	1	0	13274487	325315025	4.01473e-08	0
porout10_F2_09	porout10_F2_09	CGI	1	43473163	0.0598	1.22e-08	1	0	12465957	31007206	4.26603e-08	0
porout10_F2_09	porout10_F2_09	Non-CGI	4	330283530	0.0598	6.44e-09	1	3	12948849	317334681	4.10694e-08	5.02752e-09
TVA24_F2_01	TVA_24_F1_F	CGI	0	43303388	0.0487	0	0	0	12417274	30886114	0	0
TVA24_F2_01	TVA_24_F1_F	Non-CGI	3	340164302	0.0487	4.64e-09	1	2	13336227	326828075	3.94112e-08	3.21635e-09
TVA24_F2_010	TVA_24_F2_08	CGI	0	42614766	0.0712	0	0	0	12219812	30394954	0	0
TVA24_F2_010	TVA_24_F2_08	Non-CGI	6	338115947	0.0712	9.55e-09	0	6	13255921	324860026	0	9.94266e-09
TVA24_F2_011	TVA_24_F2_09	CGI	1	43863395	0.0652	1.22e-08	1	0	12577857	31285538	4.2525e-08	0
TVA24_F2_011	TVA_24_F2_09	Non-CGI	8	341174370	0.0652	1.25e-08	1	7	13375827	327798543	3.99881e-08	1.1422e-08
TVA24_F2_012	TVA_24_F2_10	CGI	0	42787184	0.0681	0	0	0	12269253	30517931	0	0
TVA24_F2_012	TVA_24_F2_10	Non-CGI	3	338698797	0.0681	4.75e-09	0	3	13278771	325420026	0	4.94627e-09
TVA24_F2_02	TVA_24_F1_M	CGI	0	43606645	0.0471	0	0	0	12504234	31102411	0	0
TVA24_F2_02	TVA_24_F1_M	Non-CGI	6	340959660	0.0471	9.23e-09	3	3	13367409	327592251	1.1776e-07	4.80519e-09
TVA24_F2_03	TVA_24_F2_01	CGI	0	43600671	0.0653	0	0	0	12502520	31098151	0	0
TVA24_F2_03	TVA_24_F2_01	Non-CGI	3	340043599	0.0653	4.72e-09	0	3	13331495	326712104	0	4.91195e-09
TVA24_F2_04	TVA_24_F2_02	CGI	0	43710373	0.0657	0	0	0	12533978	31176395	0	0
TVA24_F2_04	TVA_24_F2_02	Non-CGI	5	341006858	0.0657	7.85e-09	2	3	13369259	327637599	8.00583e-08	4.90017e-09
TVA24_F2_05	TVA_24_F2_03	CGI	0	44231257	0.0657	0	0	0	12683341	31547916	0	0
TVA24_F2_05	TVA_24_F2_03	Non-CGI	2	342024410	0.0657	3.13e-09	1	1	13409153	328615257	3.99101e-08	1.62853e-09
TVA24_F2_06	TVA_24_F2_04	CGI	0	42662577	0.0678	0	0	0	12233521	30429056	0	0
TVA24_F2_06	TVA_24_F2_04	Non-CGI	2	336901403	0.0678	3.18e-09	0	2	13208304	323693099	0	3.31404e-09
TVA24_F2_07	TVA_24_F2_05	CGI	0	43031611	0.0672	0	0	0	12339342	30692269	0	0
TVA24_F2_07	TVA_24_F2_05	Non-CGI	2	339348105	0.0672	3.16e-09	0	2	13304228	326043877	0	3.28803e-09
TVA24_F2_08	TVA_24_F2_06	CGI	0	43817456	0.0645	0	0	0	12564684	31252772	0	0
TVA24_F2_08	TVA_24_F2_06	Non-CGI	3	340803790	0.0645	4.7e-09	0	3	13361298	327442492	0	4.8968e-09
TVA24_F2_09	TVA_24_F2_07	CGI	1	42473830	0.0678	1.26e-08	0	1	12179398	30294432	0	1.77051e-08
TVA24_F2_09	TVA_24_F2_07	Non-CGI	5	338846812	0.0678	7.91e-09	0	5	13284574	325562238	0	8.23753e-09
TVA32_F2_01	fin_tva32_F1A02	CGI	0	44892158	0.0514	0	0	0	12872855	32019303	0	0
TVA32_F2_01	fin_tva32_F1A02	Non-CGI	5	333880382	0.0514	7.89e-09	0	5	13089864	320790518	0	8.21553e-09
TVA32_F2_010	fin_tva32_F1B04	CGI	0	42562279	0.0556	0	0	0	12204761	30357518	0	0
TVA32_F2_010	fin_tva32_F1B04	Non-CGI	0	330211161	0.0556	0	0	0	12946011	317265150	0	0
TVA32_F2_02	fin_tva32_F1A03	CGI	0	45112431	0.0535	0	0	0	12936019	32176412	0	0
TVA32_F2_02	fin_tva32_F1A03	Non-CGI	2	334263541	0.0535	3.16e-09	0	2	13104886	321158655	0	3.28973e-09
TVA32_F2_03	fin_tva32_F1A05	CGI	0	44266798	0.0524	0	0	0	12693533	31573265	0	0
TVA32_F2_03	fin_tva32_F1A05	Non-CGI	5	333441766	0.0524	7.91e-09	2	3	13072668	320369098	8.07255e-08	4.94101e-09
TVA32_F2_04	fin_tva32_F1A06	CGI	0	44397235	0.0544	0	0	0	12730936	31666299	0	0
TVA32_F2_04	fin_tva32_F1A06	Non-CGI	4	333404473	0.0544	6.34e-09	0	4	13071206	320333267	0	6.60268e-09
TVA32_F2_05	fin_tva32_F1A07	CGI	0	44539994	0.0552	0	0	0	12771872	31768122	0	0
TVA32_F2_05	fin_tva32_F1A07	Non-CGI	1	332355101	0.0552	1.59e-09	0	1	13030065	319325036	0	1.65728e-09
TVA32_F2_06	fin_tva32_F1A08	CGI	1	42539966	0.0521	1.24e-08	0	1	12198363	30341603	0	1.73848e-08
TVA32_F2_06	fin_tva32_F1A08	Non-CGI	4	331462711	0.0521	6.37e-09	0	4	12995079	318467632	0	6.62525e-09
TVA32_F2_07	fin_tva32_F1A09	CGI	0	41305819	0.0574	0	0	0	11844470	29461349	0	0
TVA32_F2_07	fin_tva32_F1A09	Non-CGI	2	329079278	0.0574	3.22e-09	2	0	12901636	316177642	8.22295e-08	0
TVA32_F2_08	fin_tva32_F1A10	CGI	0	40107938	0.0579	0	0	0	11500977	28606961	0	0
TVA32_F2_08	fin_tva32_F1A10	Non-CGI	3	327142978	0.0579	4.87e-09	0	3	12825723	314317255	0	5.06554e-09
TVA32_F2_09	fin_tva32_F1B03	CGI	0	45086061	0.054	0	0	0	12928457	32157604	0	0
TVA32_F2_09	fin_tva32_F1B03	Non-CGI	4	333991324	0.054	6.33e-09	1	3	13094214	320897110	4.03645e-08	4.94122e-09
TVA34_F2_01	fin_tva34_F1A03	CGI	0	43402893	0.0602	0	0	0	12445808	30957085	0	0
TVA34_F2_01	fin_tva34_F1A03	Non-CGI	2	330636230	0.0602	3.22e-09	0	2	12962676	317673554	0	3.34953e-09
TVA34_F2_010	fin_tva36_F0_M	CGI	0	45087701	0.0598	0	0	0	12928927	32158774	0	0
TVA34_F2_010	fin_tva36_F0_M	Non-CGI	3	334059473	0.0598	4.78e-09	1	2	13096885	320962588	4.06052e-08	3.31379e-09
TVA34_F2_02	fin_tva34_F1B01	CGI	2	44736769	0.0571	2.37e-08	1	1	12828297	31908472	4.13367e-08	1.66188e-08
TVA34_F2_02	fin_tva34_F1B01	Non-CGI	2	334295195	0.0571	3.17e-09	0	2	13106127	321189068	0	3.30197e-09
TVA34_F2_03	fin_tva34_F1B03	CGI	0	46313321	0.0546	0	0	0	13280375	33032946	0	0
TVA34_F2_03	fin_tva34_F1B03	Non-CGI	0	335266319	0.0546	0	0	0	13144200	322122119	0	0
TVA34_F2_04	fin_tva34_F1B04	CGI	0	46646825	0.0543	0	0	0	13376007	33270818	0	0
TVA34_F2_04	fin_tva34_F1B04	Non-CGI	2	333106927	0.0543	3.17e-09	0	2	13059541	320047386	0	3.30394e-09
TVA34_F2_05	fin_tva34_F1B05	CGI	1	47077688	0.0518	1.12e-08	0	1	13499557	33578131	0	1.57041e-08
TVA34_F2_05	fin_tva34_F1B05	Non-CGI	4	332856221	0.0518	6.34e-09	0	4	13049712	319806509	0	6.59542e-09
TVA34_F2_06	fin_tva34_F1B06	CGI	1	45920195	0.056	1.15e-08	1	0	13167645	32752550	4.02244e-08	0
TVA34_F2_06	fin_tva34_F1B06	Non-CGI	4	334889574	0.056	6.33e-09	1	3	13129430	321760144	4.03415e-08	4.93841e-09
TVA34_F2_07	fin_tva34_F1B07	CGI	0	45024602	0.0571	0	0	0	12910834	32113768	0	0
TVA34_F2_07	fin_tva34_F1B07	Non-CGI	1	334596594	0.0571	1.58e-09	0	1	13117943	321478651	0	1.6495e-09
TVA34_F2_08	fin_tva34_F1B08	CGI	0	45516099	0.0562	0	0	0	13051771	32464328	0	0
TVA34_F2_08	fin_tva34_F1B08	Non-CGI	2	334662697	0.0562	3.17e-09	0	2	13120535	321542162	0	3.2952e-09
TVA34_F2_09	fin_tva34_F1B09	CGI	0	44301529	0.0562	0	0	0	12703492	31598037	0	0
TVA34_F2_09	fin_tva34_F1B09	Non-CGI	0	333614256	0.0562	0	0	0	13079431	320534825	0	0
TVA36_F2_01	fin_tva36_F1A05	CGI	0	39578436	0.0546	0	0	0	11349142	28229294	0	0
TVA36_F2_01	fin_tva36_F1A05	Non-CGI	5	326032108	0.0546	8.11e-09	0	5	12782171	313249937	0	8.44177e-09
TVA36_F2_010	fin_tva38_F0_M	CGI	0	40076237	0.0545	0	0	0	11491887	28584350	0	0
TVA36_F2_010	fin_tva38_F0_M	Non-CGI	4	326278508	0.0545	6.48e-09	0	4	12791831	313486677	0	6.7476e-09
TVA36_F2_02	fin_tva36_F1A06	CGI	1	44270494	0.0507	1.19e-08	0	1	12694593	31575901	0	1.66806e-08
TVA36_F2_02	fin_tva36_F1A06	Non-CGI	5	329702128	0.0507	7.99e-09	1	4	12926055	316776073	4.07475e-08	6.6508e-09
TVA36_F2_03	fin_tva36_F1A08	CGI	0	42560942	0.0513	0	0	0	12204378	30356564	0	0
TVA36_F2_03	fin_tva36_F1A08	Non-CGI	4	331188291	0.0513	6.37e-09	0	4	12984320	318203971	0	6.62515e-09
TVA36_F2_04	fin_tva36_F1A09	CGI	1	41247193	0.0529	1.28e-08	1	0	11827659	29419534	4.4635e-08	0
TVA36_F2_04	fin_tva36_F1A09	Non-CGI	1	328979105	0.0529	1.6e-09	0	1	12897708	316081397	0	1.67023e-09
TVA36_F2_05	fin_tva36_F1B05	CGI	0	38335833	0.057	0	0	0	10992825	27343008	0	0
TVA36_F2_05	fin_tva36_F1B05	Non-CGI	2	323721087	0.057	3.28e-09	2	0	12691566	311029521	8.35551e-08	0
TVA36_F2_06	fin_tva36_F1B06	CGI	0	42508058	0.0511	0	0	0	12189213	30318845	0	0
TVA36_F2_06	fin_tva36_F1B06	Non-CGI	0	330100435	0.0511	0	0	0	12941670	317158765	0	0
TVA36_F2_07	fin_tva36_F1B07	CGI	1	40522081	0.0541	1.3e-08	0	1	11619733	28902348	0	1.82891e-08
TVA36_F2_07	fin_tva36_F1B07	Non-CGI	5	326456238	0.0541	8.1e-09	1	4	12798799	313657439	4.13005e-08	6.74108e-09
TVA36_F2_08	fin_tva36_F1B08	CGI	0	44380256	0.051	0	0	0	12726067	31654189	0	0
TVA36_F2_08	fin_tva36_F1B08	Non-CGI	1	329915820	0.051	1.6e-09	1	0	12934432	316981388	4.07339e-08	0
TVA36_F2_09	fin_tva36_F1B09	CGI	0	46423347	0.0495	0	0	0	13311925	33111422	0	0
TVA36_F2_09	fin_tva36_F1B09	Non-CGI	0	309983026	0.0495	0	0	0	12152962	297830064	0	0
TVA38_F2_01	fin_tva38_F1A07	CGI	0	37046018	0.0497	0	0	0	10622970	26423048	0	0
TVA38_F2_01	fin_tva38_F1A07	Non-CGI	3	319909251	0.0497	4.93e-09	0	3	12542122	307367129	0	5.13539e-09
TVA38_F2_010	fin_tva38_F1B08	CGI	2	37278605	0.0483	2.82e-08	1	1	10689664	26588941	4.9148e-08	1.97592e-08
TVA38_F2_010	fin_tva38_F1B08	Non-CGI	3	320293977	0.0483	4.92e-09	1	2	12557206	307736771	4.18386e-08	3.41445e-09
TVA38_F2_02	fin_tva38_F1A08	CGI	0	40014635	0.0479	0	0	0	11474222	28540413	0	0
TVA38_F2_02	fin_tva38_F1A08	Non-CGI	0	324555044	0.0479	0	0	0	12724262	311830782	0	0
TVA38_F2_03	fin_tva38_F1A09	CGI	0	23735969	0.0614	0	0	0	6806304	16929665	0	0
TVA38_F2_03	fin_tva38_F1A09	Non-CGI	6	266489202	0.0614	1.2e-08	2	4	10447776	256041426	1.01975e-07	8.32222e-09
TVA38_F2_04	fin_tva38_F1A18	CGI	0	22875923	0.0627	0	0	0	6559686	16316237	0	0
TVA38_F2_04	fin_tva38_F1A18	Non-CGI	1	244288179	0.0627	2.18e-09	1	0	9577379	234710800	5.56987e-08	0
TVA38_F2_05	fin_tva38_F1A19	CGI	0	19538041	0.0611	0	0	0	5602546	13935495	0	0
TVA38_F2_05	fin_tva38_F1A19	Non-CGI	1	233886503	0.0611	2.28e-09	0	1	9169579	224716924	0	2.36982e-09
TVA38_F2_06	fin_tva38_F1A20	CGI	0	31604176	0.0516	0	0	0	9062518	22541658	0	0
TVA38_F2_06	fin_tva38_F1A20	Non-CGI	2	306417259	0.0516	3.44e-09	0	2	12013166	294404093	0	3.5815e-09
TVA38_F2_07	fin_tva38_F1A21	CGI	0	40841441	0.047	0	0	0	11711310	29130131	0	0
TVA38_F2_07	fin_tva38_F1A21	Non-CGI	0	325136303	0.047	0	0	0	12747050	312389253	0	0
TVA38_F2_08	fin_tva38_F1A22	CGI	0	20737865	0.0577	0	0	0	5946596	14791269	0	0
TVA38_F2_08	fin_tva38_F1A22	Non-CGI	1	252525440	0.0577	2.1e-09	0	1	9900323	242625117	0	2.18698e-09
TVA38_F2_09	fin_tva38_F1B07	CGI	0	33845018	0.0495	0	0	0	9705081	24139937	0	0
TVA38_F2_09	fin_tva38_F1B07	Non-CGI	1	311665063	0.0495	1.69e-09	0	1	12218907	299446156	0	1.75671e-09

## Sheet: CGIinfo_V6
CGI_chr_start_end	CGI_chr	CGI_start	CGI_end	CGI_length	Gene_ID	Strand	CDS_start	CDS_end	Distance	CDS_length	Type	CpG_count	CpG_length
ctg7180000005402_633_1033	ctg7180000005402	633	1033	401	Ppun_00047466	+	9829	17029	8796	7201	Intergenetic	56	87
ctg7180000005402_12003_12204	ctg7180000005402	12003	12204	202	Ppun_00047466	+	9829	17029	2174	7201	Intragenetic	34	68
ctg7180000005414_2421_3179	ctg7180000005414	2421	3179	759	Ppun_00047920	-	18485	19170	15306	686	Intergenetic	126	198
ctg7180000005498_10183_10783	ctg7180000005498	10183	10783	601	Ppun_00045990	-	14829	20002	4046	5174	Intergenetic	84	141
ctg7180000005498_12496_12984	ctg7180000005498	12496	12984	489	Ppun_00045990	-	14829	20002	1845	5174	Intergenetic	76	128
ctg7180000005498_18430_20140	ctg7180000005498	18430	20140	1711	Ppun_00045990	-	14829	20002	1572	5174	TSS	302	506
ctg7180000005498_69421_69681	ctg7180000005498	69421	69681	261	Ppun_00045990	-	14829	20002	49419	5174	Intergenetic	58	86
ctg7180000005498_71464_72101	ctg7180000005498	71464	72101	638	Ppun_00045990	-	14829	20002	51462	5174	Intergenetic	80	123
ctg7180000005512_274_869	ctg7180000005512	274	869	596	Ppun_00045653	+	238	1627	36	1390	Intragenetic	116	216
ctg7180000005512_3998_4314	ctg7180000005512	3998	4314	317	Ppun_00045654	-	3921	6241	77	2321	Intragenetic	58	108
ctg7180000005512_12929_13286	ctg7180000005512	12929	13286	358	Ppun_00045654	-	3921	6241	6688	2321	Intergenetic	60	109
ctg7180000005512_13896_14242	ctg7180000005512	13896	14242	347	Ppun_00045654	-	3921	6241	7655	2321	Intergenetic	56	84
ctg7180000005512_16309_16516	ctg7180000005512	16309	16516	208	Ppun_00045654	-	3921	6241	10068	2321	Intergenetic	30	51
ctg7180000005512_17740_18022	ctg7180000005512	17740	18022	283	Ppun_00045658	+	29164	34832	11142	5669	Intergenetic	62	106
ctg7180000005512_21954_22376	ctg7180000005512	21954	22376	423	Ppun_00045658	+	29164	34832	6788	5669	Intergenetic	92	136
ctg7180000005512_23708_24622	ctg7180000005512	23708	24622	915	Ppun_00045658	+	29164	34832	4542	5669	Intergenetic	202	321
ctg7180000005512_24861_25090	ctg7180000005512	24861	25090	230	Ppun_00045658	+	29164	34832	4074	5669	Intergenetic	42	79
ctg7180000005512_32295_32548	ctg7180000005512	32295	32548	254	Ppun_00045658	+	29164	34832	2284	5669	Intragenetic	46	86
ctg7180000005512_34564_34797	ctg7180000005512	34564	34797	234	Ppun_00045658	+	29164	34832	35	5669	Intragenetic	60	78
ctg7180000005512_39624_39830	ctg7180000005512	39624	39830	207	Ppun_00045659	+	38019	57765	1605	19747	Intragenetic	36	51
ctg7180000005512_44172_44433	ctg7180000005512	44172	44433	262	Ppun_00045659	+	38019	57765	6153	19747	Intragenetic	48	75
ctg7180000005512_49636_51944	ctg7180000005512	49636	51944	2309	Ppun_00045659	+	38019	57765	5821	19747	Intragenetic	330	603
ctg7180000005512_54847_56039	ctg7180000005512	54847	56039	1193	Ppun_00045659	+	38019	57765	1726	19747	Intragenetic	196	307
ctg7180000005512_59542_60724	ctg7180000005512	59542	60724	1183	Ppun_00045659	+	38019	57765	1777	19747	Intergenetic	176	297
ctg7180000005512_70549_71741	ctg7180000005512	70549	71741	1193	Ppun_00045661	+	68835	74002	1714	5168	Intragenetic	196	309
ctg7180000005512_76074_76968	ctg7180000005512	76074	76968	895	Ppun_00045662	-	75998	78310	76	2313	Intragenetic	142	253
ctg7180000005512_77840_78490	ctg7180000005512	77840	78490	651	Ppun_00045662	-	75998	78310	470	2313	TSS	106	176
ctg7180000005512_80892_81142	ctg7180000005512	80892	81142	251	Ppun_00045663	-	80537	83831	355	3295	Intragenetic	44	73
ctg7180000005512_82704_82907	ctg7180000005512	82704	82907	204	Ppun_00045663	-	80537	83831	924	3295	Intragenetic	56	104
ctg7180000005512_84151_84585	ctg7180000005512	84151	84585	435	Ppun_00045663	-	80537	83831	320	3295	Intergenetic	90	137
ctg7180000005512_88045_89358	ctg7180000005512	88045	89358	1314	Ppun_00045666	+	88247	94835	1111	6589	TSS	254	422
ctg7180000005512_91768_91981	ctg7180000005512	91768	91981	214	Ppun_00045666	+	88247	94835	2854	6589	Intragenetic	42	82
ctg7180000005512_93672_95007	ctg7180000005512	93672	95007	1336	Ppun_00045666	+	88247	94835	1163	6589	TTS	206	380
ctg7180000005512_96850_99262	ctg7180000005512	96850	99262	2413	Ppun_00045666	+	88247	94835	2015	6589	Intergenetic	358	655
ctg7180000005512_99914_100117	ctg7180000005512	99914	100117	204	Ppun_00045666	+	88247	94835	5079	6589	Intergenetic	34	50
ctg7180000005512_103328_103574	ctg7180000005512	103328	103574	247	Ppun_00045670	-	111890	125423	8316	13534	Intergenetic	54	81
ctg7180000005512_103770_104106	ctg7180000005512	103770	104106	337	Ppun_00045670	-	111890	125423	7784	13534	Intergenetic	46	84
ctg7180000005512_106084_106782	ctg7180000005512	106084	106782	699	Ppun_00045670	-	111890	125423	5108	13534	Intergenetic	106	190
ctg7180000005512_107591_107956	ctg7180000005512	107591	107956	366	Ppun_00045670	-	111890	125423	3934	13534	Intergenetic	120	164
ctg7180000005512_110028_112087	ctg7180000005512	110028	112087	2060	Ppun_00045670	-	111890	125423	197	13534	TTS	262	472
ctg7180000005512_115397_116066	ctg7180000005512	115397	116066	670	Ppun_00045670	-	111890	125423	3507	13534	Intragenetic	104	184
ctg7180000005512_116866_117464	ctg7180000005512	116866	117464	599	Ppun_00045670	-	111890	125423	4976	13534	Intragenetic	86	159
ctg7180000005512_119461_120486	ctg7180000005512	119461	120486	1026	Ppun_00045670	-	111890	125423	4937	13534	Intragenetic	160	265
ctg7180000005512_122839_123189	ctg7180000005512	122839	123189	351	Ppun_00045670	-	111890	125423	2234	13534	Intragenetic	68	112
ctg7180000005512_124488_127005	ctg7180000005512	124488	127005	2518	Ppun_00045670	-	111890	125423	935	13534	TSS	368	660
ctg7180000005529_18155_18379	ctg7180000005529	18155	18379	225	Ppun_00047614	+	18161	21312	218	3152	TSS	34	67
ctg7180000005532_1920_3840	ctg7180000005532	1920	3840	1921	Ppun_00046811	-	7656	11041	3816	3386	Intergenetic	278	514
ctg7180000005532_4572_4903	ctg7180000005532	4572	4903	332	Ppun_00046811	-	7656	11041	2753	3386	Intergenetic	64	99
ctg7180000005532_23484_25386	ctg7180000005532	23484	25386	1903	Ppun_00046812	+	10429	32327	6941	21899	Intragenetic	276	512
ctg7180000005532_26118_26450	ctg7180000005532	26118	26450	333	Ppun_00046812	+	10429	32327	5877	21899	Intragenetic	66	101
ctg7180000005554_1014_1229	ctg7180000005554	1014	1229	216	Ppun_00047665	+	715	804	210	90	Intergenetic	32	49
ctg7180000005554_5667_6088	ctg7180000005554	5667	6088	422	Ppun_00047666	-	4562	6026	359	1465	TSS	72	134
ctg7180000005554_6597_7166	ctg7180000005554	6597	7166	570	Ppun_00047666	-	4562	6026	571	1465	Intergenetic	116	169
ctg7180000005637_1245_1921	ctg7180000005637	1245	1921	677	Ppun_00046858	-	1296	5315	625	4020	TTS	108	219
ctg7180000005637_9809_10012	ctg7180000005637	9809	10012	204	Ppun_00046858	-	1296	5315	4494	4020	Intergenetic	34	50
ctg7180000005637_14120_15579	ctg7180000005637	14120	15579	1460	Ppun_00046858	-	1296	5315	8805	4020	Intergenetic	240	383
ctg7180000005637_19136_20163	ctg7180000005637	19136	20163	1028	Ppun_00046858	-	1296	5315	13821	4020	Intergenetic	134	237
ctg7180000005680_2909_3159	ctg7180000005680	2909	3159	251	Ppun_00046324	-	272	7295	2637	7024	Intragenetic	36	69
ctg7180000005680_8566_8827	ctg7180000005680	8566	8827	262	Ppun_00046324	-	272	7295	1271	7024	Intergenetic	58	86
ctg7180000005680_15196_16944	ctg7180000005680	15196	16944	1749	Ppun_00046324	-	272	7295	7901	7024	Intergenetic	244	436
ctg7180000005680_29181_29513	ctg7180000005680	29181	29513	333	Ppun_00046325	-	34813	38693	5300	3881	Intergenetic	66	111
ctg7180000005680_30494_30931	ctg7180000005680	30494	30931	438	Ppun_00046325	-	34813	38693	3882	3881	Intergenetic	64	115
ctg7180000005680_34624_35035	ctg7180000005680	34624	35035	412	Ppun_00046325	-	34813	38693	222	3881	TTS	58	102
ctg7180000005680_41149_41483	ctg7180000005680	41149	41483	335	Ppun_00046325	-	34813	38693	2456	3881	Intergenetic	64	99
ctg7180000005734_2676_3078	ctg7180000005734	2676	3078	403	Ppun_00047394	+	2932	9335	146	6404	TSS	62	116
ctg7180000005734_5916_6851	ctg7180000005734	5916	6851	936	Ppun_00047394	+	2932	9335	2484	6404	Intragenetic	192	367
ctg7180000005734_8724_8981	ctg7180000005734	8724	8981	258	Ppun_00047394	+	2932	9335	354	6404	Intragenetic	44	78
ctg7180000005734_9771_10450	ctg7180000005734	9771	10450	680	Ppun_00047395	-	8736	9955	184	1220	TSS	108	180
ctg7180000005734_15044_15616	ctg7180000005734	15044	15616	573	Ppun_00047399	+	15293	16915	323	1623	TSS	114	201
ctg7180000005742_9279_9507	ctg7180000005742	9279	9507	229	Ppun_00047606	-	13944	20834	4437	6891	Intergenetic	36	67
ctg7180000005742_19950_20711	ctg7180000005742	19950	20711	762	Ppun_00047606	-	13944	20834	123	6891	Intragenetic	134	219
ctg7180000005763_1921_2249	ctg7180000005763	1921	2249	329	Ppun_00046770	-	4371	7206	2122	2836	Intergenetic	56	99
ctg7180000005763_7617_7964	ctg7180000005763	7617	7964	348	Ppun_00046770	-	4371	7206	411	2836	Intergenetic	82	133
ctg7180000005763_9826_10179	ctg7180000005763	9826	10179	354	Ppun_00046772	+	9882	11861	297	1980	TSS	68	114
ctg7180000005763_13383_13800	ctg7180000005763	13383	13800	418	Ppun_00046772	+	9882	11861	1522	1980	Intergenetic	80	128
ctg7180000005763_15183_15429	ctg7180000005763	15183	15429	247	Ppun_00046773	+	16585	28121	1156	11537	Intergenetic	56	94
ctg7180000005763_16755_17018	ctg7180000005763	16755	17018	264	Ppun_00046773	+	16585	28121	170	11537	Intragenetic	50	89
ctg7180000005763_18953_19253	ctg7180000005763	18953	19253	301	Ppun_00046773	+	16585	28121	2368	11537	Intragenetic	50	86
ctg7180000005763_23874_24202	ctg7180000005763	23874	24202	329	Ppun_00046773	+	16585	28121	3919	11537	Intragenetic	48	87
ctg7180000005763_24730_25082	ctg7180000005763	24730	25082	353	Ppun_00046773	+	16585	28121	3039	11537	Intragenetic	98	144
ctg7180000005763_26718_27040	ctg7180000005763	26718	27040	323	Ppun_00046773	+	16585	28121	1081	11537	Intragenetic	44	83
ctg7180000005763_28469_28670	ctg7180000005763	28469	28670	202	Ppun_00046773	+	16585	28121	348	11537	Intergenetic	34	63
ctg7180000005763_30758_31038	ctg7180000005763	30758	31038	281	Ppun_00046773	+	16585	28121	2637	11537	Intergenetic	54	92
ctg7180000005803_514_1741	ctg7180000005803	514	1741	1228	Ppun_00048444	+	405	6152	109	5748	Intragenetic	190	352
ctg7180000005806_4498_4857	ctg7180000005806	4498	4857	360	Ppun_00048189	+	7691	9806	2834	2116	Intergenetic	98	159
ctg7180000005812_3465_3724	ctg7180000005812	3465	3724	260	Ppun_00047047	-	3190	5794	275	2605	Intragenetic	46	74
ctg7180000005812_17316_19105	ctg7180000005812	17316	19105	1790	Ppun_00047047	-	3190	5794	11522	2605	Intergenetic	222	383
ctg7180000005814_133_567	ctg7180000005814	133	567	435	Ppun_00047765	-	2935	3502	2368	568	Intergenetic	70	124
ctg7180000005814_8535_8969	ctg7180000005814	8535	8969	435	Ppun_00047765	-	2935	3502	5033	568	Intergenetic	70	124
ctg7180000005883_5942_6870	ctg7180000005883	5942	6870	929	Ppun_00048562	-	14865	15574	7995	710	Intergenetic	204	347
ctg7180000005902_452_1360	ctg7180000005902	452	1360	909	Ppun_00050108	+	6307	8640	4947	2334	Intergenetic	138	237
ctg7180000005902_5525_8670	ctg7180000005902	5525	8670	3146	Ppun_00050108	+	6307	8640	2363	2334	TSS	416	741
ctg7180000005927_7232_7449	ctg7180000005927	7232	7449	218	Ppun_00046433	-	17154	41709	9705	24556	Intergenetic	36	58
ctg7180000005927_7816_9349	ctg7180000005927	7816	9349	1534	Ppun_00046433	-	17154	41709	7805	24556	Intergenetic	438	703
ctg7180000005927_43732_43934	ctg7180000005927	43732	43934	203	Ppun_00046433	-	17154	41709	2023	24556	Intergenetic	30	54
ctg7180000006014_665_866	ctg7180000006014	665	866	202	Ppun_00048519	+	2113	3154	1247	1042	Intergenetic	28	43
ctg7180000006062_1952_2503	ctg7180000006062	1952	2503	552	Ppun_00047483	+	2165	2491	338	327	TSS	104	193
ctg7180000006062_11298_11646	ctg7180000006062	11298	11646	349	Ppun_00047484	+	3362	10586	712	7225	Intergenetic	80	131
ctg7180000006130_2232_4093	ctg7180000006130	2232	4093	1862	Ppun_00047388	-	1869	2921	689	1053	TSS	256	500
ctg7180000006130_7591_9456	ctg7180000006130	7591	9456	1866	Ppun_00047391	-	7227	9464	8	2238	Intragenetic	256	500
ctg7180000006130_15978_23361	ctg7180000006130	15978	23361	7384	Ppun_00047392	-	20813	23379	2548	2567	TTS	1350	2224
ctg7180000006167_11083_11659	ctg7180000006167	11083	11659	577	Ppun_00045943	-	23032	72470	11373	49439	Intergenetic	94	132
ctg7180000006167_19149_20262	ctg7180000006167	19149	20262	1114	Ppun_00045943	-	23032	72470	2770	49439	Intergenetic	180	284
ctg7180000006167_43350_43834	ctg7180000006167	43350	43834	485	Ppun_00045943	-	23032	72470	20318	49439	Intragenetic	74	127
ctg7180000006167_45209_45509	ctg7180000006167	45209	45509	301	Ppun_00045943	-	23032	72470	22177	49439	Intragenetic	54	87
ctg7180000006167_47754_51541	ctg7180000006167	47754	51541	3788	Ppun_00045943	-	23032	72470	20929	49439	Intragenetic	528	986
ctg7180000006167_55794_57212	ctg7180000006167	55794	57212	1419	Ppun_00045943	-	23032	72470	15258	49439	Intragenetic	258	404
ctg7180000006167_61919_63776	ctg7180000006167	61919	63776	1858	Ppun_00045943	-	23032	72470	8694	49439	Intragenetic	272	461
ctg7180000006167_80242_80499	ctg7180000006167	80242	80499	258	Ppun_00045943	-	23032	72470	7772	49439	Intergenetic	44	67
ctg7180000006167_82906_84248	ctg7180000006167	82906	84248	1343	Ppun_00045943	-	23032	72470	10436	49439	Intergenetic	194	330
ctg7180000006197_3853_4897	ctg7180000006197	3853	4897	1045	Ppun_00047434	-	13732	22452	8835	8721	Intergenetic	160	277
ctg7180000006197_18168_18873	ctg7180000006197	18168	18873	706	Ppun_00047434	-	13732	22452	3579	8721	Intragenetic	120	183
ctg7180000006225_2824_3221	ctg7180000006225	2824	3221	398	Ppun_00048906	+	7207	7375	3986	169	Intergenetic	98	153
ctg7180000006225_3736_4607	ctg7180000006225	3736	4607	872	Ppun_00048906	+	7207	7375	2600	169	Intergenetic	124	239
ctg7180000006225_7558_10501	ctg7180000006225	7558	10501	2944	Ppun_00048906	+	7207	7375	183	169	Intergenetic	472	835
ctg7180000006226_4_323	ctg7180000006226	4	323	320	Ppun_00046984	+	13287	14430	12964	1144	Intergenetic	50	78
ctg7180000006226_15561_15940	ctg7180000006226	15561	15940	380	Ppun_00046985	+	15547	20679	14	5133	Intragenetic	104	165
ctg7180000006251_18814_19018	ctg7180000006251	18814	19018	205	Ppun_00045598	+	116068	125676	97050	9609	Intergenetic	40	72
ctg7180000006251_20153_22470	ctg7180000006251	20153	22470	2318	Ppun_00045598	+	116068	125676	93598	9609	Intergenetic	358	682
ctg7180000006251_24793_25022	ctg7180000006251	24793	25022	230	Ppun_00045598	+	116068	125676	91046	9609	Intergenetic	38	56
ctg7180000006251_25452_26089	ctg7180000006251	25452	26089	638	Ppun_00045598	+	116068	125676	89979	9609	Intergenetic	98	163
ctg7180000006251_54391_54660	ctg7180000006251	54391	54660	270	Ppun_00045598	+	116068	125676	61408	9609	Intergenetic	46	79
ctg7180000006251_57147_57380	ctg7180000006251	57147	57380	234	Ppun_00045598	+	116068	125676	58688	9609	Intergenetic	38	67
ctg7180000006251_58841_59445	ctg7180000006251	58841	59445	605	Ppun_00045598	+	116068	125676	56623	9609	Intergenetic	112	153
ctg7180000006251_80470_81452	ctg7180000006251	80470	81452	983	Ppun_00045598	+	116068	125676	34616	9609	Intergenetic	138	270
ctg7180000006251_97062_97698	ctg7180000006251	97062	97698	637	Ppun_00045598	+	116068	125676	18370	9609	Intergenetic	84	167
ctg7180000006251_98155_98745	ctg7180000006251	98155	98745	591	Ppun_00045598	+	116068	125676	17323	9609	Intergenetic	82	140
ctg7180000006251_98839_99148	ctg7180000006251	98839	99148	310	Ppun_00045598	+	116068	125676	16920	9609	Intergenetic	42	79
ctg7180000006251_107377_107631	ctg7180000006251	107377	107631	255	Ppun_00045598	+	116068	125676	8437	9609	Intergenetic	40	75
ctg7180000006251_107831_109717	ctg7180000006251	107831	109717	1887	Ppun_00045598	+	116068	125676	6351	9609	Intergenetic	230	510
ctg7180000006251_139326_139666	ctg7180000006251	139326	139666	341	Ppun_00045599	+	129647	134393	4933	4747	Intergenetic	50	75
ctg7180000006251_143798_144119	ctg7180000006251	143798	144119	322	Ppun_00045599	+	129647	134393	9405	4747	Intergenetic	54	95
ctg7180000006251_152865_153127	ctg7180000006251	152865	153127	263	Ppun_00045601	-	167606	175731	14479	8126	Intergenetic	40	60
ctg7180000006251_154753_154993	ctg7180000006251	154753	154993	241	Ppun_00045601	-	167606	175731	12613	8126	Intergenetic	40	65
ctg7180000006251_179745_179989	ctg7180000006251	179745	179989	245	Ppun_00045601	-	167606	175731	4014	8126	Intergenetic	36	64
ctg7180000006251_182236_182933	ctg7180000006251	182236	182933	698	Ppun_00045601	-	167606	175731	6505	8126	Intergenetic	122	184
ctg7180000006290_819_1032	ctg7180000006290	819	1032	214	Ppun_00046692	+	26840	29735	25808	2896	Intergenetic	46	75
ctg7180000006290_5765_6110	ctg7180000006290	5765	6110	346	Ppun_00046692	+	26840	29735	20730	2896	Intergenetic	68	110
ctg7180000006290_7979_8704	ctg7180000006290	7979	8704	726	Ppun_00046692	+	26840	29735	18136	2896	Intergenetic	114	197
ctg7180000006290_10567_10838	ctg7180000006290	10567	10838	272	Ppun_00046692	+	26840	29735	16002	2896	Intergenetic	40	74
ctg7180000006290_15276_15547	ctg7180000006290	15276	15547	272	Ppun_00046692	+	26840	29735	11293	2896	Intergenetic	40	76
ctg7180000006290_21227_21561	ctg7180000006290	21227	21561	335	Ppun_00046692	+	26840	29735	5279	2896	Intergenetic	64	99
ctg7180000006302_5611_6412	ctg7180000006302	5611	6412	802	Ppun_00047625	+	5279	6484	72	1206	Intragenetic	118	227
ctg7180000006302_15099_15794	ctg7180000006302	15099	15794	696	Ppun_00047627	-	9665	18672	2878	9008	Intragenetic	100	168
ctg7180000006302_16094_16975	ctg7180000006302	16094	16975	882	Ppun_00047627	-	9665	18672	1697	9008	Intragenetic	134	215
ctg7180000006302_17360_17638	ctg7180000006302	17360	17638	279	Ppun_00047627	-	9665	18672	1034	9008	Intragenetic	42	65
ctg7180000006316_8743_8958	ctg7180000006316	8743	8958	216	Ppun_00048573	+	1609	2401	6342	793	Intergenetic	36	49
ctg7180000006316_11424_14913	ctg7180000006316	11424	14913	3490	Ppun_00048573	+	1609	2401	9023	793	Intergenetic	590	1014
ctg7180000006363_3959_4385	ctg7180000006363	3959	4385	427	Ppun_00045766	-	19697	23665	15312	3969	Intergenetic	74	124
ctg7180000006363_5148_5405	ctg7180000006363	5148	5405	258	Ppun_00045766	-	19697	23665	14292	3969	Intergenetic	46	74
ctg7180000006363_5679_5932	ctg7180000006363	5679	5932	254	Ppun_00045766	-	19697	23665	13765	3969	Intergenetic	60	94
ctg7180000006363_8868_10446	ctg7180000006363	8868	10446	1579	Ppun_00045766	-	19697	23665	9251	3969	Intergenetic	334	489
ctg7180000006363_12796_13184	ctg7180000006363	12796	13184	389	Ppun_00045766	-	19697	23665	6513	3969	Intergenetic	68	115
ctg7180000006363_16389_16749	ctg7180000006363	16389	16749	361	Ppun_00045766	-	19697	23665	2948	3969	Intergenetic	58	106
ctg7180000006363_18184_19100	ctg7180000006363	18184	19100	917	Ppun_00045766	-	19697	23665	597	3969	Intergenetic	120	202
ctg7180000006363_20162_20531	ctg7180000006363	20162	20531	370	Ppun_00045766	-	19697	23665	465	3969	Intragenetic	70	110
ctg7180000006363_22407_22662	ctg7180000006363	22407	22662	256	Ppun_00045766	-	19697	23665	1003	3969	Intragenetic	40	63
ctg7180000006363_23465_23859	ctg7180000006363	23465	23859	395	Ppun_00045766	-	19697	23665	200	3969	TSS	56	109
ctg7180000006363_25070_28629	ctg7180000006363	25070	28629	3560	Ppun_00045766	-	19697	23665	1405	3969	Intergenetic	460	880
ctg7180000006363_35673_36791	ctg7180000006363	35673	36791	1119	Ppun_00045767	+	30688	48565	4985	17878	Intragenetic	162	290
ctg7180000006363_40823_42671	ctg7180000006363	40823	42671	1849	Ppun_00045767	+	30688	48565	5894	17878	Intragenetic	254	461
ctg7180000006363_43201_43832	ctg7180000006363	43201	43832	632	Ppun_00045767	+	30688	48565	4733	17878	Intragenetic	110	236
ctg7180000006363_52554_52811	ctg7180000006363	52554	52811	258	Ppun_00045767	+	30688	48565	3989	17878	Intergenetic	38	69
ctg7180000006363_58638_59025	ctg7180000006363	58638	59025	388	Ppun_00045772	+	57182	66823	1456	9642	Intragenetic	60	105
ctg7180000006363_61015_61380	ctg7180000006363	61015	61380	366	Ppun_00045772	+	57182	66823	3833	9642	Intragenetic	60	116
ctg7180000006363_63672_63919	ctg7180000006363	63672	63919	248	Ppun_00045772	+	57182	66823	2904	9642	Intragenetic	48	80
ctg7180000006363_74986_76204	ctg7180000006363	74986	76204	1219	Ppun_00045778	+	75524	77474	680	1951	TSS	194	314
ctg7180000006363_79922_80646	ctg7180000006363	79922	80646	725	Ppun_00045779	-	79044	88147	878	9104	Intragenetic	102	183
ctg7180000006363_84434_85329	ctg7180000006363	84434	85329	896	Ppun_00045779	-	79044	88147	2818	9104	Intragenetic	140	230
ctg7180000006363_88945_89159	ctg7180000006363	88945	89159	215	Ppun_00045779	-	79044	88147	798	9104	Intergenetic	40	65
ctg7180000006363_91428_92694	ctg7180000006363	91428	92694	1267	Ppun_00045781	-	91379	94452	49	3074	Intragenetic	244	381
ctg7180000006363_94208_94726	ctg7180000006363	94208	94726	519	Ppun_00045781	-	91379	94452	244	3074	TSS	94	139
ctg7180000006363_98606_99056	ctg7180000006363	98606	99056	451	Ppun_00045782	+	98835	100337	221	1503	TSS	114	168
ctg7180000006363_99810_100332	ctg7180000006363	99810	100332	523	Ppun_00045782	+	98835	100337	5	1503	Intragenetic	88	171
ctg7180000006363_104973_105308	ctg7180000006363	104973	105308	336	Ppun_00045783	+	105565	107701	257	2137	Intergenetic	56	84
ctg7180000006398_30736_31163	ctg7180000006398	30736	31163	428	Ppun_00046437	-	27973	34634	2763	6662	Intragenetic	84	157
ctg7180000006398_38919_39190	ctg7180000006398	38919	39190	272	Ppun_00046437	-	27973	34634	4285	6662	Intergenetic	40	74
ctg7180000006453_21582_21822	ctg7180000006453	21582	21822	241	Ppun_00046440	-	23254	25851	1432	2598	Intergenetic	40	66
ctg7180000006453_23367_23609	ctg7180000006453	23367	23609	243	Ppun_00046440	-	23254	25851	113	2598	Intragenetic	46	84
ctg7180000006453_26147_29904	ctg7180000006453	26147	29904	3758	Ppun_00046440	-	23254	25851	296	2598	Intergenetic	608	1009
ctg7180000006453_43804_44075	ctg7180000006453	43804	44075	272	Ppun_00046442	-	37464	38667	5137	1204	Intergenetic	40	74
ctg7180000006692_898_2754	ctg7180000006692	898	2754	1857	Ppun_00049010	-	591	2762	8	2172	Intragenetic	254	492
ctg7180000006692_6257_8102	ctg7180000006692	6257	8102	1846	Ppun_00049012	-	5893	8039	1782	2147	TSS	250	492
ctg7180000006692_12532_13446	ctg7180000006692	12532	13446	915	Ppun_00049012	-	5893	8039	4493	2147	Intergenetic	142	270
ctg7180000006772_3591_3794	ctg7180000006772	3591	3794	204	Ppun_00047072	-	745	1923	1668	1179	Intergenetic	32	44
ctg7180000006772_5595_5977	ctg7180000006772	5595	5977	383	Ppun_00047073	+	7859	17915	1882	10057	Intergenetic	64	101
ctg7180000006772_10165_10486	ctg7180000006772	10165	10486	322	Ppun_00047073	+	7859	17915	2306	10057	Intragenetic	58	102
ctg7180000006772_17212_17759	ctg7180000006772	17212	17759	548	Ppun_00047073	+	7859	17915	156	10057	Intragenetic	106	187
ctg7180000006866_17330_17704	ctg7180000006866	17330	17704	375	Ppun_00047154	-	16859	20730	471	3872	Intragenetic	90	138
ctg7180000006866_19512_20725	ctg7180000006866	19512	20725	1214	Ppun_00047154	-	16859	20730	5	3872	Intragenetic	182	344
ctg7180000006866_21499_21801	ctg7180000006866	21499	21801	303	Ppun_00047154	-	16859	20730	769	3872	Intergenetic	54	94
ctg7180000006866_23700_24938	ctg7180000006866	23700	24938	1239	Ppun_00047154	-	16859	20730	2970	3872	Intergenetic	166	304
ctg7180000006866_25256_25569	ctg7180000006866	25256	25569	314	Ppun_00047154	-	16859	20730	4526	3872	Intergenetic	62	103
ctg7180000006961_1757_9447	ctg7180000006961	1757	9447	7691	Ppun_00046009	-	11704	33331	2257	21628	Intergenetic	1014	1905
ctg7180000006961_9797_10029	ctg7180000006961	9797	10029	233	Ppun_00046009	-	11704	33331	1675	21628	Intergenetic	38	71
ctg7180000006961_10546_10748	ctg7180000006961	10546	10748	203	Ppun_00046009	-	11704	33331	956	21628	Intergenetic	38	70
ctg7180000006961_15412_15615	ctg7180000006961	15412	15615	204	Ppun_00046009	-	11704	33331	3708	21628	Intragenetic	52	74
ctg7180000006961_15892_16116	ctg7180000006961	15892	16116	225	Ppun_00046009	-	11704	33331	4188	21628	Intragenetic	42	61
ctg7180000006961_17792_18096	ctg7180000006961	17792	18096	305	Ppun_00046009	-	11704	33331	6088	21628	Intragenetic	48	93
ctg7180000006961_18994_19326	ctg7180000006961	18994	19326	333	Ppun_00046009	-	11704	33331	7290	21628	Intragenetic	50	90
ctg7180000006961_28681_29642	ctg7180000006961	28681	29642	962	Ppun_00046009	-	11704	33331	3689	21628	Intragenetic	284	440
ctg7180000006961_31392_31996	ctg7180000006961	31392	31996	605	Ppun_00046009	-	11704	33331	1335	21628	Intragenetic	82	140
ctg7180000006961_33613_33857	ctg7180000006961	33613	33857	245	Ppun_00046009	-	11704	33331	282	21628	Intergenetic	38	70
ctg7180000006961_35979_36223	ctg7180000006961	35979	36223	245	Ppun_00046010	+	36046	38630	177	2585	TSS	44	67
ctg7180000006961_39347_39614	ctg7180000006961	39347	39614	268	Ppun_00046010	+	36046	38630	717	2585	Intergenetic	42	76
ctg7180000006961_39877_41588	ctg7180000006961	39877	41588	1712	Ppun_00046010	+	36046	38630	1247	2585	Intergenetic	304	521
ctg7180000006961_54848_55426	ctg7180000006961	54848	55426	579	Ppun_00046010	+	36046	38630	16218	2585	Intergenetic	80	130
ctg7180000006961_61398_61623	ctg7180000006961	61398	61623	226	Ppun_00046010	+	36046	38630	22768	2585	Intergenetic	40	59
ctg7180000006961_65276_66749	ctg7180000006961	65276	66749	1474	Ppun_00046010	+	36046	38630	26646	2585	Intergenetic	182	367
ctg7180000006961_67914_69312	ctg7180000006961	67914	69312	1399	Ppun_00046010	+	36046	38630	29284	2585	Intergenetic	224	392
ctg7180000006974_11242_13168	ctg7180000006974	11242	13168	1927	Ppun_00047358	+	15260	17326	2092	2067	Intergenetic	274	490
ctg7180000006974_18444_23556	ctg7180000006974	18444	23556	5113	Ppun_00047358	+	15260	17326	1118	2067	Intergenetic	866	1413
ctg7180000006984_2655_3276	ctg7180000006984	2655	3276	622	Ppun_00046956	+	1471	1779	876	309	Intergenetic	84	163
ctg7180000006984_4194_5193	ctg7180000006984	4194	5193	1000	Ppun_00046958	-	7187	15288	1994	8102	Intergenetic	158	282
ctg7180000006984_16070_16304	ctg7180000006984	16070	16304	235	Ppun_00046957	+	7215	28035	8855	20821	Intragenetic	36	62
ctg7180000006984_23562_24185	ctg7180000006984	23562	24185	624	Ppun_00046957	+	7215	28035	3850	20821	Intragenetic	84	163
ctg7180000006984_25105_26116	ctg7180000006984	25105	26116	1012	Ppun_00046957	+	7215	28035	1919	20821	Intragenetic	160	287
ctg7180000006985_795_1026	ctg7180000006985	795	1026	232	Ppun_00046929	-	856	2041	170	1186	TTS	38	63
ctg7180000006985_8197_8820	ctg7180000006985	8197	8820	624	Ppun_00046930	+	4679	6399	1798	1721	Intergenetic	84	163
ctg7180000006985_9741_10753	ctg7180000006985	9741	10753	1013	Ppun_00046930	+	4679	6399	3342	1721	Intergenetic	160	287
ctg7180000006985_20447_20701	ctg7180000006985	20447	20701	255	Ppun_00046931	+	15420	17232	3215	1813	Intergenetic	48	76
ctg7180000007090_16689_17216	ctg7180000007090	16689	17216	528	Ppun_00047319	-	16794	19490	422	2697	TTS	86	133
ctg7180000007090_18119_18553	ctg7180000007090	18119	18553	435	Ppun_00047319	-	16794	19490	937	2697	Intragenetic	68	127
ctg7180000007090_19171_19444	ctg7180000007090	19171	19444	274	Ppun_00047319	-	16794	19490	46	2697	Intragenetic	56	100
ctg7180000007090_21474_21755	ctg7180000007090	21474	21755	282	Ppun_00047320	-	20009	22979	1224	2971	Intragenetic	44	74
ctg7180000007090_21972_22586	ctg7180000007090	21972	22586	615	Ppun_00047320	-	20009	22979	393	2971	Intragenetic	90	138
ctg7180000007098_21007_21473	ctg7180000007098	21007	21473	467	Ppun_00047019	+	17974	23353	1880	5380	Intragenetic	68	124
ctg7180000007098_23744_23969	ctg7180000007098	23744	23969	226	Ppun_00047019	+	17974	23353	391	5380	Intergenetic	38	64
ctg7180000007098_24991_25313	ctg7180000007098	24991	25313	323	Ppun_00047019	+	17974	23353	1638	5380	Intergenetic	48	87
ctg7180000007098_26642_27529	ctg7180000007098	26642	27529	888	Ppun_00047019	+	17974	23353	3289	5380	Intergenetic	132	236
ctg7180000007120_18495_18823	ctg7180000007120	18495	18823	329	Ppun_00046904	+	15575	18807	312	3233	TTS	64	91
ctg7180000007120_21307_21512	ctg7180000007120	21307	21512	206	Ppun_00046905	-	20629	21141	166	513	Intergenetic	34	62
ctg7180000007120_26304_26619	ctg7180000007120	26304	26619	316	Ppun_00046906	-	24404	27504	885	3101	Intragenetic	44	70
ctg7180000007120_26931_28040	ctg7180000007120	26931	28040	1110	Ppun_00046906	-	24404	27504	573	3101	TSS	208	333
ctg7180000007130_7477_7991	ctg7180000007130	7477	7991	515	Ppun_00049159	+	7643	11955	348	4313	TSS	82	134
ctg7180000007130_11638_11966	ctg7180000007130	11638	11966	329	Ppun_00049159	+	7643	11955	317	4313	TTS	60	103
ctg7180000007318_18176_18403	ctg7180000007318	18176	18403	228	Ppun_00047362	+	17881	20077	295	2197	Intragenetic	38	58
ctg7180000007318_23067_23318	ctg7180000007318	23067	23318	252	Ppun_00047363	-	23268	23781	50	514	TTS	38	68
ctg7180000007712_12036_12296	ctg7180000007712	12036	12296	261	Ppun_00046027	+	46610	59286	34314	12677	Intergenetic	60	89
ctg7180000007712_12852_13270	ctg7180000007712	12852	13270	419	Ppun_00046027	+	46610	59286	33340	12677	Intergenetic	60	99
ctg7180000007712_18929_23327	ctg7180000007712	18929	23327	4399	Ppun_00046027	+	46610	59286	23283	12677	Intergenetic	678	1193
ctg7180000007712_27136_27462	ctg7180000007712	27136	27462	327	Ppun_00046027	+	46610	59286	19148	12677	Intergenetic	66	100
ctg7180000007712_38374_40916	ctg7180000007712	38374	40916	2543	Ppun_00046027	+	46610	59286	5694	12677	Intergenetic	364	671
ctg7180000007712_62146_62576	ctg7180000007712	62146	62576	431	Ppun_00046029	-	62204	66518	372	4315	TTS	72	120
ctg7180000007712_70485_70756	ctg7180000007712	70485	70756	272	Ppun_00046029	-	62204	66518	3967	4315	Intergenetic	38	67
ctg7180000007956_1317_18005	ctg7180000007956	1317	18005	16689	Ppun_00046733	+	995	18057	52	17063	Intragenetic	2376	4496
ctg7180000007956_24147_24618	ctg7180000007956	24147	24618	472	Ppun_00046738	-	23547	34309	600	10763	Intragenetic	70	140
ctg7180000007956_27349_27653	ctg7180000007956	27349	27653	305	Ppun_00046738	-	23547	34309	3802	10763	Intragenetic	48	91
ctg7180000007956_34570_34823	ctg7180000007956	34570	34823	254	Ppun_00046738	-	23547	34309	261	10763	Intergenetic	58	87
ctg7180000007994_874_5127	ctg7180000007994	874	5127	4254	Ppun_00046817	-	16162	17339	11035	1178	Intergenetic	626	1119
ctg7180000007994_30921_31209	ctg7180000007994	30921	31209	289	Ppun_00046817	-	16162	17339	13582	1178	Intergenetic	42	78
ctg7180000007994_31597_31831	ctg7180000007994	31597	31831	235	Ppun_00046817	-	16162	17339	14258	1178	Intergenetic	42	62
ctg7180000008097_11208_11659	ctg7180000008097	11208	11659	452	Ppun_00049367	-	7575	11402	194	3828	TSS	82	126
ctg7180000008132_24455_24821	ctg7180000008132	24455	24821	367	Ppun_00047099	+	22513	23983	472	1471	Intergenetic	56	100
ctg7180000008132_25753_26340	ctg7180000008132	25753	26340	588	Ppun_00047099	+	22513	23983	1770	1471	Intergenetic	86	140
ctg7180000008575_1191_23719	ctg7180000008575	1191	23719	22529	Ppun_00047321	+	1128	23768	49	22641	Intragenetic	3118	5944
ctg7180000008595_11701_11911	ctg7180000008595	11701	11911	211	Ppun_00049128	+	11896	12942	15	1047	TSS	34	66
ctg7180000008595_12764_12970	ctg7180000008595	12764	12970	207	Ppun_00049128	+	11896	12942	178	1047	TTS	44	63
ctg7180000008620_4621_5200	ctg7180000008620	4621	5200	580	Ppun_00046346	-	33090	42321	27890	9232	Intergenetic	106	160
ctg7180000008620_12708_12942	ctg7180000008620	12708	12942	235	Ppun_00046346	-	33090	42321	20148	9232	Intergenetic	34	63
ctg7180000008620_13379_13971	ctg7180000008620	13379	13971	593	Ppun_00046346	-	33090	42321	19119	9232	Intergenetic	114	211
ctg7180000008620_15360_22698	ctg7180000008620	15360	22698	7339	Ppun_00046346	-	33090	42321	10392	9232	Intergenetic	1252	2193
ctg7180000008620_26718_26921	ctg7180000008620	26718	26921	204	Ppun_00046346	-	33090	42321	6169	9232	Intergenetic	32	52
ctg7180000008620_42273_42571	ctg7180000008620	42273	42571	299	Ppun_00046346	-	33090	42321	48	9232	TSS	48	80
ctg7180000008621_10463_10692	ctg7180000008621	10463	10692	230	Ppun_00045823	+	15492	17405	4800	1914	Intergenetic	44	68
ctg7180000008621_26240_26697	ctg7180000008621	26240	26697	458	Ppun_00045824	+	19418	30280	3583	10863	Intragenetic	80	132
ctg7180000008621_35178_39791	ctg7180000008621	35178	39791	4614	Ppun_00045824	+	19418	30280	4898	10863	Intergenetic	746	1315
ctg7180000008621_45008_45212	ctg7180000008621	45008	45212	205	Ppun_00045824	+	19418	30280	14728	10863	Intergenetic	34	62
ctg7180000008621_48801_49699	ctg7180000008621	48801	49699	899	Ppun_00045824	+	19418	30280	18521	10863	Intergenetic	186	295
ctg7180000008831_15433_15698	ctg7180000008831	15433	15698	266	Ppun_00046310	+	29360	41543	13662	12184	Intergenetic	48	80
ctg7180000008831_17237_17657	ctg7180000008831	17237	17657	421	Ppun_00046310	+	29360	41543	11703	12184	Intergenetic	76	128
ctg7180000008831_27500_27729	ctg7180000008831	27500	27729	230	Ppun_00046310	+	29360	41543	1631	12184	Intergenetic	72	112
ctg7180000008831_34901_35804	ctg7180000008831	34901	35804	904	Ppun_00046310	+	29360	41543	5541	12184	Intragenetic	140	247
ctg7180000008944_3063_3337	ctg7180000008944	3063	3337	275	Ppun_00047000	+	23992	27993	20655	4002	Intergenetic	44	59
ctg7180000008944_9819_10747	ctg7180000008944	9819	10747	929	Ppun_00047000	+	23992	27993	13245	4002	Intergenetic	196	283
ctg7180000008944_14960_15242	ctg7180000008944	14960	15242	283	Ppun_00047000	+	23992	27993	8750	4002	Intergenetic	44	70
ctg7180000008944_17686_18351	ctg7180000008944	17686	18351	666	Ppun_00047000	+	23992	27993	5641	4002	Intergenetic	100	159
ctg7180000008944_21415_21739	ctg7180000008944	21415	21739	325	Ppun_00047000	+	23992	27993	2253	4002	Intergenetic	62	100
ctg7180000008944_24655_25306	ctg7180000008944	24655	25306	652	Ppun_00047000	+	23992	27993	663	4002	Intragenetic	120	179
ctg7180000008944_27774_28005	ctg7180000008944	27774	28005	232	Ppun_00047000	+	23992	27993	219	4002	TTS	40	77
ctg7180000009063_3580_3884	ctg7180000009063	3580	3884	305	Ppun_00048844	-	2160	3169	411	1010	Intergenetic	72	117
ctg7180000009067_8486_9360	ctg7180000009067	8486	9360	875	Ppun_00049356	+	6282	10191	831	3910	Intragenetic	124	239
ctg7180000009067_9878_10276	ctg7180000009067	9878	10276	399	Ppun_00049357	-	8567	10230	352	1664	TSS	98	153
ctg7180000009099_175_3691	ctg7180000009099	175	3691	3517	Ppun_00046170	-	7038	16460	3347	9423	Intergenetic	870	1334
ctg7180000009099_16202_16913	ctg7180000009099	16202	16913	712	Ppun_00046171	+	10829	43351	5373	32523	Intragenetic	132	225
ctg7180000009099_24926_29813	ctg7180000009099	24926	29813	4888	Ppun_00046171	+	10829	43351	13538	32523	Intragenetic	660	1141
ctg7180000009099_44967_45477	ctg7180000009099	44967	45477	511	Ppun_00046171	+	10829	43351	1616	32523	Intergenetic	76	116
ctg7180000009099_53581_54625	ctg7180000009099	53581	54625	1045	Ppun_00046174	-	60298	62273	5673	1976	Intergenetic	160	277
ctg7180000009100_4478_5185	ctg7180000009100	4478	5185	708	Ppun_00046429	-	8704	22397	3519	13694	Intergenetic	120	183
ctg7180000009100_27334_28052	ctg7180000009100	27334	28052	719	Ppun_00046429	-	8704	22397	4937	13694	Intergenetic	120	186
ctg7180000009100_30892_31096	ctg7180000009100	30892	31096	205	Ppun_00046429	-	8704	22397	8495	13694	Intergenetic	40	74
ctg7180000009100_31282_31505	ctg7180000009100	31282	31505	224	Ppun_00046429	-	8704	22397	8885	13694	Intergenetic	36	68
ctg7180000009100_36837_37074	ctg7180000009100	36837	37074	238	Ppun_00046429	-	8704	22397	14440	13694	Intergenetic	36	75
ctg7180000009101_39967_40241	ctg7180000009101	39967	40241	275	Ppun_00045511	-	23945	32906	7061	8962	Intergenetic	48	64
ctg7180000009101_45852_46094	ctg7180000009101	45852	46094	243	Ppun_00045512	+	49331	49640	3237	310	Intergenetic	38	64
ctg7180000009101_49280_49607	ctg7180000009101	49280	49607	328	Ppun_00045512	+	49331	49640	276	310	TSS	50	95
ctg7180000009101_62477_62970	ctg7180000009101	62477	62970	494	Ppun_00045514	-	60834	62658	181	1825	TSS	78	118
ctg7180000009101_87976_88834	ctg7180000009101	87976	88834	859	Ppun_00045516	-	86498	93792	1478	7295	Intragenetic	122	239
ctg7180000009101_91341_91626	ctg7180000009101	91341	91626	286	Ppun_00045516	-	86498	93792	2166	7295	Intragenetic	46	96
ctg7180000009101_108255_108665	ctg7180000009101	108255	108665	411	Ppun_00045517	+	98412	106900	1355	8489	Intergenetic	62	94
ctg7180000009101_117343_117544	ctg7180000009101	117343	117544	202	Ppun_00045517	+	98412	106900	10443	8489	Intergenetic	38	44
ctg7180000009101_122263_125916	ctg7180000009101	122263	125916	3654	Ppun_00045518	+	136775	140708	10859	3934	Intergenetic	502	966
ctg7180000009101_134118_134350	ctg7180000009101	134118	134350	233	Ppun_00045518	+	136775	140708	2425	3934	Intergenetic	42	72
ctg7180000009101_151114_151748	ctg7180000009101	151114	151748	635	Ppun_00045520	-	148610	158711	2504	10102	Intragenetic	112	197
ctg7180000009101_160759_163699	ctg7180000009101	160759	163699	2941	Ppun_00045520	-	148610	158711	2048	10102	Intergenetic	522	904
ctg7180000009101_173314_173739	ctg7180000009101	173314	173739	426	Ppun_00045522	-	183222	183950	9483	729	Intergenetic	90	129
ctg7180000009101_178527_178885	ctg7180000009101	178527	178885	359	Ppun_00045522	-	183222	183950	4337	729	Intergenetic	58	101
ctg7180000009101_195277_196257	ctg7180000009101	195277	196257	981	Ppun_00045524	+	185117	216062	10160	30946	Intragenetic	252	358
ctg7180000009101_198926_199342	ctg7180000009101	198926	199342	417	Ppun_00045524	+	185117	216062	13809	30946	Intragenetic	58	101
ctg7180000009101_209961_210179	ctg7180000009101	209961	210179	219	Ppun_00045524	+	185117	216062	5883	30946	Intragenetic	38	81
ctg7180000009101_211200_211528	ctg7180000009101	211200	211528	329	Ppun_00045524	+	185117	216062	4534	30946	Intragenetic	56	86
ctg7180000009101_215802_216085	ctg7180000009101	215802	216085	284	Ppun_00045524	+	185117	216062	260	30946	TTS	56	91
ctg7180000009101_220283_220643	ctg7180000009101	220283	220643	361	Ppun_00045527	+	219615	222433	668	2819	Intragenetic	58	101
ctg7180000009101_231123_231346	ctg7180000009101	231123	231346	224	Ppun_00045529	+	231114	238344	9	7231	Intragenetic	36	68
ctg7180000009101_231532_231736	ctg7180000009101	231532	231736	205	Ppun_00045529	+	231114	238344	418	7231	Intragenetic	40	74
ctg7180000009303_14015_14288	ctg7180000009303	14015	14288	274	Ppun_00046822	-	2160	20295	6007	18136	Intragenetic	40	66
ctg7180000009335_3556_4423	ctg7180000009335	3556	4423	868	Ppun_00050094	-	536	6621	2198	6086	Intragenetic	128	242
ctg7180000009335_8024_8647	ctg7180000009335	8024	8647	624	Ppun_00050094	-	536	6621	1403	6086	Intergenetic	88	172
ctg7180000009539_684_895	ctg7180000009539	684	895	212	Ppun_00045995	-	76236	78539	75341	2304	Intergenetic	32	46
ctg7180000009539_1406_1763	ctg7180000009539	1406	1763	358	Ppun_00045995	-	76236	78539	74473	2304	Intergenetic	96	152
ctg7180000009539_14343_14610	ctg7180000009539	14343	14610	268	Ppun_00045995	-	76236	78539	61626	2304	Intergenetic	48	80
ctg7180000009539_15659_16029	ctg7180000009539	15659	16029	371	Ppun_00045995	-	76236	78539	60207	2304	Intergenetic	54	88
ctg7180000009539_19156_19396	ctg7180000009539	19156	19396	241	Ppun_00045995	-	76236	78539	56840	2304	Intergenetic	48	69
ctg7180000009539_33655_33965	ctg7180000009539	33655	33965	311	Ppun_00045995	-	76236	78539	42271	2304	Intergenetic	50	83
ctg7180000009539_42544_42825	ctg7180000009539	42544	42825	282	Ppun_00045995	-	76236	78539	33411	2304	Intergenetic	42	78
ctg7180000009539_60488_60871	ctg7180000009539	60488	60871	384	Ppun_00045995	-	76236	78539	15365	2304	Intergenetic	54	120
ctg7180000009539_61245_61616	ctg7180000009539	61245	61616	372	Ppun_00045995	-	76236	78539	14620	2304	Intergenetic	78	125
ctg7180000009539_66680_71585	ctg7180000009539	66680	71585	4906	Ppun_00045995	-	76236	78539	4651	2304	Intergenetic	840	1411
ctg7180000009539_72589_72897	ctg7180000009539	72589	72897	309	Ppun_00045995	-	76236	78539	3339	2304	Intergenetic	44	62
ctg7180000009540_19_242	ctg7180000009540	19	242	224	Ppun_00045483	-	4786	7121	4544	2336	Intergenetic	48	78
ctg7180000009540_1186_1482	ctg7180000009540	1186	1482	297	Ppun_00045483	-	4786	7121	3304	2336	Intergenetic	44	62
ctg7180000009540_10500_10869	ctg7180000009540	10500	10869	370	Ppun_00045483	-	4786	7121	3379	2336	Intergenetic	52	92
ctg7180000009540_37121_37676	ctg7180000009540	37121	37676	556	Ppun_00045484	+	24933	33115	4006	8183	Intergenetic	100	170
ctg7180000009540_40986_41195	ctg7180000009540	40986	41195	210	Ppun_00045485	+	42181	59531	986	17351	Intergenetic	36	59
ctg7180000009540_46134_46424	ctg7180000009540	46134	46424	291	Ppun_00045485	+	42181	59531	3953	17351	Intragenetic	48	69
ctg7180000009540_82588_82992	ctg7180000009540	82588	82992	405	Ppun_00045489	+	82804	115904	188	33101	TSS	80	119
ctg7180000009540_96871_97395	ctg7180000009540	96871	97395	525	Ppun_00045489	+	82804	115904	14067	33101	Intragenetic	112	155
ctg7180000009540_109504_111251	ctg7180000009540	109504	111251	1748	Ppun_00045489	+	82804	115904	4653	33101	Intragenetic	310	573
ctg7180000009540_112309_112632	ctg7180000009540	112309	112632	324	Ppun_00045489	+	82804	115904	3272	33101	Intragenetic	46	82
ctg7180000009540_124381_124602	ctg7180000009540	124381	124602	222	Ppun_00045492	+	126885	133908	2283	7024	Intergenetic	42	71
ctg7180000009540_126759_127058	ctg7180000009540	126759	127058	300	Ppun_00045492	+	126885	133908	173	7024	TSS	54	78
ctg7180000009540_137967_138336	ctg7180000009540	137967	138336	370	Ppun_00045493	+	137318	138706	370	1389	Intragenetic	68	126
ctg7180000009540_168646_169051	ctg7180000009540	168646	169051	406	Ppun_00045495	+	159994	239888	8652	79895	Intragenetic	58	106
ctg7180000009540_170099_170402	ctg7180000009540	170099	170402	304	Ppun_00045495	+	159994	239888	10105	79895	Intragenetic	58	85
ctg7180000009540_171150_172938	ctg7180000009540	171150	172938	1789	Ppun_00045495	+	159994	239888	11156	79895	Intragenetic	296	533
ctg7180000009540_197429_197926	ctg7180000009540	197429	197926	498	Ppun_00045495	+	159994	239888	37435	79895	Intragenetic	92	140
ctg7180000009540_205308_205621	ctg7180000009540	205308	205621	314	Ppun_00045495	+	159994	239888	34267	79895	Intragenetic	56	101
ctg7180000009540_219956_220217	ctg7180000009540	219956	220217	262	Ppun_00045495	+	159994	239888	19671	79895	Intragenetic	40	66
ctg7180000009540_242071_242354	ctg7180000009540	242071	242354	284	Ppun_00045495	+	159994	239888	2183	79895	Intergenetic	60	92
ctg7180000009540_255130_255463	ctg7180000009540	255130	255463	334	Ppun_00045500	+	248127	250420	4710	2294	Intergenetic	48	69
ctg7180000009540_279929_280372	ctg7180000009540	279929	280372	444	Ppun_00045506	+	293133	310978	12761	17846	Intergenetic	76	120
ctg7180000009540_287383_287676	ctg7180000009540	287383	287676	294	Ppun_00045506	+	293133	310978	5457	17846	Intergenetic	46	77
ctg7180000009540_295610_295832	ctg7180000009540	295610	295832	223	Ppun_00045506	+	293133	310978	2477	17846	Intragenetic	40	68
ctg7180000009540_309335_309873	ctg7180000009540	309335	309873	539	Ppun_00045506	+	293133	310978	1105	17846	Intragenetic	78	135
ctg7180000009543_8101_8323	ctg7180000009543	8101	8323	223	Ppun_00046140	-	10930	28648	2607	17719	Intergenetic	44	73
ctg7180000009543_19793_20678	ctg7180000009543	19793	20678	886	Ppun_00046140	-	10930	28648	7970	17719	Intragenetic	168	309
ctg7180000009543_21383_21822	ctg7180000009543	21383	21822	440	Ppun_00046140	-	10930	28648	6826	17719	Intragenetic	82	129
ctg7180000009543_24787_25089	ctg7180000009543	24787	25089	303	Ppun_00046140	-	10930	28648	3559	17719	Intragenetic	52	83
ctg7180000009543_39276_39784	ctg7180000009543	39276	39784	509	Ppun_00046140	-	10930	28648	10628	17719	Intergenetic	68	125
ctg7180000009543_42898_43168	ctg7180000009543	42898	43168	271	Ppun_00046140	-	10930	28648	14250	17719	Intergenetic	48	89
ctg7180000009547_12933_13193	ctg7180000009547	12933	13193	261	Ppun_00048838	+	13760	14384	567	625	Intergenetic	48	75
ctg7180000009549_5969_6229	ctg7180000009549	5969	6229	261	Ppun_00049520	+	6829	9951	600	3123	Intergenetic	48	75
ctg7180000009583_6881_8875	ctg7180000009583	6881	8875	1995	Ppun_00047206	-	9175	13233	300	4059	Intergenetic	306	567
ctg7180000009623_1535_1799	ctg7180000009623	1535	1799	265	Ppun_00045605	-	764	84698	771	83935	Intragenetic	40	76
ctg7180000009623_7934_8153	ctg7180000009623	7934	8153	220	Ppun_00045605	-	764	84698	7170	83935	Intragenetic	32	70
ctg7180000009623_14886_17995	ctg7180000009623	14886	17995	3110	Ppun_00045605	-	764	84698	14122	83935	Intragenetic	432	837
ctg7180000009623_20795_21018	ctg7180000009623	20795	21018	224	Ppun_00045605	-	764	84698	20031	83935	Intragenetic	36	69
ctg7180000009623_30291_30495	ctg7180000009623	30291	30495	205	Ppun_00045605	-	764	84698	29527	83935	Intragenetic	30	65
ctg7180000009623_33691_34011	ctg7180000009623	33691	34011	321	Ppun_00045605	-	764	84698	32927	83935	Intragenetic	58	107
ctg7180000009623_38734_39310	ctg7180000009623	38734	39310	577	Ppun_00045605	-	764	84698	37970	83935	Intragenetic	128	216
ctg7180000009623_47161_53048	ctg7180000009623	47161	53048	5888	Ppun_00045605	-	764	84698	31650	83935	Intragenetic	920	1632
ctg7180000009623_59067_63293	ctg7180000009623	59067	63293	4227	Ppun_00045605	-	764	84698	21405	83935	Intragenetic	568	1062
ctg7180000009623_76172_76382	ctg7180000009623	76172	76382	211	Ppun_00045605	-	764	84698	8316	83935	Intragenetic	40	66
ctg7180000009623_90977_92188	ctg7180000009623	90977	92188	1212	Ppun_00045605	-	764	84698	6279	83935	Intergenetic	180	282
ctg7180000009623_118596_118876	ctg7180000009623	118596	118876	281	Ppun_00045606	-	105625	115143	3453	9519	Intergenetic	42	73
ctg7180000009623_129232_129929	ctg7180000009623	129232	129929	698	Ppun_00045607	+	141549	143171	11620	1623	Intergenetic	124	185
ctg7180000009623_132445_133004	ctg7180000009623	132445	133004	560	Ppun_00045607	+	141549	143171	8545	1623	Intergenetic	98	150
ctg7180000009623_137236_137843	ctg7180000009623	137236	137843	608	Ppun_00045607	+	141549	143171	3706	1623	Intergenetic	110	171
ctg7180000009623_164984_166168	ctg7180000009623	164984	166168	1185	Ppun_00045608	-	158206	161149	3835	2944	Intergenetic	264	392
ctg7180000009623_167022_167272	ctg7180000009623	167022	167272	251	Ppun_00045608	-	158206	161149	5873	2944	Intergenetic	38	64
ctg7180000009623_168067_168451	ctg7180000009623	168067	168451	385	Ppun_00045608	-	158206	161149	6918	2944	Intergenetic	60	95
ctg7180000009795_15146_15360	ctg7180000009795	15146	15360	215	Ppun_00046928	+	15267	21381	93	6115	TSS	40	71
ctg7180000009828_710_1341	ctg7180000009828	710	1341	632	Ppun_00047430	-	12798	17527	11457	4730	Intergenetic	88	167
ctg7180000009828_2368_2998	ctg7180000009828	2368	2998	631	Ppun_00047430	-	12798	17527	9800	4730	Intergenetic	88	167
ctg7180000009828_4021_4652	ctg7180000009828	4021	4652	632	Ppun_00047430	-	12798	17527	8146	4730	Intergenetic	88	167
ctg7180000009828_14306_14635	ctg7180000009828	14306	14635	330	Ppun_00047430	-	12798	17527	1508	4730	Intragenetic	54	84
ctg7180000009828_15726_15928	ctg7180000009828	15726	15928	203	Ppun_00047430	-	12798	17527	1599	4730	Intragenetic	34	62
ctg7180000009879_9493_9854	ctg7180000009879	9493	9854	362	Ppun_00045984	-	1353	23514	8140	22162	Intragenetic	66	111
ctg7180000009879_13771_13993	ctg7180000009879	13771	13993	223	Ppun_00045984	-	1353	23514	9521	22162	Intragenetic	40	61
ctg7180000009879_19747_20007	ctg7180000009879	19747	20007	261	Ppun_00045984	-	1353	23514	3507	22162	Intragenetic	38	68
ctg7180000009879_40168_40632	ctg7180000009879	40168	40632	465	Ppun_00045984	-	1353	23514	16654	22162	Intergenetic	70	125
ctg7180000009879_48392_49987	ctg7180000009879	48392	49987	1596	Ppun_00045984	-	1353	23514	24878	22162	Intergenetic	250	452
ctg7180000009879_50255_50645	ctg7180000009879	50255	50645	391	Ppun_00045984	-	1353	23514	26741	22162	Intergenetic	60	114
ctg7180000009879_50963_51167	ctg7180000009879	50963	51167	205	Ppun_00045984	-	1353	23514	27449	22162	Intergenetic	34	65
ctg7180000009879_52054_52276	ctg7180000009879	52054	52276	223	Ppun_00045984	-	1353	23514	28540	22162	Intergenetic	38	59
ctg7180000009879_55797_56134	ctg7180000009879	55797	56134	338	Ppun_00045984	-	1353	23514	32283	22162	Intergenetic	50	95
ctg7180000009879_61194_62363	ctg7180000009879	61194	62363	1170	Ppun_00045984	-	1353	23514	37680	22162	Intergenetic	378	568
ctg7180000009879_70805_71338	ctg7180000009879	70805	71338	534	Ppun_00045984	-	1353	23514	47291	22162	Intergenetic	78	144
ctg7180000009879_76409_77097	ctg7180000009879	76409	77097	689	Ppun_00045984	-	1353	23514	52895	22162	Intergenetic	124	209
ctg7180000009879_82235_82801	ctg7180000009879	82235	82801	567	Ppun_00045984	-	1353	23514	58721	22162	Intergenetic	100	168
ctg7180000009932_645_1233	ctg7180000009932	645	1233	589	Ppun_00048082	-	4004	16412	2771	12409	Intergenetic	92	146
ctg7180000009932_5017_5241	ctg7180000009932	5017	5241	225	Ppun_00048082	-	4004	16412	1013	12409	Intragenetic	40	61
ctg7180000009932_6519_6789	ctg7180000009932	6519	6789	271	Ppun_00048082	-	4004	16412	2515	12409	Intragenetic	58	93
ctg7180000009932_12433_12730	ctg7180000009932	12433	12730	298	Ppun_00048082	-	4004	16412	3682	12409	Intragenetic	48	93
ctg7180000010062_1880_2488	ctg7180000010062	1880	2488	609	Ppun_00046882	-	16136	21939	13648	5804	Intergenetic	82	134
ctg7180000010062_5599_6334	ctg7180000010062	5599	6334	736	Ppun_00046882	-	16136	21939	9802	5804	Intergenetic	102	199
ctg7180000010062_6822_7110	ctg7180000010062	6822	7110	289	Ppun_00046882	-	16136	21939	9026	5804	Intergenetic	48	88
ctg7180000010062_11320_18753	ctg7180000010062	11320	18753	7434	Ppun_00046882	-	16136	21939	2617	5804	TTS	1350	2226
ctg7180000010062_21567_22030	ctg7180000010062	21567	22030	464	Ppun_00046882	-	16136	21939	372	5804	TSS	76	146
ctg7180000010062_27399_30311	ctg7180000010062	27399	30311	2913	Ppun_00046882	-	16136	21939	5460	5804	Intergenetic	466	824
ctg7180000010104_4489_4709	ctg7180000010104	4489	4709	221	Ppun_00046716	-	63	2613	1876	2551	Intergenetic	56	75
ctg7180000010104_20892_21108	ctg7180000010104	20892	21108	217	Ppun_00046718	-	20497	28035	395	7539	Intragenetic	36	50
ctg7180000010104_21933_22192	ctg7180000010104	21933	22192	260	Ppun_00046718	-	20497	28035	1436	7539	Intragenetic	42	67
ctg7180000010104_24202_24864	ctg7180000010104	24202	24864	663	Ppun_00046718	-	20497	28035	3171	7539	Intragenetic	102	171
ctg7180000010104_29775_30073	ctg7180000010104	29775	30073	299	Ppun_00046718	-	20497	28035	1740	7539	Intergenetic	54	94
ctg7180000010107_7421_8736	ctg7180000010107	7421	8736	1316	Ppun_00046426	+	36392	47813	27656	11422	Intergenetic	182	329
ctg7180000010107_9226_9496	ctg7180000010107	9226	9496	271	Ppun_00046426	+	36392	47813	26896	11422	Intergenetic	42	81
ctg7180000010107_11341_11720	ctg7180000010107	11341	11720	380	Ppun_00046426	+	36392	47813	24672	11422	Intergenetic	66	120
ctg7180000010107_12022_12239	ctg7180000010107	12022	12239	218	Ppun_00046426	+	36392	47813	24153	11422	Intergenetic	36	69
ctg7180000010107_13024_13468	ctg7180000010107	13024	13468	445	Ppun_00046426	+	36392	47813	22924	11422	Intergenetic	62	115
ctg7180000010108_15711_16297	ctg7180000010108	15711	16297	587	Ppun_00046730	+	16037	25595	260	9559	TSS	100	147
ctg7180000010108_24456_24676	ctg7180000010108	24456	24676	221	Ppun_00046730	+	16037	25595	919	9559	Intragenetic	38	65
ctg7180000010108_27361_27626	ctg7180000010108	27361	27626	266	Ppun_00046732	-	26309	31046	1052	4738	Intragenetic	46	77
ctg7180000010164_19926_21010	ctg7180000010164	19926	21010	1085	Ppun_00045627	+	27629	53988	6619	26360	Intergenetic	156	274
ctg7180000010164_30840_31315	ctg7180000010164	30840	31315	476	Ppun_00045627	+	27629	53988	3211	26360	Intragenetic	78	143
ctg7180000010164_37364_37662	ctg7180000010164	37364	37662	299	Ppun_00045627	+	27629	53988	9735	26360	Intragenetic	44	85
ctg7180000010164_47616_48029	ctg7180000010164	47616	48029	414	Ppun_00045627	+	27629	53988	5959	26360	Intragenetic	74	117
ctg7180000010164_57337_57538	ctg7180000010164	57337	57538	202	Ppun_00045630	-	59138	63182	1600	4045	Intergenetic	42	58
ctg7180000010164_62812_63358	ctg7180000010164	62812	63358	547	Ppun_00045630	-	59138	63182	370	4045	TSS	86	155
ctg7180000010164_64071_64688	ctg7180000010164	64071	64688	618	Ppun_00045630	-	59138	63182	889	4045	Intergenetic	138	231
ctg7180000010164_73358_74772	ctg7180000010164	73358	74772	1415	Ppun_00045630	-	59138	63182	10176	4045	Intergenetic	202	348
ctg7180000010164_76150_76602	ctg7180000010164	76150	76602	453	Ppun_00045630	-	59138	63182	12968	4045	Intergenetic	68	110
ctg7180000010164_98021_98275	ctg7180000010164	98021	98275	255	Ppun_00045630	-	59138	63182	34839	4045	Intergenetic	52	70
ctg7180000010164_99099_99476	ctg7180000010164	99099	99476	378	Ppun_00045630	-	59138	63182	35917	4045	Intergenetic	50	85
ctg7180000010164_107045_108267	ctg7180000010164	107045	108267	1223	Ppun_00045630	-	59138	63182	43863	4045	Intergenetic	182	283
ctg7180000010164_110502_110746	ctg7180000010164	110502	110746	245	Ppun_00045630	-	59138	63182	47320	4045	Intergenetic	36	64
ctg7180000010164_123340_127830	ctg7180000010164	123340	127830	4491	Ppun_00045630	-	59138	63182	60158	4045	Intergenetic	576	1035
ctg7180000010164_129735_130066	ctg7180000010164	129735	130066	332	Ppun_00045630	-	59138	63182	66553	4045	Intergenetic	56	77
ctg7180000010164_131360_132295	ctg7180000010164	131360	132295	936	Ppun_00045630	-	59138	63182	68178	4045	Intergenetic	128	219
ctg7180000010164_146793_147378	ctg7180000010164	146793	147378	586	Ppun_00045630	-	59138	63182	83611	4045	Intergenetic	106	160
ctg7180000010188_10895_12624	ctg7180000010188	10895	12624	1730	Ppun_00045691	+	42178	44523	29554	2346	Intergenetic	244	442
ctg7180000010188_32221_32545	ctg7180000010188	32221	32545	325	Ppun_00045691	+	42178	44523	9633	2346	Intergenetic	46	71
ctg7180000010188_36295_37655	ctg7180000010188	36295	37655	1361	Ppun_00045691	+	42178	44523	4523	2346	Intergenetic	192	352
ctg7180000010188_57782_57992	ctg7180000010188	57782	57992	211	Ppun_00045691	+	42178	44523	13259	2346	Intergenetic	42	63
ctg7180000010188_74829_75067	ctg7180000010188	74829	75067	239	Ppun_00045692	+	92514	110393	17447	17880	Intergenetic	54	79
ctg7180000010188_80740_81811	ctg7180000010188	80740	81811	1072	Ppun_00045692	+	92514	110393	10703	17880	Intergenetic	160	252
ctg7180000010188_102863_103285	ctg7180000010188	102863	103285	423	Ppun_00045692	+	92514	110393	7108	17880	Intragenetic	58	93
ctg7180000010188_104440_104858	ctg7180000010188	104440	104858	419	Ppun_00045692	+	92514	110393	5535	17880	Intragenetic	66	108
ctg7180000010188_107194_107398	ctg7180000010188	107194	107398	205	Ppun_00045692	+	92514	110393	2995	17880	Intragenetic	46	73
ctg7180000010256_11_268	ctg7180000010256	11	268	258	Ppun_00046626	-	9780	13738	9512	3959	Intergenetic	36	66
ctg7180000010256_540_761	ctg7180000010256	540	761	222	Ppun_00046626	-	9780	13738	9019	3959	Intergenetic	36	58
ctg7180000010256_1085_1644	ctg7180000010256	1085	1644	560	Ppun_00046626	-	9780	13738	8136	3959	Intergenetic	90	153
ctg7180000010256_18708_18952	ctg7180000010256	18708	18952	245	Ppun_00046627	-	14837	27061	3871	12225	Intragenetic	36	64
ctg7180000010256_21193_22048	ctg7180000010256	21193	22048	856	Ppun_00046627	-	14837	27061	5013	12225	Intragenetic	134	202
ctg7180000010315_8426_10206	ctg7180000010315	8426	10206	1781	Ppun_00049523	+	6104	8690	264	2587	TTS	254	490
ctg7180000010321_11456_13539	ctg7180000010321	11456	13539	2084	Ppun_00047252	+	18447	23495	4908	5049	Intergenetic	446	736
ctg7180000010321_19712_20617	ctg7180000010321	19712	20617	906	Ppun_00047252	+	18447	23495	1265	5049	Intragenetic	162	275
ctg7180000010321_22107_22310	ctg7180000010321	22107	22310	204	Ppun_00047252	+	18447	23495	1185	5049	Intragenetic	34	60
ctg7180000010467_25409_25627	ctg7180000010467	25409	25627	219	Ppun_00046875	+	22587	26610	983	4024	Intragenetic	36	55
ctg7180000010467_28767_29055	ctg7180000010467	28767	29055	289	Ppun_00046875	+	22587	26610	2157	4024	Intergenetic	54	78
ctg7180000010533_7974_8860	ctg7180000010533	7974	8860	887	Ppun_00048468	+	12889	13496	4029	608	Intergenetic	144	250
ctg7180000010533_11808_14225	ctg7180000010533	11808	14225	2418	Ppun_00048468	+	12889	13496	1336	608	TSS	380	610
ctg7180000010533_15733_16167	ctg7180000010533	15733	16167	435	Ppun_00048468	+	12889	13496	2237	608	Intergenetic	64	102
LG1_5075_5342	LG1	5075	5342	268	Ppun_00007178	-	2919	5316	241	2398	TSS	40	67
LG1_10118_10320	LG1	10118	10320	203	Ppun_00007178	-	2919	5316	4802	2398	Intergenetic	48	74
LG1_11311_11578	LG1	11311	11578	268	Ppun_00007178	-	2919	5316	5995	2398	Intergenetic	44	65
LG1_13479_14206	LG1	13479	14206	728	Ppun_00007178	-	2919	5316	8163	2398	Intergenetic	108	179
LG1_15619_15932	LG1	15619	15932	314	Ppun_00007178	-	2919	5316	10303	2398	Intergenetic	48	70
LG1_16061_16263	LG1	16061	16263	203	Ppun_00007178	-	2919	5316	10745	2398	Intergenetic	30	54
LG1_16599_16832	LG1	16599	16832	234	Ppun_00007178	-	2919	5316	11283	2398	Intergenetic	38	58
LG1_17149_77920	LG1	17149	77920	60772	Ppun_00007178	-	2919	5316	11833	2398	Intergenetic	7054	13293
LG1_78161_78473	LG1	78161	78473	313	Ppun_00007201	-	139665	151302	61192	11638	Intergenetic	54	79
LG1_78833_79053	LG1	78833	79053	221	Ppun_00007201	-	139665	151302	60612	11638	Intergenetic	42	68
LG1_81570_82585	LG1	81570	82585	1016	Ppun_00007201	-	139665	151302	57080	11638	Intergenetic	146	251
LG1_83455_84084	LG1	83455	84084	630	Ppun_00007201	-	139665	151302	55581	11638	Intergenetic	88	136
LG1_84700_88267	LG1	84700	88267	3568	Ppun_00007201	-	139665	151302	51398	11638	Intergenetic	500	902
LG1_90259_90485	LG1	90259	90485	227	Ppun_00007201	-	139665	151302	49180	11638	Intergenetic	46	67
LG1_92711_92965	LG1	92711	92965	255	Ppun_00007201	-	139665	151302	46700	11638	Intergenetic	64	100
LG1_95442_95814	LG1	95442	95814	373	Ppun_00007201	-	139665	151302	43851	11638	Intergenetic	48	94
LG1_96541_98340	LG1	96541	98340	1800	Ppun_00007201	-	139665	151302	41325	11638	Intergenetic	294	479
LG1_100546_100897	LG1	100546	100897	352	Ppun_00007201	-	139665	151302	38768	11638	Intergenetic	56	95
LG1_104917_105135	LG1	104917	105135	219	Ppun_00007201	-	139665	151302	34530	11638	Intergenetic	30	62
LG1_108511_109652	LG1	108511	109652	1142	Ppun_00007201	-	139665	151302	30013	11638	Intergenetic	170	317
LG1_110654_111259	LG1	110654	111259	606	Ppun_00007201	-	139665	151302	28406	11638	Intergenetic	88	161
LG1_111891_112113	LG1	111891	112113	223	Ppun_00007201	-	139665	151302	27552	11638	Intergenetic	40	69
LG1_115380_115664	LG1	115380	115664	285	Ppun_00007201	-	139665	151302	24001	11638	Intergenetic	46	84
LG1_116926_117398	LG1	116926	117398	473	Ppun_00007201	-	139665	151302	22267	11638	Intergenetic	110	162
LG1_120356_120990	LG1	120356	120990	635	Ppun_00007201	-	139665	151302	18675	11638	Intergenetic	96	156
LG1_121402_121773	LG1	121402	121773	372	Ppun_00007201	-	139665	151302	17892	11638	Intergenetic	64	92
LG1_122470_122854	LG1	122470	122854	385	Ppun_00007201	-	139665	151302	16811	11638	Intergenetic	54	88
LG1_123667_124230	LG1	123667	124230	564	Ppun_00007201	-	139665	151302	15435	11638	Intergenetic	84	154
LG1_124901_125125	LG1	124901	125125	225	Ppun_00007201	-	139665	151302	14540	11638	Intergenetic	62	100
LG1_127269_127578	LG1	127269	127578	310	Ppun_00007201	-	139665	151302	12087	11638	Intergenetic	54	89
LG1_127881_128511	LG1	127881	128511	631	Ppun_00007201	-	139665	151302	11154	11638	Intergenetic	94	167
LG1_130017_130993	LG1	130017	130993	977	Ppun_00007201	-	139665	151302	8672	11638	Intergenetic	148	257
LG1_133369_137527	LG1	133369	137527	4159	Ppun_00007201	-	139665	151302	2138	11638	Intergenetic	516	988
LG1_139412_141159	LG1	139412	141159	1748	Ppun_00007201	-	139665	151302	1494	11638	TTS	264	468
LG1_142578_156968	LG1	142578	156968	14391	Ppun_00007201	-	139665	151302	8724	11638	TSS	1724	3383
LG1_160793_161098	LG1	160793	161098	306	Ppun_00007204	-	153148	154044	6749	897	Intergenetic	54	94
LG1_161818_162081	LG1	161818	162081	264	Ppun_00007204	-	153148	154044	7774	897	Intergenetic	44	77
LG1_164558_164838	LG1	164558	164838	281	Ppun_00007204	-	153148	154044	10514	897	Intergenetic	46	70
LG1_165377_168759	LG1	165377	168759	3383	Ppun_00007204	-	153148	154044	11333	897	Intergenetic	432	755
LG1_170184_181769	LG1	170184	181769	11586	Ppun_00007204	-	153148	154044	16140	897	Intergenetic	1394	2668
LG1_182654_184482	LG1	182654	184482	1829	Ppun_00007209	-	198566	198913	14084	348	Intergenetic	240	408
LG1_186107_186392	LG1	186107	186392	286	Ppun_00007209	-	198566	198913	12174	348	Intergenetic	44	69
LG1_190765_193221	LG1	190765	193221	2457	Ppun_00007209	-	198566	198913	5345	348	Intergenetic	316	592
LG1_195168_195598	LG1	195168	195598	431	Ppun_00007209	-	198566	198913	2968	348	Intergenetic	78	134
LG1_196466_196885	LG1	196466	196885	420	Ppun_00007209	-	198566	198913	1681	348	Intergenetic	86	125
LG1_198297_201216	LG1	198297	201216	2920	Ppun_00007209	-	198566	198913	2650	348	TTS	414	663
LG1_203995_204197	LG1	203995	204197	203	Ppun_00007209	-	198566	198913	5082	348	Intergenetic	50	73
LG1_205677_206228	LG1	205677	206228	552	Ppun_00007209	-	198566	198913	6764	348	Intergenetic	122	183
LG1_208065_208324	LG1	208065	208324	260	Ppun_00007209	-	198566	198913	9152	348	Intergenetic	46	77
LG1_208810_209391	LG1	208810	209391	582	Ppun_00007209	-	198566	198913	9897	348	Intergenetic	82	150
LG1_211047_211621	LG1	211047	211621	575	Ppun_00007209	-	198566	198913	12134	348	Intergenetic	96	164
LG1_212259_212474	LG1	212259	212474	216	Ppun_00007209	-	198566	198913	13346	348	Intergenetic	40	61
LG1_213600_219669	LG1	213600	219669	6070	Ppun_00007209	-	198566	198913	14687	348	Intergenetic	772	1433
LG1_220742_221276	LG1	220742	221276	535	Ppun_00007209	-	198566	198913	21829	348	Intergenetic	98	156
LG1_222977_223830	LG1	222977	223830	854	Ppun_00007209	-	198566	198913	24064	348	Intergenetic	184	289
LG1_226643_229261	LG1	226643	229261	2619	Ppun_00007209	-	198566	198913	27730	348	Intergenetic	346	637
LG1_229745_230690	LG1	229745	230690	946	Ppun_00007209	-	198566	198913	30832	348	Intergenetic	132	255
LG1_233500_234544	LG1	233500	234544	1045	Ppun_00007209	-	198566	198913	34587	348	Intergenetic	164	284
LG1_235163_235385	LG1	235163	235385	223	Ppun_00007209	-	198566	198913	36250	348	Intergenetic	58	73
LG1_236626_242940	LG1	236626	242940	6315	Ppun_00007209	-	198566	198913	37713	348	Intergenetic	842	1526
LG1_243526_243793	LG1	243526	243793	268	Ppun_00007209	-	198566	198913	44613	348	Intergenetic	48	81
LG1_247322_248838	LG1	247322	248838	1517	Ppun_00007209	-	198566	198913	48409	348	Intergenetic	238	383
LG1_249818_250928	LG1	249818	250928	1111	Ppun_00007209	-	198566	198913	50905	348	Intergenetic	182	283
LG1_254752_257425	LG1	254752	257425	2674	Ppun_00007209	-	198566	198913	55839	348	Intergenetic	392	673
LG1_259581_261780	LG1	259581	261780	2200	Ppun_00007209	-	198566	198913	60668	348	Intergenetic	310	534
LG1_263612_264087	LG1	263612	264087	476	Ppun_00007209	-	198566	198913	64699	348	Intergenetic	80	127
LG1_265631_266828	LG1	265631	266828	1198	Ppun_00007209	-	198566	198913	66718	348	Intergenetic	152	287
LG1_268494_268821	LG1	268494	268821	328	Ppun_00007209	-	198566	198913	69581	348	Intergenetic	46	83
LG1_269167_269433	LG1	269167	269433	267	Ppun_00007209	-	198566	198913	70254	348	Intergenetic	62	98
LG1_270700_271009	LG1	270700	271009	310	Ppun_00007209	-	198566	198913	71787	348	Intergenetic	68	103
LG1_273183_273889	LG1	273183	273889	707	Ppun_00007209	-	198566	198913	74270	348	Intergenetic	108	199
LG1_276659_277870	LG1	276659	277870	1212	Ppun_00007209	-	198566	198913	77746	348	Intergenetic	204	372
LG1_279925_286426	LG1	279925	286426	6502	Ppun_00007209	-	198566	198913	81012	348	Intergenetic	858	1555
LG1_291485_291864	LG1	291485	291864	380	Ppun_00007209	-	198566	198913	92572	348	Intergenetic	58	105
LG1_292589_293746	LG1	292589	293746	1158	Ppun_00007209	-	198566	198913	93676	348	Intergenetic	200	327
LG1_294313_294650	LG1	294313	294650	338	Ppun_00007209	-	198566	198913	95400	348	Intergenetic	66	95
LG1_298054_299758	LG1	298054	299758	1705	Ppun_00007209	-	198566	198913	99141	348	Intergenetic	284	448
LG1_300965_301238	LG1	300965	301238	274	Ppun_00007209	-	198566	198913	102052	348	Intergenetic	48	94
LG1_301993_302714	LG1	301993	302714	722	Ppun_00007209	-	198566	198913	103080	348	Intergenetic	112	188
LG1_303943_304546	LG1	303943	304546	604	Ppun_00007235	+	407164	429540	102618	22377	Intergenetic	82	148
LG1_306543_307117	LG1	306543	307117	575	Ppun_00007235	+	407164	429540	100047	22377	Intergenetic	84	136
LG1_307623_307912	LG1	307623	307912	290	Ppun_00007235	+	407164	429540	99252	22377	Intergenetic	40	79
LG1_308271_312246	LG1	308271	312246	3976	Ppun_00007235	+	407164	429540	94918	22377	Intergenetic	526	963
LG1_316109_316335	LG1	316109	316335	227	Ppun_00007235	+	407164	429540	90829	22377	Intergenetic	36	66
LG1_317817_318551	LG1	317817	318551	735	Ppun_00007235	+	407164	429540	88613	22377	Intergenetic	122	194
LG1_319779_320938	LG1	319779	320938	1160	Ppun_00007235	+	407164	429540	86226	22377	Intergenetic	198	334
LG1_321839_322298	LG1	321839	322298	460	Ppun_00007235	+	407164	429540	84866	22377	Intergenetic	70	121
LG1_323205_323477	LG1	323205	323477	273	Ppun_00007235	+	407164	429540	83687	22377	Intergenetic	52	82
LG1_324069_324351	LG1	324069	324351	283	Ppun_00007235	+	407164	429540	82813	22377	Intergenetic	56	78
LG1_325248_325880	LG1	325248	325880	633	Ppun_00007235	+	407164	429540	81284	22377	Intergenetic	88	149
LG1_327172_327455	LG1	327172	327455	284	Ppun_00007235	+	407164	429540	79709	22377	Intergenetic	50	82
LG1_328399_329360	LG1	328399	329360	962	Ppun_00007235	+	407164	429540	77804	22377	Intergenetic	166	274
LG1_330656_331484	LG1	330656	331484	829	Ppun_00007235	+	407164	429540	75680	22377	Intergenetic	122	226
LG1_332220_332721	LG1	332220	332721	502	Ppun_00007235	+	407164	429540	74443	22377	Intergenetic	82	121
LG1_334150_334737	LG1	334150	334737	588	Ppun_00007235	+	407164	429540	72427	22377	Intergenetic	84	130
LG1_338203_338498	LG1	338203	338498	296	Ppun_00007235	+	407164	429540	68666	22377	Intergenetic	48	84
LG1_340631_342653	LG1	340631	342653	2023	Ppun_00007235	+	407164	429540	64511	22377	Intergenetic	302	510
LG1_344114_345878	LG1	344114	345878	1765	Ppun_00007235	+	407164	429540	61286	22377	Intergenetic	234	416
LG1_347078_347417	LG1	347078	347417	340	Ppun_00007235	+	407164	429540	59747	22377	Intergenetic	68	122
LG1_348101_348416	LG1	348101	348416	316	Ppun_00007235	+	407164	429540	58748	22377	Intergenetic	60	108
LG1_349136_350887	LG1	349136	350887	1752	Ppun_00007235	+	407164	429540	56277	22377	Intergenetic	244	409
LG1_352095_352443	LG1	352095	352443	349	Ppun_00007235	+	407164	429540	54721	22377	Intergenetic	62	105
LG1_353384_354342	LG1	353384	354342	959	Ppun_00007235	+	407164	429540	52822	22377	Intergenetic	144	232
LG1_355911_356838	LG1	355911	356838	928	Ppun_00007235	+	407164	429540	50326	22377	Intergenetic	140	261
LG1_357838_358718	LG1	357838	358718	881	Ppun_00007235	+	407164	429540	48446	22377	Intergenetic	118	206
LG1_359155_359389	LG1	359155	359389	235	Ppun_00007235	+	407164	429540	47775	22377	Intergenetic	38	67
LG1_361799_362132	LG1	361799	362132	334	Ppun_00007235	+	407164	429540	45032	22377	Intergenetic	50	89
LG1_363412_363980	LG1	363412	363980	569	Ppun_00007235	+	407164	429540	43184	22377	Intergenetic	90	147
LG1_364582_365242	LG1	364582	365242	661	Ppun_00007235	+	407164	429540	41922	22377	Intergenetic	118	186
LG1_365597_366031	LG1	365597	366031	435	Ppun_00007235	+	407164	429540	41133	22377	Intergenetic	68	119
LG1_369031_370544	LG1	369031	370544	1514	Ppun_00007235	+	407164	429540	36620	22377	Intergenetic	220	355
LG1_371841_372355	LG1	371841	372355	515	Ppun_00007235	+	407164	429540	34809	22377	Intergenetic	74	137
LG1_374694_375382	LG1	374694	375382	689	Ppun_00007235	+	407164	429540	31782	22377	Intergenetic	116	193
LG1_376125_376880	LG1	376125	376880	756	Ppun_00007235	+	407164	429540	30284	22377	Intergenetic	108	205
LG1_378474_379000	LG1	378474	379000	527	Ppun_00007235	+	407164	429540	28164	22377	Intergenetic	84	148
LG1_382371_382882	LG1	382371	382882	512	Ppun_00007235	+	407164	429540	24282	22377	Intergenetic	84	138
LG1_384024_384646	LG1	384024	384646	623	Ppun_00007235	+	407164	429540	22518	22377	Intergenetic	98	172
LG1_385949_386688	LG1	385949	386688	740	Ppun_00007235	+	407164	429540	20476	22377	Intergenetic	142	218
LG1_387764_388228	LG1	387764	388228	465	Ppun_00007235	+	407164	429540	18936	22377	Intergenetic	82	116
LG1_393289_393768	LG1	393289	393768	480	Ppun_00007235	+	407164	429540	13396	22377	Intergenetic	82	127
LG1_395284_395548	LG1	395284	395548	265	Ppun_00007235	+	407164	429540	11616	22377	Intergenetic	48	77
LG1_398853_399113	LG1	398853	399113	261	Ppun_00007235	+	407164	429540	8051	22377	Intergenetic	52	75
LG1_402870_404127	LG1	402870	404127	1258	Ppun_00007235	+	407164	429540	3037	22377	Intergenetic	166	335
LG1_406141_406932	LG1	406141	406932	792	Ppun_00007235	+	407164	429540	232	22377	Intergenetic	136	223
LG1_410690_411406	LG1	410690	411406	717	Ppun_00007235	+	407164	429540	3526	22377	Intragenetic	106	182
LG1_411849_412357	LG1	411849	412357	509	Ppun_00007235	+	407164	429540	4685	22377	Intragenetic	78	148
LG1_413718_413920	LG1	413718	413920	203	Ppun_00007235	+	407164	429540	6554	22377	Intragenetic	32	55
LG1_415180_415729	LG1	415180	415729	550	Ppun_00007235	+	407164	429540	8016	22377	Intragenetic	96	160
LG1_416174_416411	LG1	416174	416411	238	Ppun_00007235	+	407164	429540	9010	22377	Intragenetic	40	76
LG1_416844_417411	LG1	416844	417411	568	Ppun_00007235	+	407164	429540	9680	22377	Intragenetic	94	166
LG1_423365_423846	LG1	423365	423846	482	Ppun_00007235	+	407164	429540	5694	22377	Intragenetic	96	154
LG1_425800_426071	LG1	425800	426071	272	Ppun_00007235	+	407164	429540	3469	22377	Intragenetic	52	92
LG1_427057_427448	LG1	427057	427448	392	Ppun_00007235	+	407164	429540	2092	22377	Intragenetic	64	104
LG1_428194_429833	LG1	428194	429833	1640	Ppun_00007235	+	407164	429540	1346	22377	TTS	250	446
LG1_430695_431442	LG1	430695	431442	748	Ppun_00007235	+	407164	429540	1155	22377	Intergenetic	114	186
LG1_431925_432130	LG1	431925	432130	206	Ppun_00007237	-	433416	436107	1286	2692	Intergenetic	34	54
LG1_433954_435143	LG1	433954	435143	1190	Ppun_00007237	-	433416	436107	538	2692	Intragenetic	188	328
LG1_436288_436553	LG1	436288	436553	266	Ppun_00007237	-	433416	436107	181	2692	Intergenetic	50	72
LG1_438125_438794	LG1	438125	438794	670	Ppun_00007238	+	438085	451667	40	13583	Intragenetic	138	239
LG1_440897_441108	LG1	440897	441108	212	Ppun_00007238	+	438085	451667	2812	13583	Intragenetic	38	63
LG1_441809_442893	LG1	441809	442893	1085	Ppun_00007238	+	438085	451667	3724	13583	Intragenetic	160	292
LG1_446545_447377	LG1	446545	447377	833	Ppun_00007238	+	438085	451667	4290	13583	Intragenetic	140	297
LG1_449945_451104	LG1	449945	451104	1160	Ppun_00007238	+	438085	451667	563	13583	Intragenetic	220	422
LG1_455138_461507	LG1	455138	461507	6370	Ppun_00007243	+	455672	465515	5835	9844	TSS	816	1502
LG1_465124_465543	LG1	465124	465543	420	Ppun_00007243	+	455672	465515	391	9844	TTS	66	126
LG1_467932_481132	LG1	467932	481132	13201	Ppun_00007244	-	467878	480073	12141	12196	TSS	1702	3346
LG1_483400_485141	LG1	483400	485141	1742	Ppun_00007248	-	483407	485428	1734	2022	TTS	224	364
LG1_486249_486603	LG1	486249	486603	355	Ppun_00007249	-	487363	490263	760	2901	Intergenetic	48	105
LG1_488756_489212	LG1	488756	489212	457	Ppun_00007249	-	487363	490263	1051	2901	Intragenetic	68	129
LG1_490051_490255	LG1	490051	490255	205	Ppun_00007249	-	487363	490263	8	2901	Intragenetic	42	59
LG1_491945_492386	LG1	491945	492386	442	Ppun_00007250	+	492052	493942	334	1891	TSS	86	132
LG1_493661_493957	LG1	493661	493957	297	Ppun_00007250	+	492052	493942	281	1891	TTS	80	137
LG1_495842_496872	LG1	495842	496872	1031	Ppun_00007252	-	495826	497758	16	1933	Intragenetic	164	288
LG1_502263_502624	LG1	502263	502624	362	Ppun_00007255	-	501021	507573	1242	6553	Intragenetic	58	89
LG1_502889_503198	LG1	502889	503198	310	Ppun_00007255	-	501021	507573	1868	6553	Intragenetic	50	82
LG1_503470_503687	LG1	503470	503687	218	Ppun_00007255	-	501021	507573	2449	6553	Intragenetic	40	56
LG1_504551_510014	LG1	504551	510014	5464	Ppun_00007255	-	501021	507573	3022	6553	TSS	780	1481
LG1_513832_514079	LG1	513832	514079	248	Ppun_00007257	-	508718	513918	86	5201	TSS	60	98
LG1_518538_518780	LG1	518538	518780	243	Ppun_00007259	-	516542	519876	1096	3335	Intragenetic	44	77
LG1_521901_522464	LG1	521901	522464	564	Ppun_00007260	-	521905	528287	559	6383	TTS	116	164
LG1_526934_527429	LG1	526934	527429	496	Ppun_00007260	-	521905	528287	858	6383	Intragenetic	74	130
LG1_528999_529755	LG1	528999	529755	757	Ppun_00007260	-	521905	528287	712	6383	Intergenetic	140	240
LG1_530422_535947	LG1	530422	535947	5526	Ppun_00007261	-	530472	533742	5475	3271	TTS	722	1278
LG1_538707_539587	LG1	538707	539587	881	Ppun_00007263	-	538336	544006	371	5671	Intragenetic	130	247
LG1_539844_540087	LG1	539844	540087	244	Ppun_00007263	-	538336	544006	1508	5671	Intragenetic	38	51
LG1_540457_540720	LG1	540457	540720	264	Ppun_00007263	-	538336	544006	2121	5671	Intragenetic	50	99
LG1_541375_542789	LG1	541375	542789	1415	Ppun_00007263	-	538336	544006	1217	5671	Intragenetic	304	534
LG1_543757_544591	LG1	543757	544591	835	Ppun_00007263	-	538336	544006	249	5671	TSS	108	227
LG1_545123_545511	LG1	545123	545511	389	Ppun_00007263	-	538336	544006	1117	5671	Intergenetic	56	107
LG1_547913_548222	LG1	547913	548222	310	Ppun_00007265	-	547592	557871	321	10280	Intragenetic	56	99
LG1_548537_549097	LG1	548537	549097	561	Ppun_00007265	-	547592	557871	945	10280	Intragenetic	122	200
LG1_549819_550241	LG1	549819	550241	423	Ppun_00007265	-	547592	557871	2227	10280	Intragenetic	60	108
LG1_551273_551810	LG1	551273	551810	538	Ppun_00007265	-	547592	557871	3681	10280	Intragenetic	102	168
LG1_552707_566128	LG1	552707	566128	13422	Ppun_00007267	+	559267	563028	6861	3762	TSS	1648	3031
LG1_574329_581228	LG1	574329	581228	6900	Ppun_00007272	-	573255	581041	6712	7787	TSS	920	1704
LG1_582260_582627	LG1	582260	582627	368	Ppun_00007276	-	583566	585733	939	2168	Intergenetic	56	82
LG1_583382_583646	LG1	583382	583646	265	Ppun_00007276	-	583566	585733	80	2168	TTS	40	67
LG1_585555_586309	LG1	585555	586309	755	Ppun_00007276	-	583566	585733	178	2168	TSS	160	235
LG1_590187_590427	LG1	590187	590427	241	Ppun_00007277	+	589754	609603	433	19850	Intragenetic	38	63
LG1_591325_591636	LG1	591325	591636	312	Ppun_00007277	+	589754	609603	1571	19850	Intragenetic	52	82
LG1_591912_592157	LG1	591912	592157	246	Ppun_00007277	+	589754	609603	2158	19850	Intragenetic	38	57
LG1_592411_592822	LG1	592411	592822	412	Ppun_00007277	+	589754	609603	2657	19850	Intragenetic	90	141
LG1_594060_594603	LG1	594060	594603	544	Ppun_00007277	+	589754	609603	4306	19850	Intragenetic	80	122
LG1_595399_595794	LG1	595399	595794	396	Ppun_00007277	+	589754	609603	5645	19850	Intragenetic	92	143
LG1_597014_597495	LG1	597014	597495	482	Ppun_00007277	+	589754	609603	7260	19850	Intragenetic	80	144
LG1_599643_599967	LG1	599643	599967	325	Ppun_00007277	+	589754	609603	9636	19850	Intragenetic	44	83
LG1_604092_604466	LG1	604092	604466	375	Ppun_00007277	+	589754	609603	5137	19850	Intragenetic	60	108
LG1_606120_615023	LG1	606120	615023	8904	Ppun_00007277	+	589754	609603	3483	19850	TTS	1166	2098
LG1_619393_630435	LG1	619393	630435	11043	Ppun_00007284	+	626709	631701	3726	4993	TSS	1602	2838
LG1_631476_631794	LG1	631476	631794	319	Ppun_00007284	+	626709	631701	225	4993	TTS	60	106
LG1_639318_639585	LG1	639318	639585	268	Ppun_00007285	-	637058	639559	241	2502	TSS	40	70
LG1_647012_647239	LG1	647012	647239	228	Ppun_00007286	+	645295	648228	989	2934	Intragenetic	50	81
LG1_649727_650019	LG1	649727	650019	293	Ppun_00007287	-	649716	655271	11	5556	Intragenetic	42	73
LG1_651106_651365	LG1	651106	651365	260	Ppun_00007287	-	649716	655271	1390	5556	Intragenetic	40	68
LG1_653379_653581	LG1	653379	653581	203	Ppun_00007287	-	649716	655271	1690	5556	Intragenetic	34	60
LG1_654040_655178	LG1	654040	655178	1139	Ppun_00007287	-	649716	655271	93	5556	Intragenetic	156	307
LG1_655736_659212	LG1	655736	659212	3477	Ppun_00007289	+	655966	659534	3246	3569	TSS	582	1007
LG1_661115_661670	LG1	661115	661670	556	Ppun_00007290	+	661773	673647	103	11875	Intergenetic	120	178
LG1_663248_663625	LG1	663248	663625	378	Ppun_00007290	+	661773	673647	1475	11875	Intragenetic	78	118
LG1_667149_670174	LG1	667149	670174	3026	Ppun_00007290	+	661773	673647	3473	11875	Intragenetic	414	746
LG1_672833_673075	LG1	672833	673075	243	Ppun_00007290	+	661773	673647	572	11875	Intragenetic	46	75
LG1_673384_673631	LG1	673384	673631	248	Ppun_00007290	+	661773	673647	16	11875	Intragenetic	40	71
LG1_675121_675946	LG1	675121	675946	826	Ppun_00007290	+	661773	673647	1474	11875	Intergenetic	142	280
LG1_678663_679192	LG1	678663	679192	530	Ppun_00007296	-	683321	692105	4129	8785	Intergenetic	86	142
LG1_680668_681005	LG1	680668	681005	338	Ppun_00007296	-	683321	692105	2316	8785	Intergenetic	46	75
LG1_682555_682829	LG1	682555	682829	275	Ppun_00007296	-	683321	692105	492	8785	Intergenetic	64	94
LG1_685414_685905	LG1	685414	685905	492	Ppun_00007296	-	683321	692105	2093	8785	Intragenetic	78	150
LG1_686652_687292	LG1	686652	687292	641	Ppun_00007296	-	683321	692105	3331	8785	Intragenetic	96	185
LG1_689423_689837	LG1	689423	689837	415	Ppun_00007296	-	683321	692105	2268	8785	Intragenetic	76	145
LG1_690752_691036	LG1	690752	691036	285	Ppun_00007296	-	683321	692105	1069	8785	Intragenetic	38	73
LG1_695245_695479	LG1	695245	695479	235	Ppun_00007296	-	683321	692105	3140	8785	Intergenetic	44	81
LG1_698141_698489	LG1	698141	698489	349	Ppun_00007296	-	683321	692105	6036	8785	Intergenetic	48	80
LG1_698971_699184	LG1	698971	699184	214	Ppun_00007296	-	683321	692105	6866	8785	Intergenetic	38	66
LG1_700434_701150	LG1	700434	701150	717	Ppun_00007296	-	683321	692105	8329	8785	Intergenetic	94	178
LG1_703355_703610	LG1	703355	703610	256	Ppun_00007296	-	683321	692105	11250	8785	Intergenetic	36	61
LG1_703926_704332	LG1	703926	704332	407	Ppun_00007296	-	683321	692105	11821	8785	Intergenetic	66	103
LG1_711696_712174	LG1	711696	712174	479	Ppun_00007303	-	720021	723402	7847	3382	Intergenetic	78	115
LG1_717215_717609	LG1	717215	717609	395	Ppun_00007303	-	720021	723402	2412	3382	Intergenetic	60	115
LG1_721590_721919	LG1	721590	721919	330	Ppun_00007303	-	720021	723402	1483	3382	Intragenetic	54	84
LG1_723016_723219	LG1	723016	723219	204	Ppun_00007303	-	720021	723402	183	3382	Intragenetic	34	62
LG1_759882_760253	LG1	759882	760253	372	Ppun_00007309	+	759930	761902	323	1973	TSS	60	114
LG1_760735_761028	LG1	760735	761028	294	Ppun_00007309	+	759930	761902	805	1973	Intragenetic	50	81
LG1_762107_762330	LG1	762107	762330	224	Ppun_00007309	+	759930	761902	205	1973	Intergenetic	34	59
LG1_763710_764053	LG1	763710	764053	344	Ppun_00007311	+	762780	766200	930	3421	Intragenetic	54	88
LG1_773759_774104	LG1	773759	774104	346	Ppun_00007314	+	773471	776992	288	3522	Intragenetic	56	75
LG1_779506_779753	LG1	779506	779753	248	Ppun_00007315	-	779523	785086	230	5564	TTS	44	83
LG1_805427_805874	LG1	805427	805874	448	Ppun_00007320	-	805129	816789	298	11661	Intragenetic	96	166
LG1_820660_820956	LG1	820660	820956	297	Ppun_00007322	-	818921	821151	195	2231	Intragenetic	50	77
LG1_829117_830023	LG1	829117	830023	907	Ppun_00007325	-	828947	830572	170	1626	Intragenetic	136	281
LG1_845915_846150	LG1	845915	846150	236	Ppun_00007327	-	841036	851886	4879	10851	Intragenetic	46	74
LG1_847490_847725	LG1	847490	847725	236	Ppun_00007327	-	841036	851886	4161	10851	Intragenetic	40	66
LG1_851271_851860	LG1	851271	851860	590	Ppun_00007327	-	841036	851886	26	10851	Intragenetic	96	198
LG1_856984_857240	LG1	856984	857240	257	Ppun_00007330	-	856957	862250	27	5294	Intragenetic	70	101
LG1_858836_859061	LG1	858836	859061	226	Ppun_00007330	-	856957	862250	1879	5294	Intragenetic	38	73
LG1_859187_859550	LG1	859187	859550	364	Ppun_00007330	-	856957	862250	2230	5294	Intragenetic	52	100
LG1_862091_862314	LG1	862091	862314	224	Ppun_00007330	-	856957	862250	159	5294	TSS	36	56
LG1_866530_866740	LG1	866530	866740	211	Ppun_00007332	+	863348	868764	2024	5417	Intragenetic	32	56
LG1_867769_867983	LG1	867769	867983	215	Ppun_00007332	+	863348	868764	781	5417	Intragenetic	38	64
LG1_870320_870676	LG1	870320	870676	357	Ppun_00007332	+	863348	868764	1556	5417	Intergenetic	58	103
LG1_872487_872871	LG1	872487	872871	385	Ppun_00007332	+	863348	868764	3723	5417	Intergenetic	62	108
LG1_875311_875656	LG1	875311	875656	346	Ppun_00007333	-	879049	884847	3393	5799	Intergenetic	56	108
LG1_878102_878366	LG1	878102	878366	265	Ppun_00007333	-	879049	884847	683	5799	Intergenetic	54	81
LG1_881979_882342	LG1	881979	882342	364	Ppun_00007333	-	879049	884847	2505	5799	Intragenetic	64	110
LG1_883356_884151	LG1	883356	884151	796	Ppun_00007333	-	879049	884847	696	5799	Intragenetic	114	182
LG1_884710_885139	LG1	884710	885139	430	Ppun_00007333	-	879049	884847	137	5799	TSS	82	157
LG1_891737_892113	LG1	891737	892113	377	Ppun_00007336	-	889624	892026	289	2403	TSS	84	122
LG1_893238_895241	LG1	893238	895241	2004	Ppun_00007338	-	893147	896600	91	3454	Intragenetic	344	616
LG1_898892_899623	LG1	898892	899623	732	Ppun_00007339	+	897904	900411	788	2508	Intragenetic	130	228
LG1_903905_904469	LG1	903905	904469	565	Ppun_00007341	+	900994	904639	170	3646	Intragenetic	102	178
LG1_908006_908606	LG1	908006	908606	601	Ppun_00007343	+	909068	921522	462	12455	Intergenetic	116	212
LG1_910656_912288	LG1	910656	912288	1633	Ppun_00007343	+	909068	921522	1588	12455	Intragenetic	236	418
LG1_917091_917512	LG1	917091	917512	422	Ppun_00007343	+	909068	921522	4010	12455	Intragenetic	84	149
LG1_920070_921507	LG1	920070	921507	1438	Ppun_00007343	+	909068	921522	15	12455	Intragenetic	254	429
LG1_940518_940957	LG1	940518	940957	440	Ppun_00007353	-	940095	941548	423	1454	Intragenetic	64	105
LG1_942161_943266	LG1	942161	943266	1106	Ppun_00007354	-	942157	946879	4	4723	Intragenetic	196	382
LG1_943818_944137	LG1	943818	944137	320	Ppun_00007354	-	942157	946879	1661	4723	Intragenetic	44	82
LG1_944273_944474	LG1	944273	944474	202	Ppun_00007354	-	942157	946879	2116	4723	Intragenetic	42	66
LG1_947726_947993	LG1	947726	947993	268	Ppun_00007356	+	947753	950150	240	2398	TSS	40	68
LG1_955891_956158	LG1	955891	956158	268	Ppun_00007358	+	955215	961826	676	6612	Intragenetic	40	68
LG1_961545_961812	LG1	961545	961812	268	Ppun_00007358	+	955215	961826	14	6612	Intragenetic	42	71
LG1_967132_967399	LG1	967132	967399	268	Ppun_00007357	-	953737	967373	241	13637	TSS	42	71
LG1_971691_971918	LG1	971691	971918	228	Ppun_00007359	-	971074	977484	617	6411	Intragenetic	50	81
LG1_984679_985538	LG1	984679	985538	860	Ppun_00007360	+	981642	985552	14	3911	Intragenetic	190	373
LG1_991856_992187	LG1	991856	992187	332	Ppun_00007362	-	990519	996857	1337	6339	Intragenetic	56	77
LG1_996708_997419	LG1	996708	997419	712	Ppun_00007362	-	990519	996857	149	6339	TSS	150	232
LG1_998603_998812	LG1	998603	998812	210	Ppun_00007364	-	997561	1005104	1042	7544	Intragenetic	30	57
LG1_999439_1002030	LG1	999439	1002030	2592	Ppun_00007364	-	997561	1005104	1878	7544	Intragenetic	348	594
LG1_1013321_1013563	LG1	1013321	1013563	243	Ppun_00007365	-	1007766	1014806	1243	7041	Intragenetic	38	61
LG1_1017291_1017889	LG1	1017291	1017889	599	Ppun_00007368	+	1016432	1019469	859	3038	Intragenetic	88	167
LG1_1021512_1021889	LG1	1021512	1021889	378	Ppun_00007369	-	1019779	1021397	115	1619	Intergenetic	72	123
LG1_1022982_1023600	LG1	1022982	1023600	619	Ppun_00007372	+	1023434	1045382	166	21949	TSS	140	219
LG1_1025023_1025246	LG1	1025023	1025246	224	Ppun_00007372	+	1023434	1045382	1589	21949	Intragenetic	38	54
LG1_1025494_1026048	LG1	1025494	1026048	555	Ppun_00007372	+	1023434	1045382	2060	21949	Intragenetic	82	136
LG1_1026447_1027514	LG1	1026447	1027514	1068	Ppun_00007372	+	1023434	1045382	3013	21949	Intragenetic	160	322
LG1_1032910_1033271	LG1	1032910	1033271	362	Ppun_00007372	+	1023434	1045382	9476	21949	Intragenetic	60	97
LG1_1037618_1038317	LG1	1037618	1038317	700	Ppun_00007372	+	1023434	1045382	7065	21949	Intragenetic	112	187
LG1_1041971_1043130	LG1	1041971	1043130	1160	Ppun_00007372	+	1023434	1045382	2252	21949	Intragenetic	156	259
LG1_1044496_1045489	LG1	1044496	1045489	994	Ppun_00007372	+	1023434	1045382	886	21949	TTS	174	311
LG1_1051779_1052976	LG1	1051779	1052976	1198	Ppun_00007377	+	1049423	1052955	1176	3533	TTS	188	310
LG1_1055142_1058956	LG1	1055142	1058956	3815	Ppun_00007378	-	1054552	1062086	590	7535	Intragenetic	484	880
LG1_1059029_1059262	LG1	1059029	1059262	234	Ppun_00007378	-	1054552	1062086	2824	7535	Intragenetic	34	67
LG1_1061792_1062239	LG1	1061792	1062239	448	Ppun_00007378	-	1054552	1062086	294	7535	TSS	82	133
LG1_1063246_1064604	LG1	1063246	1064604	1359	Ppun_00007381	-	1063235	1064600	1354	1366	TSS	254	444
LG1_1067661_1067878	LG1	1067661	1067878	218	Ppun_00007382	+	1065644	1067918	40	2275	Intragenetic	42	79
LG1_1068409_1068855	LG1	1068409	1068855	447	Ppun_00007384	+	1068593	1072891	262	4299	TSS	96	159
LG1_1069380_1069713	LG1	1069380	1069713	334	Ppun_00007384	+	1068593	1072891	787	4299	Intragenetic	58	101
LG1_1070898_1071203	LG1	1070898	1071203	306	Ppun_00007384	+	1068593	1072891	1688	4299	Intragenetic	56	121
LG1_1071806_1072133	LG1	1071806	1072133	328	Ppun_00007384	+	1068593	1072891	758	4299	Intragenetic	62	102
LG1_1072498_1072871	LG1	1072498	1072871	374	Ppun_00007384	+	1068593	1072891	20	4299	Intragenetic	70	122
LG1_1074390_1074622	LG1	1074390	1074622	233	Ppun_00007389	-	1074415	1084722	207	10308	TTS	62	93
LG1_1077382_1077628	LG1	1077382	1077628	247	Ppun_00007389	-	1074415	1084722	2967	10308	Intragenetic	46	73
LG1_1079404_1079725	LG1	1079404	1079725	322	Ppun_00007389	-	1074415	1084722	4989	10308	Intragenetic	48	79
LG1_1082374_1082659	LG1	1082374	1082659	286	Ppun_00007389	-	1074415	1084722	2063	10308	Intragenetic	68	94
LG1_1086897_1087709	LG1	1086897	1087709	813	Ppun_00007394	+	1087425	1089459	284	2035	TSS	142	222
LG1_1089818_1090231	LG1	1089818	1090231	414	Ppun_00007395	+	1089912	1095915	319	6004	TSS	68	104
LG1_1091104_1091759	LG1	1091104	1091759	656	Ppun_00007395	+	1089912	1095915	1192	6004	Intragenetic	180	304
LG1_1096525_1096755	LG1	1096525	1096755	231	Ppun_00007395	+	1089912	1095915	610	6004	Intergenetic	46	75
LG1_1098677_1099067	LG1	1098677	1099067	391	Ppun_00007399	+	1100132	1101643	1065	1512	Intergenetic	62	110
LG1_1099717_1102792	LG1	1099717	1102792	3076	Ppun_00007399	+	1100132	1101643	2660	1512	TSS	488	768
LG1_1105006_1105290	LG1	1105006	1105290	285	Ppun_00007400	-	1105092	1156093	198	51002	TTS	72	115
LG1_1105638_1105895	LG1	1105638	1105895	258	Ppun_00007400	-	1105092	1156093	546	51002	Intragenetic	58	108
LG1_1112050_1112374	LG1	1112050	1112374	325	Ppun_00007400	-	1105092	1156093	6958	51002	Intragenetic	60	104
LG1_1121891_1122128	LG1	1121891	1122128	238	Ppun_00007400	-	1105092	1156093	16799	51002	Intragenetic	48	87
LG1_1122468_1123079	LG1	1122468	1123079	612	Ppun_00007400	-	1105092	1156093	17376	51002	Intragenetic	98	165
LG1_1125844_1126212	LG1	1125844	1126212	369	Ppun_00007400	-	1105092	1156093	20752	51002	Intragenetic	66	117
LG1_1127346_1131231	LG1	1127346	1131231	3886	Ppun_00007400	-	1105092	1156093	22254	51002	Intragenetic	658	950
LG1_1134731_1135553	LG1	1134731	1135553	823	Ppun_00007400	-	1105092	1156093	20540	51002	Intragenetic	160	284
LG1_1138940_1139248	LG1	1138940	1139248	309	Ppun_00007400	-	1105092	1156093	16845	51002	Intragenetic	70	106
LG1_1139864_1140066	LG1	1139864	1140066	203	Ppun_00007400	-	1105092	1156093	16027	51002	Intragenetic	42	63
LG1_1146321_1147791	LG1	1146321	1147791	1471	Ppun_00007400	-	1105092	1156093	8302	51002	Intragenetic	286	495
LG1_1155228_1156169	LG1	1155228	1156169	942	Ppun_00007400	-	1105092	1156093	865	51002	TSS	168	309
LG1_1158868_1159313	LG1	1158868	1159313	446	Ppun_00007409	-	1158180	1159501	188	1322	Intragenetic	60	105
LG1_1159680_1160366	LG1	1159680	1160366	687	Ppun_00007409	-	1158180	1159501	179	1322	Intergenetic	122	189
LG1_1161475_1162434	LG1	1161475	1162434	960	Ppun_00007411	+	1162101	1164706	333	2606	TSS	178	288
LG1_1164014_1164701	LG1	1164014	1164701	688	Ppun_00007411	+	1162101	1164706	5	2606	Intragenetic	150	270
LG1_1165551_1165798	LG1	1165551	1165798	248	Ppun_00007411	+	1162101	1164706	845	2606	Intergenetic	38	56
LG1_1170138_1170508	LG1	1170138	1170508	371	Ppun_00007411	+	1162101	1164706	5432	2606	Intergenetic	72	119
LG1_1176065_1176338	LG1	1176065	1176338	274	Ppun_00007411	+	1162101	1164706	11359	2606	Intergenetic	46	72
LG1_1179211_1179634	LG1	1179211	1179634	424	Ppun_00007415	+	1193883	1196335	14249	2453	Intergenetic	60	100
LG1_1179934_1180208	LG1	1179934	1180208	275	Ppun_00007415	+	1193883	1196335	13675	2453	Intergenetic	46	87
LG1_1185266_1185744	LG1	1185266	1185744	479	Ppun_00007415	+	1193883	1196335	8139	2453	Intergenetic	78	115
LG1_1193856_1194122	LG1	1193856	1194122	267	Ppun_00007415	+	1193883	1196335	239	2453	TSS	42	71
LG1_1206256_1206539	LG1	1206256	1206539	284	Ppun_00007417	+	1206465	1223132	74	16668	TSS	52	95
LG1_1209861_1219848	LG1	1209861	1219848	9988	Ppun_00007417	+	1206465	1223132	3284	16668	Intragenetic	1294	2397
LG1_1222928_1223624	LG1	1222928	1223624	697	Ppun_00007420	+	1223139	1223708	485	570	TSS	180	324
LG1_1226539_1227126	LG1	1226539	1227126	588	Ppun_00007421	-	1225303	1238179	1236	12877	Intragenetic	78	169
LG1_1227377_1228738	LG1	1227377	1228738	1362	Ppun_00007421	-	1225303	1238179	2074	12877	Intragenetic	196	365
LG1_1229509_1229891	LG1	1229509	1229891	383	Ppun_00007421	-	1225303	1238179	4206	12877	Intragenetic	80	128
LG1_1230747_1233463	LG1	1230747	1233463	2717	Ppun_00007421	-	1225303	1238179	4716	12877	Intragenetic	478	783
LG1_1234939_1235305	LG1	1234939	1235305	367	Ppun_00007421	-	1225303	1238179	2874	12877	Intragenetic	50	108
LG1_1239439_1243088	LG1	1239439	1243088	3650	Ppun_00007424	+	1239556	1242285	3532	2730	TSS	568	995
LG1_1245440_1245749	LG1	1245440	1245749	310	Ppun_00007426	-	1245587	1247467	162	1881	TTS	52	81
LG1_1246387_1246914	LG1	1246387	1246914	528	Ppun_00007426	-	1245587	1247467	553	1881	Intragenetic	84	124
LG1_1249145_1249441	LG1	1249145	1249441	297	Ppun_00007426	-	1245587	1247467	1678	1881	Intergenetic	60	105
LG1_1249714_1249926	LG1	1249714	1249926	213	Ppun_00007426	-	1245587	1247467	2247	1881	Intergenetic	42	72
LG1_1252980_1253196	LG1	1252980	1253196	217	Ppun_00007428	+	1253012	1259247	184	6236	TSS	42	69
LG1_1253636_1253932	LG1	1253636	1253932	297	Ppun_00007428	+	1253012	1259247	624	6236	Intragenetic	54	81
LG1_1254951_1255919	LG1	1254951	1255919	969	Ppun_00007428	+	1253012	1259247	1939	6236	Intragenetic	154	259
LG1_1258789_1259259	LG1	1258789	1259259	471	Ppun_00007428	+	1253012	1259247	458	6236	TTS	82	145
LG1_1260911_1261121	LG1	1260911	1261121	211	Ppun_00007430	+	1260458	1263226	453	2769	Intragenetic	38	76
LG1_1263556_1263769	LG1	1263556	1263769	214	Ppun_00007431	-	1260847	1273190	2709	12344	Intragenetic	44	70
LG1_1264276_1265111	LG1	1264276	1265111	836	Ppun_00007431	-	1260847	1273190	3429	12344	Intragenetic	168	255
LG1_1266372_1266894	LG1	1266372	1266894	523	Ppun_00007431	-	1260847	1273190	5525	12344	Intragenetic	96	161
LG1_1271517_1271825	LG1	1271517	1271825	309	Ppun_00007431	-	1260847	1273190	1365	12344	Intragenetic	50	71
LG1_1272497_1275945	LG1	1272497	1275945	3449	Ppun_00007431	-	1260847	1273190	693	12344	TSS	670	1186
LG1_1278301_1278614	LG1	1278301	1278614	314	Ppun_00007433	+	1278724	1289153	110	10430	Intergenetic	72	95
LG1_1285929_1286394	LG1	1285929	1286394	466	Ppun_00007433	+	1278724	1289153	2759	10430	Intragenetic	74	122
LG1_1287698_1289640	LG1	1287698	1289640	1943	Ppun_00007433	+	1278724	1289153	1455	10430	TTS	296	582
LG1_1293649_1294022	LG1	1293649	1294022	374	Ppun_00007437	+	1297569	1298639	3547	1071	Intergenetic	64	107
LG1_1297593_1301860	LG1	1297593	1301860	4268	Ppun_00007438	+	1300381	1305586	1479	5206	TSS	720	1270
LG1_1304265_1305619	LG1	1304265	1305619	1355	Ppun_00007438	+	1300381	1305586	1321	5206	TTS	196	348
LG1_1307920_1308214	LG1	1307920	1308214	295	Ppun_00007438	+	1300381	1305586	2334	5206	Intergenetic	50	93
LG1_1312324_1312618	LG1	1312324	1312618	295	Ppun_00007440	+	1312259	1319738	65	7480	Intragenetic	50	78
LG1_1314242_1315778	LG1	1314242	1315778	1537	Ppun_00007440	+	1312259	1319738	1983	7480	Intragenetic	288	543
LG1_1317853_1318233	LG1	1317853	1318233	381	Ppun_00007440	+	1312259	1319738	1505	7480	Intragenetic	64	116
LG1_1319582_1319794	LG1	1319582	1319794	213	Ppun_00007440	+	1312259	1319738	156	7480	TTS	46	85
LG1_1320976_1321606	LG1	1320976	1321606	631	Ppun_00007442	+	1321232	1331057	374	9826	TSS	144	230
LG1_1323088_1323333	LG1	1323088	1323333	246	Ppun_00007442	+	1321232	1331057	1856	9826	Intragenetic	58	106
LG1_1326908_1327765	LG1	1326908	1327765	858	Ppun_00007442	+	1321232	1331057	3292	9826	Intragenetic	136	251
LG1_1329526_1329786	LG1	1329526	1329786	261	Ppun_00007442	+	1321232	1331057	1271	9826	Intragenetic	50	89
LG1_1330920_1331131	LG1	1330920	1331131	212	Ppun_00007442	+	1321232	1331057	137	9826	TTS	38	59
LG1_1335717_1335944	LG1	1335717	1335944	228	Ppun_00007444	+	1334171	1337024	1080	2854	Intragenetic	46	80
LG1_1337927_1338240	LG1	1337927	1338240	314	Ppun_00007444	+	1334171	1337024	903	2854	Intergenetic	48	77
LG1_1339440_1339887	LG1	1339440	1339887	448	Ppun_00007444	+	1334171	1337024	2416	2854	Intergenetic	78	122
LG1_1344978_1345201	LG1	1344978	1345201	224	Ppun_00007445	-	1342689	1345124	146	2436	TSS	34	57
LG1_1348400_1358629	LG1	1348400	1358629	10230	Ppun_00007450	+	1354064	1361447	4565	7384	TSS	1346	2454
LG1_1359247_1359631	LG1	1359247	1359631	385	Ppun_00007450	+	1354064	1361447	1816	7384	Intragenetic	86	144
LG1_1360697_1361469	LG1	1360697	1361469	773	Ppun_00007450	+	1354064	1361447	750	7384	TTS	138	260
LG1_1362626_1363644	LG1	1362626	1363644	1019	Ppun_00007452	+	1363011	1363688	633	678	TSS	186	320
LG1_1364512_1364922	LG1	1364512	1364922	411	Ppun_00007453	-	1365019	1366369	97	1351	Intergenetic	62	105
LG1_1367362_1367705	LG1	1367362	1367705	344	Ppun_00007453	-	1365019	1366369	993	1351	Intergenetic	60	113
LG1_1367973_1368264	LG1	1367973	1368264	292	Ppun_00007455	+	1369588	1372879	1324	3292	Intergenetic	44	82
LG1_1371213_1372850	LG1	1371213	1372850	1638	Ppun_00007455	+	1369588	1372879	29	3292	Intragenetic	270	473
LG1_1376483_1380520	LG1	1376483	1380520	4038	Ppun_00007457	+	1376562	1379225	3958	2664	TSS	606	1039
LG1_1382417_1382872	LG1	1382417	1382872	456	Ppun_00007458	+	1384566	1385962	1694	1397	Intergenetic	72	117
LG1_1384557_1385994	LG1	1384557	1385994	1438	Ppun_00007458	+	1384566	1385962	1428	1397	TSS	264	512
LG1_1392233_1392475	LG1	1392233	1392475	243	Ppun_00007460	+	1391468	1396194	765	4727	Intragenetic	44	73
LG1_1393199_1393532	LG1	1393199	1393532	334	Ppun_00007460	+	1391468	1396194	1731	4727	Intragenetic	52	100
LG1_1394905_1395256	LG1	1394905	1395256	352	Ppun_00007460	+	1391468	1396194	938	4727	Intragenetic	58	99
LG1_1395678_1395948	LG1	1395678	1395948	271	Ppun_00007460	+	1391468	1396194	246	4727	Intragenetic	46	69
LG1_1397156_1397569	LG1	1397156	1397569	414	Ppun_00007462	+	1397077	1406424	79	9348	Intragenetic	88	140
LG1_1401216_1402124	LG1	1401216	1402124	909	Ppun_00007462	+	1397077	1406424	4139	9348	Intragenetic	142	249
LG1_1403259_1404626	LG1	1403259	1404626	1368	Ppun_00007462	+	1397077	1406424	1798	9348	Intragenetic	224	426
LG1_1407817_1408362	LG1	1407817	1408362	546	Ppun_00007464	-	1408053	1415820	309	7768	TTS	84	134
LG1_1408721_1409911	LG1	1408721	1409911	1191	Ppun_00007464	-	1408053	1415820	668	7768	Intragenetic	202	353
LG1_1415730_1416349	LG1	1415730	1416349	620	Ppun_00007464	-	1408053	1415820	90	7768	TSS	114	178
LG1_1417370_1418002	LG1	1417370	1418002	633	Ppun_00007465	-	1417359	1424603	11	7245	Intragenetic	148	260
LG1_1421173_1421428	LG1	1421173	1421428	256	Ppun_00007465	-	1417359	1424603	3175	7245	Intragenetic	52	88
LG1_1422550_1425202	LG1	1422550	1425202	2653	Ppun_00007465	-	1417359	1424603	2053	7245	TSS	390	697
LG1_1426141_1426462	LG1	1426141	1426462	322	Ppun_00007465	-	1417359	1424603	1538	7245	Intergenetic	66	110
LG1_1426858_1427182	LG1	1426858	1427182	325	Ppun_00007465	-	1417359	1424603	2255	7245	Intergenetic	48	90
LG1_1430733_1432073	LG1	1430733	1432073	1341	Ppun_00007468	+	1432029	1433437	44	1409	TSS	210	351
LG1_1436618_1439021	LG1	1436618	1439021	2404	Ppun_00007470	+	1433913	1441688	2667	7776	Intragenetic	344	625
LG1_1443404_1443798	LG1	1443404	1443798	395	Ppun_00007471	+	1442679	1444248	450	1570	Intragenetic	62	113
LG1_1445537_1446172	LG1	1445537	1446172	636	Ppun_00007472	-	1445186	1449297	351	4112	Intragenetic	100	168
LG1_1446939_1447290	LG1	1446939	1447290	352	Ppun_00007472	-	1445186	1449297	1753	4112	Intragenetic	60	99
LG1_1447934_1448503	LG1	1447934	1448503	570	Ppun_00007472	-	1445186	1449297	794	4112	Intragenetic	78	172
LG1_1451399_1451664	LG1	1451399	1451664	266	Ppun_00007473	+	1449263	1459636	2136	10374	Intragenetic	76	110
LG1_1452224_1452728	LG1	1452224	1452728	505	Ppun_00007473	+	1449263	1459636	2961	10374	Intragenetic	90	134
LG1_1455705_1456036	LG1	1455705	1456036	332	Ppun_00007473	+	1449263	1459636	3600	10374	Intragenetic	62	112
LG1_1457812_1459466	LG1	1457812	1459466	1655	Ppun_00007473	+	1449263	1459636	170	10374	Intragenetic	250	406
LG1_1462245_1462538	LG1	1462245	1462538	294	Ppun_00007476	+	1461998	1466184	247	4187	Intragenetic	46	85
LG1_1462757_1466157	LG1	1462757	1466157	3401	Ppun_00007476	+	1461998	1466184	27	4187	Intragenetic	722	1132
LG1_1467577_1467935	LG1	1467577	1467935	359	Ppun_00007478	+	1467731	1469968	204	2238	TSS	56	90
LG1_1469687_1469965	LG1	1469687	1469965	279	Ppun_00007478	+	1467731	1469968	3	2238	Intragenetic	58	80
LG1_1472870_1473275	LG1	1472870	1473275	406	Ppun_00007479	+	1471241	1474553	1278	3313	Intragenetic	82	145
LG1_1473956_1474523	LG1	1473956	1474523	568	Ppun_00007479	+	1471241	1474553	30	3313	Intragenetic	92	183
LG1_1476358_1476608	LG1	1476358	1476608	251	Ppun_00007481	+	1475777	1476772	164	996	Intragenetic	52	94
LG1_1495847_1496651	LG1	1495847	1496651	805	Ppun_00007485	-	1491438	1493261	2586	1824	Intergenetic	132	219
LG1_1499768_1500093	LG1	1499768	1500093	326	Ppun_00007485	-	1491438	1493261	6507	1824	Intergenetic	56	84
LG1_1503975_1504345	LG1	1503975	1504345	371	Ppun_00007485	-	1491438	1493261	10714	1824	Intergenetic	64	98
LG1_1505284_1505499	LG1	1505284	1505499	216	Ppun_00007485	-	1491438	1493261	12023	1824	Intergenetic	36	61
LG1_1506917_1507121	LG1	1506917	1507121	205	Ppun_00007485	-	1491438	1493261	13656	1824	Intergenetic	34	57
LG1_1509751_1509998	LG1	1509751	1509998	248	Ppun_00007485	-	1491438	1493261	16490	1824	Intergenetic	52	83
LG1_1511062_1511744	LG1	1511062	1511744	683	Ppun_00007485	-	1491438	1493261	17801	1824	Intergenetic	124	196
LG1_1515812_1516128	LG1	1515812	1516128	317	Ppun_00007492	+	1531482	1551502	15354	20021	Intergenetic	44	82
LG1_1516688_1516937	LG1	1516688	1516937	250	Ppun_00007492	+	1531482	1551502	14545	20021	Intergenetic	34	56
LG1_1520847_1521195	LG1	1520847	1521195	349	Ppun_00007492	+	1531482	1551502	10287	20021	Intergenetic	56	91
LG1_1522296_1522908	LG1	1522296	1522908	613	Ppun_00007492	+	1531482	1551502	8574	20021	Intergenetic	106	183
LG1_1523384_1523602	LG1	1523384	1523602	219	Ppun_00007492	+	1531482	1551502	7880	20021	Intergenetic	34	58
LG1_1524553_1525564	LG1	1524553	1525564	1012	Ppun_00007492	+	1531482	1551502	5918	20021	Intergenetic	150	270
LG1_1526992_1527454	LG1	1526992	1527454	463	Ppun_00007492	+	1531482	1551502	4028	20021	Intergenetic	62	104
LG1_1530275_1530639	LG1	1530275	1530639	365	Ppun_00007492	+	1531482	1551502	843	20021	Intergenetic	58	107
LG1_1531731_1532138	LG1	1531731	1532138	408	Ppun_00007492	+	1531482	1551502	249	20021	Intragenetic	64	100
LG1_1533663_1533925	LG1	1533663	1533925	263	Ppun_00007492	+	1531482	1551502	2181	20021	Intragenetic	46	69
LG1_1535973_1536201	LG1	1535973	1536201	229	Ppun_00007492	+	1531482	1551502	4491	20021	Intragenetic	44	79
LG1_1542244_1543455	LG1	1542244	1543455	1212	Ppun_00007492	+	1531482	1551502	8047	20021	Intragenetic	186	350
LG1_1544957_1545281	LG1	1544957	1545281	325	Ppun_00007492	+	1531482	1551502	6221	20021	Intragenetic	58	85
LG1_1545837_1546419	LG1	1545837	1546419	583	Ppun_00007492	+	1531482	1551502	5083	20021	Intragenetic	94	162
LG1_1548876_1551212	LG1	1548876	1551212	2337	Ppun_00007492	+	1531482	1551502	290	20021	Intragenetic	352	599
LG1_1552245_1552567	LG1	1552245	1552567	323	Ppun_00007492	+	1531482	1551502	743	20021	Intergenetic	48	75
LG1_1554860_1556285	LG1	1554860	1556285	1426	Ppun_00007492	+	1531482	1551502	3358	20021	Intergenetic	204	346
LG1_1558631_1558855	LG1	1558631	1558855	225	Ppun_00007492	+	1531482	1551502	7129	20021	Intergenetic	40	68
LG1_1559338_1560170	LG1	1559338	1560170	833	Ppun_00007496	+	1566794	1570213	6624	3420	Intergenetic	130	225
LG1_1560989_1561229	LG1	1560989	1561229	241	Ppun_00007496	+	1566794	1570213	5565	3420	Intergenetic	38	55
LG1_1562908_1564003	LG1	1562908	1564003	1096	Ppun_00007496	+	1566794	1570213	2791	3420	Intergenetic	162	323
LG1_1566189_1569633	LG1	1566189	1569633	3445	Ppun_00007496	+	1566794	1570213	2839	3420	TSS	462	846
LG1_1571100_1571393	LG1	1571100	1571393	294	Ppun_00007498	-	1572230	1577696	837	5467	Intergenetic	56	98
LG1_1574280_1575152	LG1	1574280	1575152	873	Ppun_00007498	-	1572230	1577696	2050	5467	Intragenetic	138	240
LG1_1577185_1577594	LG1	1577185	1577594	410	Ppun_00007498	-	1572230	1577696	102	5467	Intragenetic	106	181
LG1_1578393_1578697	LG1	1578393	1578697	305	Ppun_00007498	-	1572230	1577696	697	5467	Intergenetic	44	80
LG1_1584529_1584811	LG1	1584529	1584811	283	Ppun_00007499	+	1581248	1593618	3281	12371	Intragenetic	70	106
LG1_1585959_1586192	LG1	1585959	1586192	234	Ppun_00007499	+	1581248	1593618	4711	12371	Intragenetic	42	76
LG1_1587387_1587814	LG1	1587387	1587814	428	Ppun_00007499	+	1581248	1593618	5804	12371	Intragenetic	94	156
LG1_1593177_1593967	LG1	1593177	1593967	791	Ppun_00007499	+	1581248	1593618	441	12371	TTS	120	221
LG1_1595952_1596522	LG1	1595952	1596522	571	Ppun_00007499	+	1581248	1593618	2334	12371	Intergenetic	102	155
LG1_1598113_1598397	LG1	1598113	1598397	285	Ppun_00007500	+	1598932	1600625	535	1694	Intergenetic	42	72
LG1_1599007_1600289	LG1	1599007	1600289	1283	Ppun_00007500	+	1598932	1600625	75	1694	Intragenetic	240	410
LG1_1602356_1602930	LG1	1602356	1602930	575	Ppun_00007501	-	1602318	1603580	38	1263	Intragenetic	128	221
LG1_1603342_1603762	LG1	1603342	1603762	421	Ppun_00007501	-	1602318	1603580	238	1263	TSS	76	136
LG1_1608353_1608664	LG1	1608353	1608664	312	Ppun_00007502	+	1608298	1608762	55	465	Intragenetic	74	132
LG1_1615275_1615526	LG1	1615275	1615526	252	Ppun_00007504	+	1619864	1640074	4338	20211	Intergenetic	44	84
LG1_1617436_1617708	LG1	1617436	1617708	273	Ppun_00007504	+	1619864	1640074	2156	20211	Intergenetic	42	67
LG1_1619795_1620076	LG1	1619795	1620076	282	Ppun_00007504	+	1619864	1640074	212	20211	TSS	58	102
LG1_1620600_1620830	LG1	1620600	1620830	231	Ppun_00007504	+	1619864	1640074	736	20211	Intragenetic	42	66
LG1_1621714_1622201	LG1	1621714	1622201	488	Ppun_00007504	+	1619864	1640074	1850	20211	Intragenetic	100	165
LG1_1624207_1625193	LG1	1624207	1625193	987	Ppun_00007504	+	1619864	1640074	4343	20211	Intragenetic	146	241
LG1_1626211_1627031	LG1	1626211	1627031	821	Ppun_00007504	+	1619864	1640074	6347	20211	Intragenetic	128	226
LG1_1630836_1631126	LG1	1630836	1631126	291	Ppun_00007504	+	1619864	1640074	8948	20211	Intragenetic	40	76
LG1_1632656_1635099	LG1	1632656	1635099	2444	Ppun_00007504	+	1619864	1640074	4975	20211	Intragenetic	438	733
LG1_1637620_1638472	LG1	1637620	1638472	853	Ppun_00007504	+	1619864	1640074	1602	20211	Intragenetic	144	270
LG1_1638751_1639276	LG1	1638751	1639276	526	Ppun_00007504	+	1619864	1640074	798	20211	Intragenetic	72	131
LG1_1639849_1640139	LG1	1639849	1640139	291	Ppun_00007504	+	1619864	1640074	225	20211	TTS	56	103
LG1_1641739_1646820	LG1	1641739	1646820	5082	Ppun_00007506	+	1642418	1646438	4402	4021	TSS	652	1113
LG1_1651588_1652241	LG1	1651588	1652241	654	Ppun_00007507	-	1650132	1651640	52	1509	TSS	90	153
LG1_1653356_1653602	LG1	1653356	1653602	247	Ppun_00007508	-	1653006	1659615	350	6610	Intragenetic	38	60
LG1_1653766_1653974	LG1	1653766	1653974	209	Ppun_00007508	-	1653006	1659615	760	6610	Intragenetic	44	72
LG1_1658188_1658450	LG1	1658188	1658450	263	Ppun_00007508	-	1653006	1659615	1165	6610	Intragenetic	54	88
LG1_1659223_1659719	LG1	1659223	1659719	497	Ppun_00007508	-	1653006	1659615	392	6610	TSS	72	143
LG1_1663317_1663613	LG1	1663317	1663613	297	Ppun_00007508	-	1653006	1659615	3702	6610	Intergenetic	48	84
LG1_1665661_1665872	LG1	1665661	1665872	212	Ppun_00007508	-	1653006	1659615	6046	6610	Intergenetic	34	55
LG1_1667790_1668425	LG1	1667790	1668425	636	Ppun_00007508	-	1653006	1659615	8175	6610	Intergenetic	118	213
LG1_1674527_1675163	LG1	1674527	1675163	637	Ppun_00007510	+	1687599	1744871	12436	57273	Intergenetic	94	162
LG1_1675980_1676252	LG1	1675980	1676252	273	Ppun_00007510	+	1687599	1744871	11347	57273	Intergenetic	42	65
LG1_1684367_1684594	LG1	1684367	1684594	228	Ppun_00007510	+	1687599	1744871	3005	57273	Intergenetic	52	78
LG1_1699087_1699723	LG1	1699087	1699723	637	Ppun_00007510	+	1687599	1744871	11488	57273	Intragenetic	88	159
LG1_1702357_1702898	LG1	1702357	1702898	542	Ppun_00007510	+	1687599	1744871	14758	57273	Intragenetic	72	131
LG1_1703434_1703661	LG1	1703434	1703661	228	Ppun_00007510	+	1687599	1744871	15835	57273	Intragenetic	52	78
LG1_1713382_1713640	LG1	1713382	1713640	259	Ppun_00007510	+	1687599	1744871	25783	57273	Intragenetic	48	84
LG1_1722361_1723010	LG1	1722361	1723010	650	Ppun_00007510	+	1687599	1744871	21861	57273	Intragenetic	92	162
LG1_1723952_1724289	LG1	1723952	1724289	338	Ppun_00007510	+	1687599	1744871	20582	57273	Intragenetic	50	87
LG1_1725020_1725247	LG1	1725020	1725247	228	Ppun_00007510	+	1687599	1744871	19624	57273	Intragenetic	52	78
LG1_1728888_1729093	LG1	1728888	1729093	206	Ppun_00007510	+	1687599	1744871	15778	57273	Intragenetic	34	59
LG1_1730788_1731541	LG1	1730788	1731541	754	Ppun_00007510	+	1687599	1744871	13330	57273	Intragenetic	108	164
LG1_1732531_1733006	LG1	1732531	1733006	476	Ppun_00007510	+	1687599	1744871	11865	57273	Intragenetic	70	114
LG1_1738596_1739231	LG1	1738596	1739231	636	Ppun_00007510	+	1687599	1744871	5640	57273	Intragenetic	100	170
LG1_1741424_1741692	LG1	1741424	1741692	269	Ppun_00007510	+	1687599	1744871	3179	57273	Intragenetic	44	70
LG1_1743950_1744160	LG1	1743950	1744160	211	Ppun_00007510	+	1687599	1744871	711	57273	Intragenetic	46	68
LG1_1765609_1765838	LG1	1765609	1765838	230	Ppun_00007518	-	1771808	1791863	5970	20056	Intergenetic	34	53
LG1_1771741_1771954	LG1	1771741	1771954	214	Ppun_00007518	-	1771808	1791863	146	20056	TTS	42	58
LG1_1780922_1781123	LG1	1780922	1781123	202	Ppun_00007518	-	1771808	1791863	9114	20056	Intragenetic	42	73
LG1_1789340_1791818	LG1	1789340	1791818	2479	Ppun_00007518	-	1771808	1791863	45	20056	Intragenetic	360	672
LG1_1794299_1795147	LG1	1794299	1795147	849	Ppun_00007518	-	1771808	1791863	2436	20056	Intergenetic	172	248
LG1_1812301_1812556	LG1	1812301	1812556	256	Ppun_00007518	-	1771808	1791863	20438	20056	Intergenetic	54	80
LG1_1824130_1825012	LG1	1824130	1825012	883	Ppun_00007521	+	1845326	1853670	20314	8345	Intergenetic	122	210
LG1_1825633_1825877	LG1	1825633	1825877	245	Ppun_00007521	+	1845326	1853670	19449	8345	Intergenetic	38	55
LG1_1827980_1828495	LG1	1827980	1828495	516	Ppun_00007521	+	1845326	1853670	16831	8345	Intergenetic	80	138
LG1_1847517_1847773	LG1	1847517	1847773	257	Ppun_00007521	+	1845326	1853670	2191	8345	Intragenetic	44	83
LG1_1848516_1848897	LG1	1848516	1848897	382	Ppun_00007521	+	1845326	1853670	3190	8345	Intragenetic	66	124
LG1_1858191_1859024	LG1	1858191	1859024	834	Ppun_00007522	+	1858888	1860105	136	1218	TSS	118	197
LG1_1861129_1861458	LG1	1861129	1861458	330	Ppun_00007523	+	1862178	1867295	720	5118	Intergenetic	96	143
LG1_1862315_1862795	LG1	1862315	1862795	481	Ppun_00007523	+	1862178	1867295	137	5118	Intragenetic	74	140
LG1_1864464_1864785	LG1	1864464	1864785	322	Ppun_00007523	+	1862178	1867295	2286	5118	Intragenetic	60	114
LG1_1866874_1867349	LG1	1866874	1867349	476	Ppun_00007523	+	1862178	1867295	421	5118	TTS	106	171
LG1_1869453_1869748	LG1	1869453	1869748	296	Ppun_00007524	-	1868503	1880905	950	12403	Intragenetic	54	105
LG1_1871929_1872839	LG1	1871929	1872839	911	Ppun_00007524	-	1868503	1880905	3426	12403	Intragenetic	216	363
LG1_1879458_1880523	LG1	1879458	1880523	1066	Ppun_00007524	-	1868503	1880905	382	12403	Intragenetic	174	289
LG1_1886060_1886537	LG1	1886060	1886537	478	Ppun_00007527	-	1889244	1901877	2707	12634	Intergenetic	74	126
LG1_1888176_1888795	LG1	1888176	1888795	620	Ppun_00007527	-	1889244	1901877	449	12634	Intergenetic	94	191
LG1_1889268_1890399	LG1	1889268	1890399	1132	Ppun_00007527	-	1889244	1901877	24	12634	Intragenetic	186	359
LG1_1891842_1892073	LG1	1891842	1892073	232	Ppun_00007527	-	1889244	1901877	2598	12634	Intragenetic	38	63
LG1_1892329_1892700	LG1	1892329	1892700	372	Ppun_00007527	-	1889244	1901877	3085	12634	Intragenetic	56	98
LG1_1898706_1898995	LG1	1898706	1898995	290	Ppun_00007527	-	1889244	1901877	2882	12634	Intragenetic	50	86
LG1_1900161_1900402	LG1	1900161	1900402	242	Ppun_00007527	-	1889244	1901877	1475	12634	Intragenetic	48	76
LG1_1901844_1902165	LG1	1901844	1902165	322	Ppun_00007527	-	1889244	1901877	33	12634	TSS	66	117
LG1_1903366_1903682	LG1	1903366	1903682	317	Ppun_00007529	-	1901917	1905737	1449	3821	Intragenetic	72	116
LG1_1907389_1907755	LG1	1907389	1907755	367	Ppun_00007529	-	1901917	1905737	1652	3821	Intergenetic	66	111
LG1_1907922_1908205	LG1	1907922	1908205	284	Ppun_00007529	-	1901917	1905737	2185	3821	Intergenetic	40	70
LG1_1913693_1913895	LG1	1913693	1913895	203	Ppun_00007532	+	1916800	1917975	2905	1176	Intergenetic	36	60
LG1_1936126_1936435	LG1	1936126	1936435	310	Ppun_00007537	-	1936524	1942759	89	6236	Intergenetic	56	101
LG1_1946045_1946804	LG1	1946045	1946804	760	Ppun_00007539	+	1946294	1947318	510	1025	TSS	184	282
LG1_1948490_1949145	LG1	1948490	1949145	656	Ppun_00007540	-	1948359	1949402	131	1044	Intragenetic	112	215
LG1_1956021_1956385	LG1	1956021	1956385	365	Ppun_00007541	-	1962198	1962655	5813	458	Intergenetic	52	89
LG1_1960997_1961551	LG1	1960997	1961551	555	Ppun_00007541	-	1962198	1962655	647	458	Intergenetic	78	113
LG1_1966930_1968691	LG1	1966930	1968691	1762	Ppun_00007542	-	1967415	1971041	1276	3627	TTS	308	561
LG1_1970591_1970924	LG1	1970591	1970924	334	Ppun_00007542	-	1967415	1971041	117	3627	Intragenetic	56	91
LG1_1974221_1974699	LG1	1974221	1974699	479	Ppun_00007543	-	1974070	1974787	88	718	Intragenetic	84	154
LG1_1976694_1979459	LG1	1976694	1979459	2766	Ppun_00007544	+	1976935	1979437	2524	2503	TSS	440	751
LG1_1982139_1982909	LG1	1982139	1982909	771	Ppun_00007545	-	1977393	1989742	4746	12350	Intragenetic	124	190
LG1_1984866_1985219	LG1	1984866	1985219	354	Ppun_00007545	-	1977393	1989742	4523	12350	Intragenetic	70	106
LG1_1988044_1988995	LG1	1988044	1988995	952	Ppun_00007545	-	1977393	1989742	747	12350	Intragenetic	134	235
LG1_1989585_1991498	LG1	1989585	1991498	1914	Ppun_00007545	-	1977393	1989742	157	12350	TSS	270	494
LG1_1993971_1994469	LG1	1993971	1994469	499	Ppun_00007548	-	1993853	2025153	118	31301	Intragenetic	120	195
LG1_1996162_1997104	LG1	1996162	1997104	943	Ppun_00007548	-	1993853	2025153	2309	31301	Intragenetic	146	280
LG1_1999018_1999274	LG1	1999018	1999274	257	Ppun_00007548	-	1993853	2025153	5165	31301	Intragenetic	50	93
LG1_2001490_2004325	LG1	2001490	2004325	2836	Ppun_00007548	-	1993853	2025153	7637	31301	Intragenetic	414	718
LG1_2008552_2008753	LG1	2008552	2008753	202	Ppun_00007548	-	1993853	2025153	14699	31301	Intragenetic	34	50
LG1_2009264_2010972	LG1	2009264	2010972	1709	Ppun_00007548	-	1993853	2025153	14181	31301	Intragenetic	254	490
LG1_2011349_2011604	LG1	2011349	2011604	256	Ppun_00007548	-	1993853	2025153	13549	31301	Intragenetic	40	81
LG1_2015247_2015582	LG1	2015247	2015582	336	Ppun_00007548	-	1993853	2025153	9571	31301	Intragenetic	80	139
LG1_2016074_2016295	LG1	2016074	2016295	222	Ppun_00007548	-	1993853	2025153	8858	31301	Intragenetic	38	74
LG1_2021726_2022116	LG1	2021726	2022116	391	Ppun_00007548	-	1993853	2025153	3037	31301	Intragenetic	82	134
LG1_2024417_2024928	LG1	2024417	2024928	512	Ppun_00007548	-	1993853	2025153	225	31301	Intragenetic	118	159
LG1_2026694_2028375	LG1	2026694	2028375	1682	Ppun_00007552	+	2026936	2042940	1439	16005	TSS	270	483
LG1_2030838_2031799	LG1	2030838	2031799	962	Ppun_00007552	+	2026936	2042940	3902	16005	Intragenetic	124	222
LG1_2032902_2034269	LG1	2032902	2034269	1368	Ppun_00007552	+	2026936	2042940	5966	16005	Intragenetic	192	380
LG1_2035017_2035376	LG1	2035017	2035376	360	Ppun_00007552	+	2026936	2042940	7564	16005	Intragenetic	72	106
LG1_2036728_2037471	LG1	2036728	2037471	744	Ppun_00007552	+	2026936	2042940	5469	16005	Intragenetic	104	193
LG1_2038527_2038899	LG1	2038527	2038899	373	Ppun_00007552	+	2026936	2042940	4041	16005	Intragenetic	70	127
LG1_2040594_2040809	LG1	2040594	2040809	216	Ppun_00007552	+	2026936	2042940	2131	16005	Intragenetic	42	72
LG1_2042791_2043129	LG1	2042791	2043129	339	Ppun_00007552	+	2026936	2042940	149	16005	TTS	56	84
LG1_2043518_2043782	LG1	2043518	2043782	265	Ppun_00007552	+	2026936	2042940	578	16005	Intergenetic	52	79
LG1_2047866_2048130	LG1	2047866	2048130	265	Ppun_00007555	-	2045893	2049006	876	3114	Intragenetic	42	70
LG1_2048288_2048497	LG1	2048288	2048497	210	Ppun_00007555	-	2045893	2049006	509	3114	Intragenetic	42	54
LG1_2048936_2049838	LG1	2048936	2049838	903	Ppun_00007555	-	2045893	2049006	70	3114	TSS	118	224
LG1_2054111_2055793	LG1	2054111	2055793	1683	Ppun_00007556	+	2049585	2079223	4526	29639	Intragenetic	268	465
LG1_2058802_2059411	LG1	2058802	2059411	610	Ppun_00007556	+	2049585	2079223	9217	29639	Intragenetic	114	166
LG1_2060724_2060986	LG1	2060724	2060986	263	Ppun_00007556	+	2049585	2079223	11139	29639	Intragenetic	46	74
LG1_2061565_2066262	LG1	2061565	2066262	4698	Ppun_00007556	+	2049585	2079223	11980	29639	Intragenetic	656	1109
LG1_2067207_2067409	LG1	2067207	2067409	203	Ppun_00007556	+	2049585	2079223	11814	29639	Intragenetic	36	55
LG1_2069587_2070236	LG1	2069587	2070236	650	Ppun_00007556	+	2049585	2079223	8987	29639	Intragenetic	132	218
LG1_2070593_2071017	LG1	2070593	2071017	425	Ppun_00007556	+	2049585	2079223	8206	29639	Intragenetic	70	121
LG1_2072355_2074379	LG1	2072355	2074379	2025	Ppun_00007556	+	2049585	2079223	4844	29639	Intragenetic	292	488
LG1_2076426_2076634	LG1	2076426	2076634	209	Ppun_00007556	+	2049585	2079223	2589	29639	Intragenetic	34	52
LG1_2077275_2077642	LG1	2077275	2077642	368	Ppun_00007556	+	2049585	2079223	1581	29639	Intragenetic	56	94
LG1_2078400_2084316	LG1	2078400	2084316	5917	Ppun_00007556	+	2049585	2079223	823	29639	TTS	762	1367
LG1_2088105_2088410	LG1	2088105	2088410	306	Ppun_00007565	+	2090125	2092626	1715	2502	Intergenetic	52	90
LG1_2090149_2092153	LG1	2090149	2092153	2005	Ppun_00007565	+	2090125	2092626	24	2502	Intragenetic	296	568
LG1_2096141_2096411	LG1	2096141	2096411	271	Ppun_00007566	+	2095743	2103504	398	7762	Intragenetic	54	87
LG1_2103102_2103313	LG1	2103102	2103313	212	Ppun_00007566	+	2095743	2103504	191	7762	Intragenetic	54	79
LG1_2104712_2105226	LG1	2104712	2105226	515	Ppun_00007566	+	2095743	2103504	1208	7762	Intergenetic	86	119
LG1_2106084_2107193	LG1	2106084	2107193	1110	Ppun_00007568	-	2109430	2111547	2237	2118	Intergenetic	152	282
LG1_2107867_2108102	LG1	2107867	2108102	236	Ppun_00007568	-	2109430	2111547	1328	2118	Intergenetic	52	71
LG1_2108511_2108727	LG1	2108511	2108727	217	Ppun_00007568	-	2109430	2111547	703	2118	Intergenetic	48	74
LG1_2110326_2112566	LG1	2110326	2112566	2241	Ppun_00007570	+	2112328	2116528	238	4201	TSS	314	517
LG1_2114193_2114910	LG1	2114193	2114910	718	Ppun_00007570	+	2112328	2116528	1618	4201	Intragenetic	112	189
LG1_2116045_2116778	LG1	2116045	2116778	734	Ppun_00007570	+	2112328	2116528	483	4201	TTS	102	172
LG1_2118470_2119588	LG1	2118470	2119588	1119	Ppun_00007571	+	2120804	2121055	1216	252	Intergenetic	184	313
LG1_2120649_2121806	LG1	2120649	2121806	1158	Ppun_00007571	+	2120804	2121055	1002	252	TSS	174	304
LG1_2124601_2125256	LG1	2124601	2125256	656	Ppun_00007573	+	2124345	2125397	141	1053	Intragenetic	114	218
LG1_2137851_2138107	LG1	2137851	2138107	257	Ppun_00007575	+	2132385	2138710	603	6326	Intragenetic	48	89
LG1_2140936_2141203	LG1	2140936	2141203	268	Ppun_00007576	+	2140963	2143448	240	2486	TSS	40	67
LG1_2149061_2149377	LG1	2149061	2149377	317	Ppun_00007577	-	2146568	2149302	241	2735	TSS	46	77
LG1_2150894_2153030	LG1	2150894	2153030	2137	Ppun_00007577	-	2146568	2149302	1592	2735	Intergenetic	304	555
LG1_2155683_2156058	LG1	2155683	2156058	376	Ppun_00007579	-	2155380	2160891	303	5512	Intragenetic	84	127
LG1_2156978_2157580	LG1	2156978	2157580	603	Ppun_00007579	-	2155380	2160891	1598	5512	Intragenetic	90	164
LG1_2160780_2161051	LG1	2160780	2161051	272	Ppun_00007579	-	2155380	2160891	111	5512	TSS	58	86
LG1_2167323_2168054	LG1	2167323	2168054	732	Ppun_00007581	-	2165474	2167647	324	2174	TSS	106	186
LG1_2177378_2177612	LG1	2177378	2177612	235	Ppun_00007582	+	2168070	2176304	1074	8235	Intergenetic	48	77
LG1_2178893_2181171	LG1	2178893	2181171	2279	Ppun_00007584	-	2179171	2190527	2000	11357	TTS	324	597
LG1_2182092_2183185	LG1	2182092	2183185	1094	Ppun_00007584	-	2179171	2190527	2921	11357	Intragenetic	154	277
LG1_2184620_2184894	LG1	2184620	2184894	275	Ppun_00007584	-	2179171	2190527	5449	11357	Intragenetic	50	83
LG1_2190049_2190631	LG1	2190049	2190631	583	Ppun_00007584	-	2179171	2190527	478	11357	TSS	110	181
LG1_2209811_2210338	LG1	2209811	2210338	528	Ppun_00007585	-	2209916	2219906	422	9991	TTS	86	133
LG1_2210947_2211661	LG1	2210947	2211661	715	Ppun_00007585	-	2209916	2219906	1031	9991	Intragenetic	102	182
LG1_2212278_2212550	LG1	2212278	2212550	273	Ppun_00007585	-	2209916	2219906	2362	9991	Intragenetic	54	99
LG1_2217105_2217632	LG1	2217105	2217632	528	Ppun_00007585	-	2209916	2219906	2274	9991	Intragenetic	86	133
LG1_2218535_2218969	LG1	2218535	2218969	435	Ppun_00007585	-	2209916	2219906	937	9991	Intragenetic	68	127
LG1_2219587_2219860	LG1	2219587	2219860	274	Ppun_00007585	-	2209916	2219906	46	9991	Intragenetic	56	100
LG1_2221893_2222173	LG1	2221893	2222173	281	Ppun_00007587	-	2221939	2226934	234	4996	TTS	44	74
LG1_2222391_2223019	LG1	2222391	2223019	629	Ppun_00007587	-	2221939	2226934	452	4996	Intragenetic	90	138
LG1_2227916_2228312	LG1	2227916	2228312	397	Ppun_00007587	-	2221939	2226934	982	4996	Intergenetic	70	109
LG1_2230884_2231157	LG1	2230884	2231157	274	Ppun_00007589	+	2231821	2253231	664	21411	Intergenetic	46	75
LG1_2231758_2231976	LG1	2231758	2231976	219	Ppun_00007589	+	2231821	2253231	155	21411	TSS	46	83
LG1_2234362_2235331	LG1	2234362	2235331	970	Ppun_00007589	+	2231821	2253231	2541	21411	Intragenetic	138	245
LG1_2236436_2236902	LG1	2236436	2236902	467	Ppun_00007589	+	2231821	2253231	4615	21411	Intragenetic	72	131
LG1_2237633_2238702	LG1	2237633	2238702	1070	Ppun_00007589	+	2231821	2253231	5812	21411	Intragenetic	158	267
LG1_2239872_2240217	LG1	2239872	2240217	346	Ppun_00007589	+	2231821	2253231	8051	21411	Intragenetic	52	84
LG1_2242847_2245951	LG1	2242847	2245951	3105	Ppun_00007589	+	2231821	2253231	7280	21411	Intragenetic	594	1051
LG1_2246664_2247192	LG1	2246664	2247192	529	Ppun_00007589	+	2231821	2253231	6039	21411	Intragenetic	74	123
LG1_2248485_2248836	LG1	2248485	2248836	352	Ppun_00007589	+	2231821	2253231	4395	21411	Intragenetic	50	84
LG1_2249247_2249995	LG1	2249247	2249995	749	Ppun_00007589	+	2231821	2253231	3236	21411	Intragenetic	136	222
LG1_2251182_2252097	LG1	2251182	2252097	916	Ppun_00007589	+	2231821	2253231	1134	21411	Intragenetic	130	239
LG1_2252791_2253076	LG1	2252791	2253076	286	Ppun_00007589	+	2231821	2253231	155	21411	Intragenetic	64	98
LG1_2253395_2253868	LG1	2253395	2253868	474	Ppun_00007589	+	2231821	2253231	164	21411	Intergenetic	72	114
LG1_2254857_2255365	LG1	2254857	2255365	509	Ppun_00007591	-	2254883	2256096	482	1214	TTS	88	153
LG1_2257510_2257786	LG1	2257510	2257786	277	Ppun_00007592	+	2256938	2261215	572	4278	Intragenetic	46	90
LG1_2260365_2261998	LG1	2260365	2261998	1634	Ppun_00007592	+	2256938	2261215	850	4278	TTS	228	411
LG1_2264308_2264872	LG1	2264308	2264872	565	Ppun_00007592	+	2256938	2261215	3093	4278	Intergenetic	86	159
LG1_2265230_2265442	LG1	2265230	2265442	213	Ppun_00007592	+	2256938	2261215	4015	4278	Intergenetic	44	85
LG1_2266153_2266438	LG1	2266153	2266438	286	Ppun_00007592	+	2256938	2261215	4938	4278	Intergenetic	40	77
LG1_2291635_2292830	LG1	2291635	2292830	1196	Ppun_00007592	+	2256938	2261215	30420	4278	Intergenetic	356	534
LG1_2307689_2307988	LG1	2307689	2307988	300	Ppun_00007592	+	2256938	2261215	46474	4278	Intergenetic	52	104
LG1_2322692_2322946	LG1	2322692	2322946	255	Ppun_00007592	+	2256938	2261215	61477	4278	Intergenetic	40	69
LG1_2329006_2329429	LG1	2329006	2329429	424	Ppun_00007592	+	2256938	2261215	67791	4278	Intergenetic	76	127
LG1_2331464_2331687	LG1	2331464	2331687	224	Ppun_00007592	+	2256938	2261215	70249	4278	Intergenetic	34	53
LG1_2335678_2336121	LG1	2335678	2336121	444	Ppun_00007592	+	2256938	2261215	74463	4278	Intergenetic	80	128
LG1_2337930_2338170	LG1	2337930	2338170	241	Ppun_00007592	+	2256938	2261215	76715	4278	Intergenetic	46	69
LG1_2342462_2342705	LG1	2342462	2342705	244	Ppun_00007600	+	2422205	2474778	79500	52574	Intergenetic	48	66
LG1_2348169_2349362	LG1	2348169	2349362	1194	Ppun_00007600	+	2422205	2474778	72843	52574	Intergenetic	222	378
LG1_2351968_2352231	LG1	2351968	2352231	264	Ppun_00007600	+	2422205	2474778	69974	52574	Intergenetic	40	75
LG1_2355614_2355831	LG1	2355614	2355831	218	Ppun_00007600	+	2422205	2474778	66374	52574	Intergenetic	36	62
LG1_2362642_2363025	LG1	2362642	2363025	384	Ppun_00007600	+	2422205	2474778	59180	52574	Intergenetic	72	126
LG1_2363992_2365509	LG1	2363992	2365509	1518	Ppun_00007600	+	2422205	2474778	56696	52574	Intergenetic	222	396
LG1_2367663_2368113	LG1	2367663	2368113	451	Ppun_00007600	+	2422205	2474778	54092	52574	Intergenetic	86	137
LG1_2370713_2370923	LG1	2370713	2370923	211	Ppun_00007600	+	2422205	2474778	51282	52574	Intergenetic	42	62
LG1_2371734_2371963	LG1	2371734	2371963	230	Ppun_00007600	+	2422205	2474778	50242	52574	Intergenetic	38	62
LG1_2378546_2379196	LG1	2378546	2379196	651	Ppun_00007600	+	2422205	2474778	43009	52574	Intergenetic	86	198
LG1_2381976_2382402	LG1	2381976	2382402	427	Ppun_00007600	+	2422205	2474778	39803	52574	Intergenetic	68	121
LG1_2390611_2391935	LG1	2390611	2391935	1325	Ppun_00007600	+	2422205	2474778	30270	52574	Intergenetic	194	352
LG1_2395152_2395729	LG1	2395152	2395729	578	Ppun_00007600	+	2422205	2474778	26476	52574	Intergenetic	108	187
LG1_2398060_2398319	LG1	2398060	2398319	260	Ppun_00007600	+	2422205	2474778	23886	52574	Intergenetic	50	89
LG1_2399377_2399601	LG1	2399377	2399601	225	Ppun_00007600	+	2422205	2474778	22604	52574	Intergenetic	36	73
LG1_2400705_2401021	LG1	2400705	2401021	317	Ppun_00007600	+	2422205	2474778	21184	52574	Intergenetic	58	101
LG1_2405001_2405648	LG1	2405001	2405648	648	Ppun_00007600	+	2422205	2474778	16557	52574	Intergenetic	104	189
LG1_2406963_2407379	LG1	2406963	2407379	417	Ppun_00007600	+	2422205	2474778	14826	52574	Intergenetic	62	102
LG1_2408766_2409005	LG1	2408766	2409005	240	Ppun_00007600	+	2422205	2474778	13200	52574	Intergenetic	40	70
LG1_2412127_2413499	LG1	2412127	2413499	1373	Ppun_00007600	+	2422205	2474778	8706	52574	Intergenetic	212	356
LG1_2415951_2416282	LG1	2415951	2416282	332	Ppun_00007600	+	2422205	2474778	5923	52574	Intergenetic	62	104
LG1_2418618_2419839	LG1	2418618	2419839	1222	Ppun_00007600	+	2422205	2474778	2366	52574	Intergenetic	174	331
LG1_2421942_2424282	LG1	2421942	2424282	2341	Ppun_00007600	+	2422205	2474778	2077	52574	TSS	374	660
LG1_2425314_2426543	LG1	2425314	2426543	1230	Ppun_00007600	+	2422205	2474778	3109	52574	Intragenetic	182	344
LG1_2427059_2427325	LG1	2427059	2427325	267	Ppun_00007600	+	2422205	2474778	4854	52574	Intragenetic	42	82
LG1_2430637_2430972	LG1	2430637	2430972	336	Ppun_00007600	+	2422205	2474778	8432	52574	Intragenetic	58	111
LG1_2431822_2432049	LG1	2431822	2432049	228	Ppun_00007600	+	2422205	2474778	9617	52574	Intragenetic	52	82
LG1_2434511_2435190	LG1	2434511	2435190	680	Ppun_00007600	+	2422205	2474778	12306	52574	Intragenetic	132	229
LG1_2436343_2436591	LG1	2436343	2436591	249	Ppun_00007600	+	2422205	2474778	14138	52574	Intragenetic	58	93
LG1_2437147_2438017	LG1	2437147	2438017	871	Ppun_00007600	+	2422205	2474778	14942	52574	Intragenetic	132	242
LG1_2438892_2439121	LG1	2438892	2439121	230	Ppun_00007600	+	2422205	2474778	16687	52574	Intragenetic	46	62
LG1_2440818_2441232	LG1	2440818	2441232	415	Ppun_00007600	+	2422205	2474778	18613	52574	Intragenetic	68	97
LG1_2444763_2445110	LG1	2444763	2445110	348	Ppun_00007600	+	2422205	2474778	22558	52574	Intragenetic	50	99
LG1_2447458_2447736	LG1	2447458	2447736	279	Ppun_00007600	+	2422205	2474778	25253	52574	Intragenetic	52	80
LG1_2451837_2452484	LG1	2451837	2452484	648	Ppun_00007600	+	2422205	2474778	22294	52574	Intragenetic	102	187
LG1_2453560_2454456	LG1	2453560	2454456	897	Ppun_00007600	+	2422205	2474778	20322	52574	Intragenetic	146	250
LG1_2454568_2454780	LG1	2454568	2454780	213	Ppun_00007600	+	2422205	2474778	19998	52574	Intragenetic	30	54
LG1_2457363_2457716	LG1	2457363	2457716	354	Ppun_00007600	+	2422205	2474778	17062	52574	Intragenetic	64	110
LG1_2458173_2458382	LG1	2458173	2458382	210	Ppun_00007600	+	2422205	2474778	16396	52574	Intragenetic	34	61
LG1_2462898_2463293	LG1	2462898	2463293	396	Ppun_00007600	+	2422205	2474778	11485	52574	Intragenetic	54	104
LG1_2467838_2468181	LG1	2467838	2468181	344	Ppun_00007600	+	2422205	2474778	6597	52574	Intragenetic	66	107
LG1_2468772_2468998	LG1	2468772	2468998	227	Ppun_00007600	+	2422205	2474778	5780	52574	Intragenetic	42	73
LG1_2477121_2477344	LG1	2477121	2477344	224	Ppun_00007600	+	2422205	2474778	2343	52574	Intergenetic	48	82
LG1_2477786_2478135	LG1	2477786	2478135	350	Ppun_00007600	+	2422205	2474778	3008	52574	Intergenetic	56	93
LG1_2482418_2482682	LG1	2482418	2482682	265	Ppun_00007600	+	2422205	2474778	7640	52574	Intergenetic	40	79
LG1_2482784_2483025	LG1	2482784	2483025	242	Ppun_00007600	+	2422205	2474778	8006	52574	Intergenetic	34	54
LG1_2486285_2486671	LG1	2486285	2486671	387	Ppun_00007600	+	2422205	2474778	11507	52574	Intergenetic	84	134
LG1_2487238_2487888	LG1	2487238	2487888	651	Ppun_00007600	+	2422205	2474778	12460	52574	Intergenetic	102	191
LG1_2488973_2489511	LG1	2488973	2489511	539	Ppun_00007600	+	2422205	2474778	14195	52574	Intergenetic	76	127
LG1_2493439_2493838	LG1	2493439	2493838	400	Ppun_00007600	+	2422205	2474778	18661	52574	Intergenetic	74	112
LG1_2494664_2494869	LG1	2494664	2494869	206	Ppun_00007611	+	2512623	2514287	17754	1665	Intergenetic	50	73
LG1_2495100_2495320	LG1	2495100	2495320	221	Ppun_00007611	+	2512623	2514287	17303	1665	Intergenetic	42	79
LG1_2496982_2497797	LG1	2496982	2497797	816	Ppun_00007611	+	2512623	2514287	14826	1665	Intergenetic	126	210
LG1_2498388_2498607	LG1	2498388	2498607	220	Ppun_00007611	+	2512623	2514287	14016	1665	Intergenetic	40	66
LG1_2498997_2500209	LG1	2498997	2500209	1213	Ppun_00007611	+	2512623	2514287	12414	1665	Intergenetic	216	366
LG1_2502061_2502393	LG1	2502061	2502393	333	Ppun_00007611	+	2512623	2514287	10230	1665	Intergenetic	52	87
LG1_2504468_2504773	LG1	2504468	2504773	306	Ppun_00007611	+	2512623	2514287	7850	1665	Intergenetic	52	84
LG1_2505251_2505568	LG1	2505251	2505568	318	Ppun_00007611	+	2512623	2514287	7055	1665	Intergenetic	52	90
LG1_2506364_2506579	LG1	2506364	2506579	216	Ppun_00007611	+	2512623	2514287	6044	1665	Intergenetic	36	62
LG1_2506749_2507035	LG1	2506749	2507035	287	Ppun_00007611	+	2512623	2514287	5588	1665	Intergenetic	48	75
LG1_2507829_2508740	LG1	2507829	2508740	912	Ppun_00007611	+	2512623	2514287	3883	1665	Intergenetic	150	273
LG1_2509959_2510876	LG1	2509959	2510876	918	Ppun_00007611	+	2512623	2514287	1747	1665	Intergenetic	132	212
LG1_2513932_2520558	LG1	2513932	2520558	6627	Ppun_00007613	+	2516724	2526256	3834	9533	TSS	818	1549
LG1_2521517_2521885	LG1	2521517	2521885	369	Ppun_00007613	+	2516724	2526256	4371	9533	Intragenetic	62	102
LG1_2523825_2526282	LG1	2523825	2526282	2458	Ppun_00007613	+	2516724	2526256	2431	9533	TTS	330	643
LG1_2528692_2529042	LG1	2528692	2529042	351	Ppun_00007615	+	2528799	2531158	243	2360	TSS	50	83
LG1_2536621_2536971	LG1	2536621	2536971	351	Ppun_00007616	-	2535736	2536865	244	1130	TSS	50	83
LG1_2543417_2543714	LG1	2543417	2543714	298	Ppun_00007617	-	2540118	2548150	3299	8033	Intragenetic	52	79
LG1_2544300_2544531	LG1	2544300	2544531	232	Ppun_00007617	-	2540118	2548150	3619	8033	Intragenetic	42	57
LG1_2547683_2548154	LG1	2547683	2548154	472	Ppun_00007617	-	2540118	2548150	467	8033	TSS	120	185
LG1_2556716_2556948	LG1	2556716	2556948	233	Ppun_00007619	+	2552604	2569205	4112	16602	Intragenetic	48	66
LG1_2557414_2558528	LG1	2557414	2558528	1115	Ppun_00007619	+	2552604	2569205	4810	16602	Intragenetic	184	300
LG1_2560925_2561151	LG1	2560925	2561151	227	Ppun_00007619	+	2552604	2569205	8054	16602	Intragenetic	50	69
LG1_2566933_2567219	LG1	2566933	2567219	287	Ppun_00007619	+	2552604	2569205	1986	16602	Intragenetic	54	93
LG1_2569041_2569327	LG1	2569041	2569327	287	Ppun_00007619	+	2552604	2569205	164	16602	TTS	52	85
LG1_2570204_2570417	LG1	2570204	2570417	214	Ppun_00007619	+	2552604	2569205	999	16602	Intergenetic	48	65
LG1_2572867_2573105	LG1	2572867	2573105	239	Ppun_00007620	+	2575707	2576456	2602	750	Intergenetic	48	82
LG1_2574184_2574547	LG1	2574184	2574547	364	Ppun_00007620	+	2575707	2576456	1160	750	Intergenetic	66	102
LG1_2575777_2576306	LG1	2575777	2576306	530	Ppun_00007620	+	2575707	2576456	70	750	Intragenetic	118	196
LG1_2577711_2577913	LG1	2577711	2577913	203	Ppun_00007620	+	2575707	2576456	1255	750	Intergenetic	44	69
LG1_2580163_2586887	LG1	2580163	2586887	6725	Ppun_00007621	-	2580156	2588814	7	8659	Intragenetic	1082	1851
LG1_2588680_2588963	LG1	2588680	2588963	284	Ppun_00007621	-	2580156	2588814	134	8659	TSS	78	112
LG1_2589930_2590744	LG1	2589930	2590744	815	Ppun_00007622	-	2590013	2593464	731	3452	TTS	110	196
LG1_2591472_2591701	LG1	2591472	2591701	230	Ppun_00007622	-	2590013	2593464	1459	3452	Intragenetic	46	70
LG1_2595825_2603128	LG1	2595825	2603128	7304	Ppun_00007623	-	2595315	2600206	4381	4892	TSS	1042	1816
LG1_2604970_2605324	LG1	2604970	2605324	355	Ppun_00007624	-	2601127	2603011	1959	1885	Intergenetic	50	89
LG1_2609622_2610145	LG1	2609622	2610145	524	Ppun_00007625	+	2608746	2614940	876	6195	Intragenetic	120	203
LG1_2613251_2613502	LG1	2613251	2613502	252	Ppun_00007625	+	2608746	2614940	1438	6195	Intragenetic	46	66
LG1_2614498_2614766	LG1	2614498	2614766	269	Ppun_00007625	+	2608746	2614940	174	6195	Intragenetic	48	79
LG1_2619093_2619386	LG1	2619093	2619386	294	Ppun_00007628	+	2618783	2620328	310	1546	Intragenetic	48	86
LG1_2621185_2621411	LG1	2621185	2621411	227	Ppun_00007628	+	2618783	2620328	857	1546	Intergenetic	40	65
LG1_2622065_2622289	LG1	2622065	2622289	225	Ppun_00007628	+	2618783	2620328	1737	1546	Intergenetic	36	58
LG1_2622647_2622868	LG1	2622647	2622868	222	Ppun_00007628	+	2618783	2620328	2319	1546	Intergenetic	40	67
LG1_2623228_2624345	LG1	2623228	2624345	1118	Ppun_00007629	-	2626086	2629848	1741	3763	Intergenetic	188	322
LG1_2626003_2628576	LG1	2626003	2628576	2574	Ppun_00007629	-	2626086	2629848	2490	3763	TTS	334	609
LG1_2631546_2632354	LG1	2631546	2632354	809	Ppun_00007630	+	2630143	2633363	1009	3221	Intragenetic	114	225
LG1_2632987_2633341	LG1	2632987	2633341	355	Ppun_00007630	+	2630143	2633363	22	3221	Intragenetic	70	109
LG1_2634927_2637540	LG1	2634927	2637540	2614	Ppun_00007631	+	2635184	2636550	2356	1367	TSS	478	817
LG1_2637674_2637895	LG1	2637674	2637895	222	Ppun_00007632	+	2637270	2642879	404	5610	Intragenetic	32	61
LG1_2638277_2638545	LG1	2638277	2638545	269	Ppun_00007632	+	2637270	2642879	1007	5610	Intragenetic	44	81
LG1_2639397_2639863	LG1	2639397	2639863	467	Ppun_00007632	+	2637270	2642879	2127	5610	Intragenetic	88	153
LG1_2642502_2643088	LG1	2642502	2643088	587	Ppun_00007633	-	2642018	2647496	484	5479	Intragenetic	118	199
LG1_2643363_2643719	LG1	2643363	2643719	357	Ppun_00007633	-	2642018	2647496	1345	5479	Intragenetic	58	100
LG1_2644485_2644733	LG1	2644485	2644733	249	Ppun_00007633	-	2642018	2647496	2467	5479	Intragenetic	36	78
LG1_2647609_2651603	LG1	2647609	2651603	3995	Ppun_00007636	+	2649578	2652025	2025	2448	TSS	506	904
LG1_2652464_2652668	LG1	2652464	2652668	205	Ppun_00007636	+	2649578	2652025	439	2448	Intergenetic	36	55
LG1_2653598_2654070	LG1	2653598	2654070	473	Ppun_00007636	+	2649578	2652025	1573	2448	Intergenetic	76	154
LG1_2655937_2656965	LG1	2655937	2656965	1029	Ppun_00007636	+	2649578	2652025	3912	2448	Intergenetic	162	289
LG1_2659573_2659830	LG1	2659573	2659830	258	Ppun_00007636	+	2649578	2652025	7548	2448	Intergenetic	54	93
LG1_2661045_2661442	LG1	2661045	2661442	398	Ppun_00007636	+	2649578	2652025	9020	2448	Intergenetic	80	130
LG1_2662721_2663166	LG1	2662721	2663166	446	Ppun_00007636	+	2649578	2652025	10696	2448	Intergenetic	76	124
LG1_2664370_2664960	LG1	2664370	2664960	591	Ppun_00007636	+	2649578	2652025	12345	2448	Intergenetic	106	181
LG1_2665670_2666288	LG1	2665670	2666288	619	Ppun_00007636	+	2649578	2652025	13645	2448	Intergenetic	114	184
LG1_2666810_2667136	LG1	2666810	2667136	327	Ppun_00007636	+	2649578	2652025	14785	2448	Intergenetic	50	96
LG1_2668184_2668466	LG1	2668184	2668466	283	Ppun_00007636	+	2649578	2652025	16159	2448	Intergenetic	52	89
LG1_2669415_2670237	LG1	2669415	2670237	823	Ppun_00007636	+	2649578	2652025	17390	2448	Intergenetic	136	268
LG1_2674038_2674467	LG1	2674038	2674467	430	Ppun_00007636	+	2649578	2652025	22013	2448	Intergenetic	84	139
LG1_2676634_2676850	LG1	2676634	2676850	217	Ppun_00007636	+	2649578	2652025	24609	2448	Intergenetic	36	52
LG1_2679466_2680424	LG1	2679466	2680424	959	Ppun_00007636	+	2649578	2652025	27441	2448	Intergenetic	146	272
LG1_2681895_2682132	LG1	2681895	2682132	238	Ppun_00007642	+	2708254	2708775	26122	522	Intergenetic	40	69
LG1_2683398_2683731	LG1	2683398	2683731	334	Ppun_00007642	+	2708254	2708775	24523	522	Intergenetic	62	109
LG1_2684247_2684492	LG1	2684247	2684492	246	Ppun_00007642	+	2708254	2708775	23762	522	Intergenetic	40	79
LG1_2687403_2687605	LG1	2687403	2687605	203	Ppun_00007642	+	2708254	2708775	20649	522	Intergenetic	44	75
LG1_2688403_2688907	LG1	2688403	2688907	505	Ppun_00007642	+	2708254	2708775	19347	522	Intergenetic	80	138
LG1_2691892_2692334	LG1	2691892	2692334	443	Ppun_00007642	+	2708254	2708775	15920	522	Intergenetic	78	120
LG1_2692523_2692763	LG1	2692523	2692763	241	Ppun_00007642	+	2708254	2708775	15491	522	Intergenetic	40	71
LG1_2696154_2696371	LG1	2696154	2696371	218	Ppun_00007642	+	2708254	2708775	11883	522	Intergenetic	52	84
LG1_2697422_2700444	LG1	2697422	2700444	3023	Ppun_00007642	+	2708254	2708775	7810	522	Intergenetic	402	736
LG1_2700761_2700968	LG1	2700761	2700968	208	Ppun_00007642	+	2708254	2708775	7286	522	Intergenetic	34	67
LG1_2701132_2701333	LG1	2701132	2701333	202	Ppun_00007642	+	2708254	2708775	6921	522	Intergenetic	32	48
LG1_2702389_2703274	LG1	2702389	2703274	886	Ppun_00007642	+	2708254	2708775	4980	522	Intergenetic	126	223
LG1_2703881_2704266	LG1	2703881	2704266	386	Ppun_00007642	+	2708254	2708775	3988	522	Intergenetic	76	123
LG1_2708290_2708797	LG1	2708290	2708797	508	Ppun_00007642	+	2708254	2708775	485	522	TTS	84	142
LG1_2709576_2709822	LG1	2709576	2709822	247	Ppun_00007642	+	2708254	2708775	801	522	Intergenetic	48	74
LG1_2711991_2713516	LG1	2711991	2713516	1526	Ppun_00007643	+	2713302	2739173	214	25872	TSS	222	399
LG1_2715742_2716228	LG1	2715742	2716228	487	Ppun_00007643	+	2713302	2739173	2440	25872	Intragenetic	84	136
LG1_2718098_2718834	LG1	2718098	2718834	737	Ppun_00007643	+	2713302	2739173	4796	25872	Intragenetic	124	201
LG1_2720264_2720922	LG1	2720264	2720922	659	Ppun_00007643	+	2713302	2739173	6962	25872	Intragenetic	100	177
LG1_2728855_2729280	LG1	2728855	2729280	426	Ppun_00007643	+	2713302	2739173	9893	25872	Intragenetic	66	111
LG1_2730079_2730331	LG1	2730079	2730331	253	Ppun_00007643	+	2713302	2739173	8842	25872	Intragenetic	44	74
LG1_2731255_2731539	LG1	2731255	2731539	285	Ppun_00007643	+	2713302	2739173	7634	25872	Intragenetic	42	75
LG1_2733796_2734840	LG1	2733796	2734840	1045	Ppun_00007643	+	2713302	2739173	4333	25872	Intragenetic	166	302
LG1_2736432_2737077	LG1	2736432	2737077	646	Ppun_00007643	+	2713302	2739173	2096	25872	Intragenetic	96	178
LG1_2738636_2739446	LG1	2738636	2739446	811	Ppun_00007643	+	2713302	2739173	537	25872	TTS	148	256
LG1_2741887_2742272	LG1	2741887	2742272	386	Ppun_00007646	+	2742168	2745372	104	3205	TSS	84	119
LG1_2743912_2744516	LG1	2743912	2744516	605	Ppun_00007646	+	2742168	2745372	856	3205	Intragenetic	86	156
LG1_2745025_2745320	LG1	2745025	2745320	296	Ppun_00007646	+	2742168	2745372	52	3205	Intragenetic	64	119
LG1_2747549_2747761	LG1	2747549	2747761	213	Ppun_00007647	+	2749461	2753100	1700	3640	Intergenetic	32	60
LG1_2748032_2748356	LG1	2748032	2748356	325	Ppun_00007647	+	2749461	2753100	1105	3640	Intergenetic	58	91
LG1_2749239_2749778	LG1	2749239	2749778	540	Ppun_00007647	+	2749461	2753100	317	3640	TSS	92	187
LG1_2752836_2753040	LG1	2752836	2753040	205	Ppun_00007647	+	2749461	2753100	60	3640	Intragenetic	42	62
LG1_2755541_2756185	LG1	2755541	2756185	645	Ppun_00007647	+	2749461	2753100	2441	3640	Intergenetic	92	155
LG1_2756652_2758506	LG1	2756652	2758506	1855	Ppun_00007647	+	2749461	2753100	3552	3640	Intergenetic	282	451
LG1_2759439_2759666	LG1	2759439	2759666	228	Ppun_00007647	+	2749461	2753100	6339	3640	Intergenetic	40	67
LG1_2760831_2770857	LG1	2760831	2770857	10027	Ppun_00007647	+	2749461	2753100	7731	3640	Intergenetic	1276	2266
LG1_2773829_2774917	LG1	2773829	2774917	1089	Ppun_00007647	+	2749461	2753100	20729	3640	Intergenetic	184	300
LG1_2775517_2775818	LG1	2775517	2775818	302	Ppun_00007647	+	2749461	2753100	22417	3640	Intergenetic	48	86
LG1_2776311_2776679	LG1	2776311	2776679	369	Ppun_00007647	+	2749461	2753100	23211	3640	Intergenetic	60	102
LG1_2777084_2777299	LG1	2777084	2777299	216	Ppun_00007647	+	2749461	2753100	23984	3640	Intergenetic	38	57
LG1_2777445_2777711	LG1	2777445	2777711	267	Ppun_00007647	+	2749461	2753100	24345	3640	Intergenetic	54	87
LG1_2778926_2780378	LG1	2778926	2780378	1453	Ppun_00007647	+	2749461	2753100	25826	3640	Intergenetic	210	361
LG1_2782437_2782761	LG1	2782437	2782761	325	Ppun_00007647	+	2749461	2753100	29337	3640	Intergenetic	48	88
LG1_2782941_2783940	LG1	2782941	2783940	1000	Ppun_00007647	+	2749461	2753100	29841	3640	Intergenetic	146	232
LG1_2784202_2784571	LG1	2784202	2784571	370	Ppun_00007647	+	2749461	2753100	31102	3640	Intergenetic	52	73
LG1_2785528_2786313	LG1	2785528	2786313	786	Ppun_00007647	+	2749461	2753100	32428	3640	Intergenetic	114	212
LG1_2787053_2789723	LG1	2787053	2789723	2671	Ppun_00007647	+	2749461	2753100	33953	3640	Intergenetic	364	614
LG1_2792263_2792473	LG1	2792263	2792473	211	Ppun_00007647	+	2749461	2753100	39163	3640	Intergenetic	36	60
LG1_2796153_2796415	LG1	2796153	2796415	263	Ppun_00007647	+	2749461	2753100	43053	3640	Intergenetic	58	93
LG1_2797865_2798094	LG1	2797865	2798094	230	Ppun_00007647	+	2749461	2753100	44765	3640	Intergenetic	40	64
LG1_2798649_2800892	LG1	2798649	2800892	2244	Ppun_00007647	+	2749461	2753100	45549	3640	Intergenetic	294	507
LG1_2802342_2803435	LG1	2802342	2803435	1094	Ppun_00007647	+	2749461	2753100	49242	3640	Intergenetic	166	277
LG1_2805961_2806162	LG1	2805961	2806162	202	Ppun_00007647	+	2749461	2753100	52861	3640	Intergenetic	32	60
LG1_2807928_2808185	LG1	2807928	2808185	258	Ppun_00007647	+	2749461	2753100	54828	3640	Intergenetic	48	80
LG1_2809492_2811341	LG1	2809492	2811341	1850	Ppun_00007647	+	2749461	2753100	56392	3640	Intergenetic	258	461
LG1_2812718_2812946	LG1	2812718	2812946	229	Ppun_00007647	+	2749461	2753100	59618	3640	Intergenetic	38	65
LG1_2814919_2815199	LG1	2814919	2815199	281	Ppun_00007647	+	2749461	2753100	61819	3640	Intergenetic	66	94
LG1_2817128_2817470	LG1	2817128	2817470	343	Ppun_00007647	+	2749461	2753100	64028	3640	Intergenetic	64	109
LG1_2817683_2817911	LG1	2817683	2817911	229	Ppun_00007647	+	2749461	2753100	64583	3640	Intergenetic	38	64
LG1_2819577_2821658	LG1	2819577	2821658	2082	Ppun_00007647	+	2749461	2753100	66477	3640	Intergenetic	322	554
LG1_2824301_2826089	LG1	2824301	2826089	1789	Ppun_00007647	+	2749461	2753100	71201	3640	Intergenetic	238	420
LG1_2826687_2835394	LG1	2826687	2835394	8708	Ppun_00007647	+	2749461	2753100	73587	3640	Intergenetic	1064	1925
LG1_2836682_2837517	LG1	2836682	2837517	836	Ppun_00007647	+	2749461	2753100	83582	3640	Intergenetic	124	208
LG1_2840725_2841170	LG1	2840725	2841170	446	Ppun_00007664	-	2928688	2936082	87518	7395	Intergenetic	70	111
LG1_2849609_2849853	LG1	2849609	2849853	245	Ppun_00007664	-	2928688	2936082	78835	7395	Intergenetic	46	70
LG1_2850530_2861361	LG1	2850530	2861361	10832	Ppun_00007664	-	2928688	2936082	67327	7395	Intergenetic	1308	2366
LG1_2861822_2862529	LG1	2861822	2862529	708	Ppun_00007664	-	2928688	2936082	66159	7395	Intergenetic	92	178
LG1_2864263_2864474	LG1	2864263	2864474	212	Ppun_00007664	-	2928688	2936082	64214	7395	Intergenetic	34	50
LG1_2865664_2865877	LG1	2865664	2865877	214	Ppun_00007664	-	2928688	2936082	62811	7395	Intergenetic	40	54
LG1_2868038_2868593	LG1	2868038	2868593	556	Ppun_00007664	-	2928688	2936082	60095	7395	Intergenetic	112	207
LG1_2872002_2872221	LG1	2872002	2872221	220	Ppun_00007664	-	2928688	2936082	56467	7395	Intergenetic	42	70
LG1_2873066_2873536	LG1	2873066	2873536	471	Ppun_00007664	-	2928688	2936082	55152	7395	Intergenetic	74	124
LG1_2873968_2874227	LG1	2873968	2874227	260	Ppun_00007664	-	2928688	2936082	54461	7395	Intergenetic	38	60
LG1_2874452_2874675	LG1	2874452	2874675	224	Ppun_00007664	-	2928688	2936082	54013	7395	Intergenetic	40	66
LG1_2875881_2877085	LG1	2875881	2877085	1205	Ppun_00007664	-	2928688	2936082	51603	7395	Intergenetic	190	306
LG1_2878623_2878929	LG1	2878623	2878929	307	Ppun_00007664	-	2928688	2936082	49759	7395	Intergenetic	58	100
LG1_2879317_2880295	LG1	2879317	2880295	979	Ppun_00007664	-	2928688	2936082	48393	7395	Intergenetic	160	270
LG1_2881977_2885203	LG1	2881977	2885203	3227	Ppun_00007664	-	2928688	2936082	43485	7395	Intergenetic	476	816
LG1_2886394_2887159	LG1	2886394	2887159	766	Ppun_00007664	-	2928688	2936082	41529	7395	Intergenetic	130	232
LG1_2889482_2891076	LG1	2889482	2891076	1595	Ppun_00007664	-	2928688	2936082	37612	7395	Intergenetic	222	411
LG1_2891754_2892268	LG1	2891754	2892268	515	Ppun_00007664	-	2928688	2936082	36420	7395	Intergenetic	88	155
LG1_2893354_2893802	LG1	2893354	2893802	449	Ppun_00007664	-	2928688	2936082	34886	7395	Intergenetic	68	107
LG1_2895306_2902800	LG1	2895306	2902800	7495	Ppun_00007664	-	2928688	2936082	25888	7395	Intergenetic	978	1711
LG1_2903678_2904254	LG1	2903678	2904254	577	Ppun_00007664	-	2928688	2936082	24434	7395	Intergenetic	98	142
LG1_2913144_2915434	LG1	2913144	2915434	2291	Ppun_00007664	-	2928688	2936082	13254	7395	Intergenetic	328	598
LG1_2918009_2918633	LG1	2918009	2918633	625	Ppun_00007664	-	2928688	2936082	10055	7395	Intergenetic	104	168
LG1_2918999_2919605	LG1	2918999	2919605	607	Ppun_00007664	-	2928688	2936082	9083	7395	Intergenetic	98	156
LG1_2921654_2925590	LG1	2921654	2925590	3937	Ppun_00007664	-	2928688	2936082	3098	7395	Intergenetic	512	906
LG1_2928513_2929803	LG1	2928513	2929803	1291	Ppun_00007664	-	2928688	2936082	1115	7395	TTS	182	316
LG1_2930495_2930700	LG1	2930495	2930700	206	Ppun_00007664	-	2928688	2936082	1807	7395	Intragenetic	48	72
LG1_2931462_2932072	LG1	2931462	2932072	611	Ppun_00007664	-	2928688	2936082	2774	7395	Intragenetic	112	218
LG1_2933580_2933903	LG1	2933580	2933903	324	Ppun_00007664	-	2928688	2936082	2179	7395	Intragenetic	58	86
LG1_2937433_2937711	LG1	2937433	2937711	279	Ppun_00007664	-	2928688	2936082	1351	7395	Intergenetic	56	87
LG1_2938529_2940486	LG1	2938529	2940486	1958	Ppun_00007667	+	2939457	2940743	1029	1287	TSS	312	581
LG1_2942593_2944163	LG1	2942593	2944163	1571	Ppun_00007667	+	2939457	2940743	1850	1287	Intergenetic	238	431
LG1_2946004_2946564	LG1	2946004	2946564	561	Ppun_00007667	+	2939457	2940743	5261	1287	Intergenetic	112	151
LG1_2947115_2947373	LG1	2947115	2947373	259	Ppun_00007667	+	2939457	2940743	6372	1287	Intergenetic	52	73
LG1_2947876_2948181	LG1	2947876	2948181	306	Ppun_00007667	+	2939457	2940743	7133	1287	Intergenetic	66	115
LG1_2949304_2949851	LG1	2949304	2949851	548	Ppun_00007672	+	2955674	2962467	5823	6794	Intergenetic	118	193
LG1_2951239_2951551	LG1	2951239	2951551	313	Ppun_00007672	+	2955674	2962467	4123	6794	Intergenetic	58	92
LG1_2952361_2952615	LG1	2952361	2952615	255	Ppun_00007672	+	2955674	2962467	3059	6794	Intergenetic	44	77
LG1_2953316_2954268	LG1	2953316	2954268	953	Ppun_00007672	+	2955674	2962467	1406	6794	Intergenetic	154	271
LG1_2955992_2956365	LG1	2955992	2956365	374	Ppun_00007672	+	2955674	2962467	318	6794	Intragenetic	52	98
LG1_2958089_2958297	LG1	2958089	2958297	209	Ppun_00007672	+	2955674	2962467	2415	6794	Intragenetic	38	58
LG1_2960684_2961441	LG1	2960684	2961441	758	Ppun_00007672	+	2955674	2962467	1026	6794	Intragenetic	116	218
LG1_2963200_2968726	LG1	2963200	2968726	5527	Ppun_00007673	+	2963463	2968946	5263	5484	TSS	712	1358
LG1_2971021_2971288	LG1	2971021	2971288	268	Ppun_00007674	+	2971048	2972157	240	1110	TSS	40	67
LG1_2981885_2982137	LG1	2981885	2982137	253	Ppun_00007676	-	2981293	2987657	592	6365	Intragenetic	50	83
LG1_2995896_2996197	LG1	2995896	2996197	302	Ppun_00007678	-	2995903	2998604	294	2702	TTS	48	100
LG1_2996588_2997481	LG1	2996588	2997481	894	Ppun_00007678	-	2995903	2998604	685	2702	Intragenetic	136	248
LG1_2999482_2999795	LG1	2999482	2999795	314	Ppun_00007678	-	2995903	2998604	878	2702	Intergenetic	76	96
LG1_3000462_3002378	LG1	3000462	3002378	1917	Ppun_00007679	+	3000767	3002456	1611	1690	TSS	318	524
LG1_3005495_3006382	LG1	3005495	3006382	888	Ppun_00007680	-	3005521	3009658	861	4138	TTS	136	245
LG1_3007128_3007442	LG1	3007128	3007442	315	Ppun_00007680	-	3005521	3009658	1607	4138	Intragenetic	76	135
LG1_3008303_3009715	LG1	3008303	3009715	1413	Ppun_00007680	-	3005521	3009658	1355	4138	TSS	196	322
LG1_3010418_3011165	LG1	3010418	3011165	748	Ppun_00007681	-	3010454	3011515	711	1062	TTS	142	238
LG1_3017541_3018310	LG1	3017541	3018310	770	Ppun_00007682	+	3014764	3019066	756	4303	Intragenetic	138	220
LG1_3022291_3022749	LG1	3022291	3022749	459	Ppun_00007683	-	3019755	3022586	295	2832	TSS	108	170
LG1_3025063_3025883	LG1	3025063	3025883	821	Ppun_00007684	+	3024572	3028046	491	3475	Intragenetic	116	204
LG1_3027598_3028637	LG1	3027598	3028637	1040	Ppun_00007685	-	3027575	3028597	999	1023	TSS	214	399
LG1_3030555_3031258	LG1	3030555	3031258	704	Ppun_00007686	-	3032464	3035411	1206	2948	Intergenetic	116	183
LG1_3032426_3033066	LG1	3032426	3033066	641	Ppun_00007686	-	3032464	3035411	602	2948	TTS	114	179
LG1_3034541_3034880	LG1	3034541	3034880	340	Ppun_00007686	-	3032464	3035411	531	2948	Intragenetic	60	90
LG1_3037282_3037535	LG1	3037282	3037535	254	Ppun_00007686	-	3032464	3035411	1871	2948	Intergenetic	64	104
LG1_3039542_3051464	LG1	3039542	3051464	11923	Ppun_00007686	-	3032464	3035411	4131	2948	Intergenetic	1426	2604
LG1_3052933_3053289	LG1	3052933	3053289	357	Ppun_00007689	+	3056914	3069441	3625	12528	Intergenetic	52	95
LG1_3053947_3056241	LG1	3053947	3056241	2295	Ppun_00007689	+	3056914	3069441	673	12528	Intergenetic	316	583
LG1_3057631_3057944	LG1	3057631	3057944	314	Ppun_00007689	+	3056914	3069441	717	12528	Intragenetic	58	99
LG1_3058618_3059123	LG1	3058618	3059123	506	Ppun_00007689	+	3056914	3069441	1704	12528	Intragenetic	86	147
LG1_3060199_3060872	LG1	3060199	3060872	674	Ppun_00007689	+	3056914	3069441	3285	12528	Intragenetic	92	189
LG1_3061148_3063920	LG1	3061148	3063920	2773	Ppun_00007689	+	3056914	3069441	4234	12528	Intragenetic	390	814
LG1_3064647_3065091	LG1	3064647	3065091	445	Ppun_00007689	+	3056914	3069441	4350	12528	Intragenetic	86	150
LG1_3066949_3070218	LG1	3066949	3070218	3270	Ppun_00007689	+	3056914	3069441	2492	12528	TTS	478	813
LG1_3071035_3071342	LG1	3071035	3071342	308	Ppun_00007689	+	3056914	3069441	1594	12528	Intergenetic	68	100
LG1_3073181_3077861	LG1	3073181	3077861	4681	Ppun_00007691	+	3073478	3078126	4383	4649	TSS	640	1173
LG1_3079565_3083906	LG1	3079565	3083906	4342	Ppun_00007692	+	3080969	3081237	2937	269	TSS	562	1042
LG1_3085358_3085666	LG1	3085358	3085666	309	Ppun_00007692	+	3080969	3081237	4121	269	Intergenetic	50	84
LG1_3085911_3086119	LG1	3085911	3086119	209	Ppun_00007692	+	3080969	3081237	4674	269	Intergenetic	30	57
LG1_3086569_3088973	LG1	3086569	3088973	2405	Ppun_00007692	+	3080969	3081237	5332	269	Intergenetic	346	625
LG1_3091569_3091770	LG1	3091569	3091770	202	Ppun_00007695	+	3098963	3099706	7193	744	Intergenetic	42	69
LG1_3092420_3093388	LG1	3092420	3093388	969	Ppun_00007695	+	3098963	3099706	5575	744	Intergenetic	142	239
LG1_3095242_3095660	LG1	3095242	3095660	419	Ppun_00007695	+	3098963	3099706	3303	744	Intergenetic	64	105
LG1_3097908_3098146	LG1	3097908	3098146	239	Ppun_00007695	+	3098963	3099706	817	744	Intergenetic	38	71
LG1_3098958_3103529	LG1	3098958	3103529	4572	Ppun_00007696	+	3102638	3103470	891	833	TSS	634	1134
LG1_3106428_3106885	LG1	3106428	3106885	458	Ppun_00007697	-	3106601	3119217	284	12617	TTS	62	106
LG1_3107119_3112297	LG1	3107119	3112297	5179	Ppun_00007697	-	3106601	3119217	518	12617	Intragenetic	666	1212
LG1_3114354_3114629	LG1	3114354	3114629	276	Ppun_00007697	-	3106601	3119217	4588	12617	Intragenetic	46	89
LG1_3118463_3119201	LG1	3118463	3119201	739	Ppun_00007697	-	3106601	3119217	16	12617	Intragenetic	120	201
LG1_3121141_3122047	LG1	3121141	3122047	907	Ppun_00007697	-	3106601	3119217	1924	12617	Intergenetic	142	249
LG1_3123061_3123306	LG1	3123061	3123306	246	Ppun_00007699	-	3124702	3125664	1396	963	Intergenetic	40	64
LG1_3124361_3125283	LG1	3124361	3125283	923	Ppun_00007699	-	3124702	3125664	581	963	TTS	190	332
LG1_3126970_3127890	LG1	3126970	3127890	921	Ppun_00007699	-	3124702	3125664	1306	963	Intergenetic	132	239
LG1_3134648_3135230	LG1	3134648	3135230	583	Ppun_00007700	+	3139843	3140738	4613	896	Intergenetic	122	184
LG1_3150442_3150900	LG1	3150442	3150900	459	Ppun_00007701	+	3143562	3165148	6880	21587	Intragenetic	82	137
LG1_3151818_3152510	LG1	3151818	3152510	693	Ppun_00007701	+	3143562	3165148	8256	21587	Intragenetic	118	208
LG1_3157809_3158257	LG1	3157809	3158257	449	Ppun_00007701	+	3143562	3165148	6891	21587	Intragenetic	86	138
LG1_3211888_3212138	LG1	3211888	3212138	251	Ppun_00007706	+	3210466	3218036	1422	7571	Intragenetic	38	74
LG1_3212638_3215784	LG1	3212638	3215784	3147	Ppun_00007706	+	3210466	3218036	2172	7571	Intragenetic	474	827
LG1_3216368_3216798	LG1	3216368	3216798	431	Ppun_00007706	+	3210466	3218036	1238	7571	Intragenetic	76	122
LG1_3217691_3217977	LG1	3217691	3217977	287	Ppun_00007706	+	3210466	3218036	59	7571	Intragenetic	58	101
LG1_3222515_3223154	LG1	3222515	3223154	640	Ppun_00007706	+	3210466	3218036	4479	7571	Intergenetic	156	218
LG1_3253826_3254083	LG1	3253826	3254083	258	Ppun_00007709	+	3249463	3254068	242	4606	TTS	56	76
LG1_3255100_3255903	LG1	3255100	3255903	804	Ppun_00007710	+	3255019	3269161	81	14143	Intragenetic	140	240
LG1_3256443_3257296	LG1	3256443	3257296	854	Ppun_00007710	+	3255019	3269161	1424	14143	Intragenetic	122	222
LG1_3265002_3267100	LG1	3265002	3267100	2099	Ppun_00007710	+	3255019	3269161	2061	14143	Intragenetic	296	541
LG1_3270085_3270794	LG1	3270085	3270794	710	Ppun_00007712	+	3270245	3279539	549	9295	TSS	114	204
LG1_3277147_3277836	LG1	3277147	3277836	690	Ppun_00007712	+	3270245	3279539	1703	9295	Intragenetic	102	176
LG1_3278854_3279648	LG1	3278854	3279648	795	Ppun_00007712	+	3270245	3279539	685	9295	TTS	190	305
LG1_3282939_3283749	LG1	3282939	3283749	811	Ppun_00007713	-	3282322	3287739	617	5418	Intragenetic	120	219
LG1_3284560_3286157	LG1	3284560	3286157	1598	Ppun_00007713	-	3282322	3287739	1582	5418	Intragenetic	250	413
LG1_3286358_3286567	LG1	3286358	3286567	210	Ppun_00007713	-	3282322	3287739	1172	5418	Intragenetic	40	59
LG1_3289927_3290737	LG1	3289927	3290737	811	Ppun_00007715	-	3290119	3293188	618	3070	TTS	146	249
LG1_3295536_3295987	LG1	3295536	3295987	452	Ppun_00007717	-	3294970	3295950	414	981	TSS	80	165
LG1_3298210_3298534	LG1	3298210	3298534	325	Ppun_00007718	-	3298169	3301128	41	2960	Intragenetic	62	98
LG1_3300126_3300379	LG1	3300126	3300379	254	Ppun_00007718	-	3298169	3301128	749	2960	Intragenetic	34	63
LG1_3301795_3302082	LG1	3301795	3302082	288	Ppun_00007718	-	3298169	3301128	667	2960	Intergenetic	70	90
LG1_3303005_3303206	LG1	3303005	3303206	202	Ppun_00007720	+	3304022	3304890	816	869	Intergenetic	38	65
LG1_3304074_3304823	LG1	3304074	3304823	750	Ppun_00007720	+	3304022	3304890	52	869	Intragenetic	116	217
LG1_3305358_3305659	LG1	3305358	3305659	302	Ppun_00007720	+	3304022	3304890	468	869	Intergenetic	50	100
LG1_3309573_3309906	LG1	3309573	3309906	334	Ppun_00007721	+	3309600	3312116	306	2517	TSS	50	83
LG1_3321018_3321649	LG1	3321018	3321649	632	Ppun_00007724	+	3321006	3321877	12	872	Intragenetic	122	189
LG1_3323657_3324955	LG1	3323657	3324955	1299	Ppun_00007725	-	3324162	3326096	793	1935	TTS	216	374
LG1_3327068_3327387	LG1	3327068	3327387	320	Ppun_00007725	-	3324162	3326096	972	1935	Intergenetic	76	111
LG1_3329603_3329811	LG1	3329603	3329811	209	Ppun_00007725	-	3324162	3326096	3507	1935	Intergenetic	48	67
LG1_3330979_3331229	LG1	3330979	3331229	251	Ppun_00007725	-	3324162	3326096	4883	1935	Intergenetic	42	70
LG1_3333565_3334710	LG1	3333565	3334710	1146	Ppun_00007725	-	3324162	3326096	7469	1935	Intergenetic	170	290
LG1_3335944_3338612	LG1	3335944	3338612	2669	Ppun_00007725	-	3324162	3326096	9848	1935	Intergenetic	350	629
LG1_3340156_3343741	LG1	3340156	3343741	3586	Ppun_00007725	-	3324162	3326096	14060	1935	Intergenetic	490	832
LG1_3344817_3345951	LG1	3344817	3345951	1135	Ppun_00007725	-	3324162	3326096	18721	1935	Intergenetic	186	307
LG1_3347411_3349281	LG1	3347411	3349281	1871	Ppun_00007733	+	3365404	3390245	16123	24842	Intergenetic	286	512
LG1_3349895_3350687	LG1	3349895	3350687	793	Ppun_00007733	+	3365404	3390245	14717	24842	Intergenetic	102	201
LG1_3352341_3352639	LG1	3352341	3352639	299	Ppun_00007733	+	3365404	3390245	12765	24842	Intergenetic	46	80
LG1_3352906_3355466	LG1	3352906	3355466	2561	Ppun_00007733	+	3365404	3390245	9938	24842	Intergenetic	344	647
LG1_3357225_3357443	LG1	3357225	3357443	219	Ppun_00007733	+	3365404	3390245	7961	24842	Intergenetic	50	65
LG1_3357797_3358054	LG1	3357797	3358054	258	Ppun_00007733	+	3365404	3390245	7350	24842	Intergenetic	40	63
LG1_3359022_3362784	LG1	3359022	3362784	3763	Ppun_00007733	+	3365404	3390245	2620	24842	Intergenetic	526	926
LG1_3364355_3364664	LG1	3364355	3364664	310	Ppun_00007733	+	3365404	3390245	740	24842	Intergenetic	48	80
LG1_3365361_3366217	LG1	3365361	3366217	857	Ppun_00007733	+	3365404	3390245	813	24842	TSS	138	231
LG1_3368393_3368643	LG1	3368393	3368643	251	Ppun_00007733	+	3365404	3390245	2989	24842	Intragenetic	42	82
LG1_3370482_3371121	LG1	3370482	3371121	640	Ppun_00007733	+	3365404	3390245	5078	24842	Intragenetic	96	179
LG1_3372266_3372624	LG1	3372266	3372624	359	Ppun_00007733	+	3365404	3390245	6862	24842	Intragenetic	60	115
LG1_3373881_3377997	LG1	3373881	3377997	4117	Ppun_00007733	+	3365404	3390245	8477	24842	Intragenetic	546	986
LG1_3380890_3383863	LG1	3380890	3383863	2974	Ppun_00007733	+	3365404	3390245	6382	24842	Intragenetic	464	825
LG1_3386034_3386501	LG1	3386034	3386501	468	Ppun_00007733	+	3365404	3390245	3744	24842	Intragenetic	84	145
LG1_3386941_3387183	LG1	3386941	3387183	243	Ppun_00007733	+	3365404	3390245	3062	24842	Intragenetic	46	76
LG1_3390570_3392373	LG1	3390570	3392373	1804	Ppun_00007733	+	3365404	3390245	325	24842	Intergenetic	230	412
LG1_3395448_3396002	LG1	3395448	3396002	555	Ppun_00007734	+	3400361	3402383	4359	2023	Intergenetic	102	168
LG1_3399070_3399386	LG1	3399070	3399386	317	Ppun_00007734	+	3400361	3402383	975	2023	Intergenetic	62	95
LG1_3401075_3401356	LG1	3401075	3401356	282	Ppun_00007734	+	3400361	3402383	714	2023	Intragenetic	48	82
LG1_3411038_3412283	LG1	3411038	3412283	1246	Ppun_00007736	-	3415696	3419803	3413	4108	Intergenetic	192	311
LG1_3420866_3422550	LG1	3420866	3422550	1685	Ppun_00007736	-	3415696	3419803	1063	4108	Intergenetic	240	402
LG1_3424028_3425143	LG1	3424028	3425143	1116	Ppun_00007736	-	3415696	3419803	4225	4108	Intergenetic	178	318
LG1_3425894_3426696	LG1	3425894	3426696	803	Ppun_00007736	-	3415696	3419803	6091	4108	Intergenetic	120	210
LG1_3427478_3427698	LG1	3427478	3427698	221	Ppun_00007736	-	3415696	3419803	7675	4108	Intergenetic	54	85
LG1_3428990_3429249	LG1	3428990	3429249	260	Ppun_00007736	-	3415696	3419803	9187	4108	Intergenetic	38	61
LG1_3430228_3430535	LG1	3430228	3430535	308	Ppun_00007736	-	3415696	3419803	10425	4108	Intergenetic	42	80
LG1_3433515_3433970	LG1	3433515	3433970	456	Ppun_00007736	-	3415696	3419803	13712	4108	Intergenetic	62	93
LG1_3436554_3436879	LG1	3436554	3436879	326	Ppun_00007736	-	3415696	3419803	16751	4108	Intergenetic	54	84
LG1_3439217_3439463	LG1	3439217	3439463	247	Ppun_00007736	-	3415696	3419803	19414	4108	Intergenetic	54	75
LG1_3440683_3441482	LG1	3440683	3441482	800	Ppun_00007736	-	3415696	3419803	20880	4108	Intergenetic	124	202
LG1_3441663_3442029	LG1	3441663	3442029	367	Ppun_00007736	-	3415696	3419803	21860	4108	Intergenetic	54	101
LG1_3442597_3442825	LG1	3442597	3442825	229	Ppun_00007736	-	3415696	3419803	22794	4108	Intergenetic	44	79
LG1_3443877_3451824	LG1	3443877	3451824	7948	Ppun_00007742	+	3473138	3549096	21314	75959	Intergenetic	962	1775
LG1_3452840_3454557	LG1	3452840	3454557	1718	Ppun_00007742	+	3473138	3549096	18581	75959	Intergenetic	224	392
LG1_3456756_3457321	LG1	3456756	3457321	566	Ppun_00007742	+	3473138	3549096	15817	75959	Intergenetic	90	143
LG1_3458405_3459238	LG1	3458405	3459238	834	Ppun_00007742	+	3473138	3549096	13900	75959	Intergenetic	130	216
LG1_3460281_3461613	LG1	3460281	3461613	1333	Ppun_00007742	+	3473138	3549096	11525	75959	Intergenetic	192	329
LG1_3462684_3463885	LG1	3462684	3463885	1202	Ppun_00007742	+	3473138	3549096	9253	75959	Intergenetic	178	310
LG1_3465300_3465746	LG1	3465300	3465746	447	Ppun_00007742	+	3473138	3549096	7392	75959	Intergenetic	76	152
LG1_3466289_3467193	LG1	3466289	3467193	905	Ppun_00007742	+	3473138	3549096	5945	75959	Intergenetic	152	292
LG1_3468828_3469347	LG1	3468828	3469347	520	Ppun_00007742	+	3473138	3549096	3791	75959	Intergenetic	94	162
LG1_3471765_3471986	LG1	3471765	3471986	222	Ppun_00007742	+	3473138	3549096	1152	75959	Intergenetic	54	83
LG1_3472961_3473231	LG1	3472961	3473231	271	Ppun_00007742	+	3473138	3549096	93	75959	TSS	40	61
LG1_3475564_3475935	LG1	3475564	3475935	372	Ppun_00007742	+	3473138	3549096	2426	75959	Intragenetic	60	93
LG1_3477380_3479125	LG1	3477380	3479125	1746	Ppun_00007742	+	3473138	3549096	4242	75959	Intragenetic	274	460
LG1_3479728_3479982	LG1	3479728	3479982	255	Ppun_00007742	+	3473138	3549096	6590	75959	Intragenetic	40	73
LG1_3484473_3485477	LG1	3484473	3485477	1005	Ppun_00007742	+	3473138	3549096	11335	75959	Intragenetic	146	246
LG1_3486474_3486770	LG1	3486474	3486770	297	Ppun_00007742	+	3473138	3549096	13336	75959	Intragenetic	52	80
LG1_3488357_3488566	LG1	3488357	3488566	210	Ppun_00007742	+	3473138	3549096	15219	75959	Intragenetic	34	59
LG1_3490111_3497490	LG1	3490111	3497490	7380	Ppun_00007742	+	3473138	3549096	16973	75959	Intragenetic	912	1657
LG1_3498750_3499172	LG1	3498750	3499172	423	Ppun_00007742	+	3473138	3549096	25612	75959	Intragenetic	74	121
LG1_3500226_3501338	LG1	3500226	3501338	1113	Ppun_00007742	+	3473138	3549096	27088	75959	Intragenetic	156	269
LG1_3503100_3517649	LG1	3503100	3517649	14550	Ppun_00007742	+	3473138	3549096	29962	75959	Intragenetic	1752	3255
LG1_3518158_3518454	LG1	3518158	3518454	297	Ppun_00007742	+	3473138	3549096	30642	75959	Intragenetic	52	89
LG1_3519874_3520128	LG1	3519874	3520128	255	Ppun_00007742	+	3473138	3549096	28968	75959	Intragenetic	46	68
LG1_3520473_3520716	LG1	3520473	3520716	244	Ppun_00007742	+	3473138	3549096	28380	75959	Intragenetic	36	60
LG1_3520970_3521180	LG1	3520970	3521180	211	Ppun_00007742	+	3473138	3549096	27916	75959	Intragenetic	36	62
LG1_3521506_3522363	LG1	3521506	3522363	858	Ppun_00007742	+	3473138	3549096	26733	75959	Intragenetic	130	220
LG1_3524326_3527125	LG1	3524326	3527125	2800	Ppun_00007742	+	3473138	3549096	21971	75959	Intragenetic	360	650
LG1_3529495_3534214	LG1	3529495	3534214	4720	Ppun_00007742	+	3473138	3549096	14882	75959	Intragenetic	644	1221
LG1_3534904_3535469	LG1	3534904	3535469	566	Ppun_00007742	+	3473138	3549096	13627	75959	Intragenetic	78	130
LG1_3538078_3541881	LG1	3538078	3541881	3804	Ppun_00007742	+	3473138	3549096	7215	75959	Intragenetic	500	888
LG1_3542938_3543265	LG1	3542938	3543265	328	Ppun_00007742	+	3473138	3549096	5831	75959	Intragenetic	70	111
LG1_3544223_3546780	LG1	3544223	3546780	2558	Ppun_00007742	+	3473138	3549096	2316	75959	Intragenetic	334	619
LG1_3547177_3547435	LG1	3547177	3547435	259	Ppun_00007742	+	3473138	3549096	1661	75959	Intragenetic	50	86
LG1_3548318_3567593	LG1	3548318	3567593	19276	Ppun_00007747	+	3549926	3550252	17667	327	TSS	2254	4154
LG1_3569758_3571551	LG1	3569758	3571551	1794	Ppun_00007753	+	3577242	3580581	5691	3340	Intergenetic	250	469
LG1_3572282_3572530	LG1	3572282	3572530	249	Ppun_00007753	+	3577242	3580581	4712	3340	Intergenetic	50	87
LG1_3574856_3575236	LG1	3574856	3575236	381	Ppun_00007753	+	3577242	3580581	2006	3340	Intergenetic	78	123
LG1_3576947_3577646	LG1	3576947	3577646	700	Ppun_00007753	+	3577242	3580581	404	3340	TSS	94	192
LG1_3579768_3580286	LG1	3579768	3580286	519	Ppun_00007753	+	3577242	3580581	295	3340	Intragenetic	72	141
LG1_3584189_3585022	LG1	3584189	3585022	834	Ppun_00007755	+	3584396	3585113	626	718	TSS	140	228
LG1_3586960_3588308	LG1	3586960	3588308	1349	Ppun_00007756	+	3586341	3589041	619	2701	Intragenetic	236	397
LG1_3591847_3592696	LG1	3591847	3592696	850	Ppun_00007756	+	3586341	3589041	2806	2701	Intergenetic	148	239
LG1_3595643_3595981	LG1	3595643	3595981	339	Ppun_00007756	+	3586341	3589041	6602	2701	Intergenetic	58	97
LG1_3596585_3596850	LG1	3596585	3596850	266	Ppun_00007756	+	3586341	3589041	7544	2701	Intergenetic	42	68
LG1_3597992_3598877	LG1	3597992	3598877	886	Ppun_00007756	+	3586341	3589041	8951	2701	Intergenetic	114	217
LG1_3599882_3600150	LG1	3599882	3600150	269	Ppun_00007760	+	3610825	3622441	10675	11617	Intergenetic	44	83
LG1_3600600_3601061	LG1	3600600	3601061	462	Ppun_00007760	+	3610825	3622441	9764	11617	Intergenetic	66	128
LG1_3601915_3602742	LG1	3601915	3602742	828	Ppun_00007760	+	3610825	3622441	8083	11617	Intergenetic	134	214
LG1_3608470_3608865	LG1	3608470	3608865	396	Ppun_00007760	+	3610825	3622441	1960	11617	Intergenetic	70	120
LG1_3617634_3617837	LG1	3617634	3617837	204	Ppun_00007760	+	3610825	3622441	4604	11617	Intragenetic	46	89
LG1_3618769_3619303	LG1	3618769	3619303	535	Ppun_00007760	+	3610825	3622441	3138	11617	Intragenetic	92	155
LG1_3619666_3620092	LG1	3619666	3620092	427	Ppun_00007760	+	3610825	3622441	2349	11617	Intragenetic	70	120
LG1_3621710_3622417	LG1	3621710	3622417	708	Ppun_00007760	+	3610825	3622441	24	11617	Intragenetic	110	197
LG1_3625010_3625241	LG1	3625010	3625241	232	Ppun_00007762	+	3625008	3657202	2	32195	Intragenetic	44	75
LG1_3626805_3627084	LG1	3626805	3627084	280	Ppun_00007762	+	3625008	3657202	1797	32195	Intragenetic	52	109
LG1_3628518_3628961	LG1	3628518	3628961	444	Ppun_00007762	+	3625008	3657202	3510	32195	Intragenetic	64	130
LG1_3630783_3631015	LG1	3630783	3631015	233	Ppun_00007762	+	3625008	3657202	5775	32195	Intragenetic	40	87
LG1_3631400_3631664	LG1	3631400	3631664	265	Ppun_00007762	+	3625008	3657202	6392	32195	Intragenetic	58	98
LG1_3632620_3632837	LG1	3632620	3632837	218	Ppun_00007762	+	3625008	3657202	7612	32195	Intragenetic	42	76
LG1_3633082_3633314	LG1	3633082	3633314	233	Ppun_00007762	+	3625008	3657202	8074	32195	Intragenetic	34	75
LG1_3638400_3638665	LG1	3638400	3638665	266	Ppun_00007762	+	3625008	3657202	13392	32195	Intragenetic	54	92
LG1_3641161_3641571	LG1	3641161	3641571	411	Ppun_00007762	+	3625008	3657202	15631	32195	Intragenetic	64	111
LG1_3642271_3643303	LG1	3642271	3643303	1033	Ppun_00007762	+	3625008	3657202	13899	32195	Intragenetic	166	317
LG1_3646058_3646591	LG1	3646058	3646591	534	Ppun_00007762	+	3625008	3657202	10611	32195	Intragenetic	98	178
LG1_3650794_3651177	LG1	3650794	3651177	384	Ppun_00007762	+	3625008	3657202	6025	32195	Intragenetic	58	112
LG1_3653194_3653968	LG1	3653194	3653968	775	Ppun_00007762	+	3625008	3657202	3234	32195	Intragenetic	138	243
LG1_3656283_3657322	LG1	3656283	3657322	1040	Ppun_00007762	+	3625008	3657202	919	32195	TTS	210	376
LG1_3659227_3659609	LG1	3659227	3659609	383	Ppun_00007766	+	3659303	3661709	306	2407	TSS	58	97
LG1_3667207_3667586	LG1	3667207	3667586	380	Ppun_00007766	+	3659303	3661709	5498	2407	Intergenetic	58	97
LG1_3669451_3671958	LG1	3669451	3671958	2508	Ppun_00007769	+	3673878	3676505	1920	2628	Intergenetic	436	777
LG1_3673804_3674185	LG1	3673804	3674185	382	Ppun_00007769	+	3673878	3676505	307	2628	TSS	58	97
LG1_3681798_3682131	LG1	3681798	3682131	334	Ppun_00007770	-	3679698	3682105	307	2408	TSS	52	85
LG1_3684135_3684387	LG1	3684135	3684387	253	Ppun_00007771	-	3683561	3686064	574	2504	Intragenetic	48	81
LG1_3690031_3690765	LG1	3690031	3690765	735	Ppun_00007772	-	3690517	3706115	248	15599	TTS	100	203
LG1_3691957_3692237	LG1	3691957	3692237	281	Ppun_00007772	-	3690517	3706115	1440	15599	Intragenetic	48	74
LG1_3704207_3704587	LG1	3704207	3704587	381	Ppun_00007772	-	3690517	3706115	1528	15599	Intragenetic	80	127
LG1_3708597_3709191	LG1	3708597	3709191	595	Ppun_00007773	-	3708571	3718246	26	9676	Intragenetic	108	185
LG1_3710511_3711012	LG1	3710511	3711012	502	Ppun_00007773	-	3708571	3718246	1940	9676	Intragenetic	82	162
LG1_3711472_3711719	LG1	3711472	3711719	248	Ppun_00007773	-	3708571	3718246	2901	9676	Intragenetic	44	83
LG1_3712795_3713215	LG1	3712795	3713215	421	Ppun_00007773	-	3708571	3718246	4224	9676	Intragenetic	76	140
LG1_3714090_3714338	LG1	3714090	3714338	249	Ppun_00007773	-	3708571	3718246	3908	9676	Intragenetic	40	67
LG1_3715540_3716418	LG1	3715540	3716418	879	Ppun_00007773	-	3708571	3718246	1828	9676	Intragenetic	176	272
LG1_3716710_3716986	LG1	3716710	3716986	277	Ppun_00007773	-	3708571	3718246	1260	9676	Intragenetic	48	67
LG1_3718522_3718866	LG1	3718522	3718866	345	Ppun_00007773	-	3708571	3718246	276	9676	Intergenetic	60	87
LG1_3723601_3724016	LG1	3723601	3724016	416	Ppun_00007776	+	3727660	3735058	3644	7399	Intergenetic	64	111
LG1_3725809_3726084	LG1	3725809	3726084	276	Ppun_00007776	+	3727660	3735058	1576	7399	Intergenetic	44	61
LG1_3727368_3728695	LG1	3727368	3728695	1328	Ppun_00007776	+	3727660	3735058	1035	7399	TSS	202	359
LG1_3729938_3732083	LG1	3729938	3732083	2146	Ppun_00007776	+	3727660	3735058	2278	7399	Intragenetic	260	541
LG1_3734129_3735032	LG1	3734129	3735032	904	Ppun_00007776	+	3727660	3735058	26	7399	Intragenetic	146	260
LG1_3737687_3739159	LG1	3737687	3739159	1473	Ppun_00007777	-	3736781	3740844	906	4064	Intragenetic	206	359
LG1_3743655_3743859	LG1	3743655	3743859	205	Ppun_00007778	-	3746341	3753032	2482	6692	Intergenetic	36	61
LG1_3746326_3746561	LG1	3746326	3746561	236	Ppun_00007778	-	3746341	3753032	220	6692	TTS	50	72
LG1_3747232_3747445	LG1	3747232	3747445	214	Ppun_00007778	-	3746341	3753032	891	6692	Intragenetic	34	58
LG1_3753421_3753916	LG1	3753421	3753916	496	Ppun_00007778	-	3746341	3753032	389	6692	Intergenetic	82	137
LG1_3757296_3757779	LG1	3757296	3757779	484	Ppun_00007778	-	3746341	3753032	4264	6692	Intergenetic	88	149
LG1_3758055_3758302	LG1	3758055	3758302	248	Ppun_00007778	-	3746341	3753032	5023	6692	Intergenetic	38	73
LG1_3761425_3762245	LG1	3761425	3762245	821	Ppun_00007781	-	3765961	3768208	3716	2248	Intergenetic	162	252
LG1_3766797_3767490	LG1	3766797	3767490	694	Ppun_00007781	-	3765961	3768208	718	2248	Intragenetic	138	223
LG1_3769270_3772187	LG1	3769270	3772187	2918	Ppun_00007782	-	3769310	3773386	2877	4077	TTS	450	806
LG1_3778519_3779995	LG1	3778519	3779995	1477	Ppun_00007784	-	3778405	3780335	114	1931	Intragenetic	224	403
LG1_3782074_3782488	LG1	3782074	3782488	415	Ppun_00007786	-	3781236	3785490	838	4255	Intragenetic	70	113
LG1_3783962_3785467	LG1	3783962	3785467	1506	Ppun_00007786	-	3781236	3785490	23	4255	Intragenetic	220	382
LG1_3789560_3791427	LG1	3789560	3791427	1868	Ppun_00007789	-	3787790	3796730	1770	8941	Intragenetic	288	524
LG1_3791830_3792274	LG1	3791830	3792274	445	Ppun_00007789	-	3787790	3796730	4040	8941	Intragenetic	62	116
LG1_3793002_3793349	LG1	3793002	3793349	348	Ppun_00007789	-	3787790	3796730	3381	8941	Intragenetic	56	98
LG1_3794699_3796193	LG1	3794699	3796193	1495	Ppun_00007789	-	3787790	3796730	537	8941	Intragenetic	200	397
LG1_3796801_3797093	LG1	3796801	3797093	293	Ppun_00007790	+	3796748	3811504	53	14757	Intragenetic	52	93
LG1_3798986_3799368	LG1	3798986	3799368	383	Ppun_00007790	+	3796748	3811504	2238	14757	Intragenetic	62	114
LG1_3800724_3800990	LG1	3800724	3800990	267	Ppun_00007790	+	3796748	3811504	3976	14757	Intragenetic	44	66
LG1_3801973_3802285	LG1	3801973	3802285	313	Ppun_00007790	+	3796748	3811504	5225	14757	Intragenetic	62	104
LG1_3803808_3804244	LG1	3803808	3804244	437	Ppun_00007790	+	3796748	3811504	7060	14757	Intragenetic	72	129
LG1_3809025_3809359	LG1	3809025	3809359	335	Ppun_00007790	+	3796748	3811504	2145	14757	Intragenetic	64	117
LG1_3819835_3820074	LG1	3819835	3820074	240	Ppun_00007790	+	3796748	3811504	8331	14757	Intergenetic	42	86
LG1_3821520_3822110	LG1	3821520	3822110	591	Ppun_00007790	+	3796748	3811504	10016	14757	Intergenetic	102	185
LG1_3822397_3822656	LG1	3822397	3822656	260	Ppun_00007790	+	3796748	3811504	10893	14757	Intergenetic	40	68
LG1_3823352_3823662	LG1	3823352	3823662	311	Ppun_00007790	+	3796748	3811504	11848	14757	Intergenetic	46	88
LG1_3826466_3826688	LG1	3826466	3826688	223	Ppun_00007790	+	3796748	3811504	14962	14757	Intergenetic	46	68
LG1_3832219_3832610	LG1	3832219	3832610	392	Ppun_00007790	+	3796748	3811504	20715	14757	Intergenetic	62	109
LG1_3845825_3846051	LG1	3845825	3846051	227	Ppun_00007796	+	3863469	3864521	17418	1053	Intergenetic	42	62
LG1_3851000_3851630	LG1	3851000	3851630	631	Ppun_00007796	+	3863469	3864521	11839	1053	Intergenetic	90	160
LG1_3863032_3864500	LG1	3863032	3864500	1469	Ppun_00007796	+	3863469	3864521	1031	1053	TSS	298	492
LG1_3867556_3867956	LG1	3867556	3867956	401	Ppun_00007796	+	3863469	3864521	3035	1053	Intergenetic	68	107
LG1_3872882_3873180	LG1	3872882	3873180	299	Ppun_00007796	+	3863469	3864521	8361	1053	Intergenetic	48	87
LG1_3889783_3890543	LG1	3889783	3890543	761	Ppun_00007798	-	3890185	3902059	358	11875	TTS	144	236
LG1_3894528_3894747	LG1	3894528	3894747	220	Ppun_00007798	-	3890185	3902059	4343	11875	Intragenetic	36	55
LG1_3895229_3895539	LG1	3895229	3895539	311	Ppun_00007798	-	3890185	3902059	5044	11875	Intragenetic	48	84
LG1_3896059_3896574	LG1	3896059	3896574	516	Ppun_00007798	-	3890185	3902059	5485	11875	Intragenetic	94	149
LG1_3898774_3899433	LG1	3898774	3899433	660	Ppun_00007798	-	3890185	3902059	2626	11875	Intragenetic	108	154
LG1_3900830_3901540	LG1	3900830	3901540	711	Ppun_00007798	-	3890185	3902059	519	11875	Intragenetic	116	187
LG1_3905064_3905683	LG1	3905064	3905683	620	Ppun_00007798	-	3890185	3902059	3005	11875	Intergenetic	90	160
LG1_3907904_3908748	LG1	3907904	3908748	845	Ppun_00007800	+	3914460	3922748	5712	8289	Intergenetic	132	231
LG1_3910298_3910585	LG1	3910298	3910585	288	Ppun_00007800	+	3914460	3922748	3875	8289	Intergenetic	48	83
LG1_3911238_3911539	LG1	3911238	3911539	302	Ppun_00007800	+	3914460	3922748	2921	8289	Intergenetic	66	96
LG1_3916306_3916755	LG1	3916306	3916755	450	Ppun_00007800	+	3914460	3922748	1846	8289	Intragenetic	72	131
LG1_3917206_3919195	LG1	3917206	3919195	1990	Ppun_00007800	+	3914460	3922748	2746	8289	Intragenetic	254	468
LG1_3920003_3923296	LG1	3920003	3923296	3294	Ppun_00007800	+	3914460	3922748	2745	8289	TTS	432	797
LG1_3927006_3928399	LG1	3927006	3928399	1394	Ppun_00007800	+	3914460	3922748	4258	8289	Intergenetic	198	363
LG1_3935273_3936819	LG1	3935273	3936819	1547	Ppun_00007805	-	3938479	3955877	1660	17399	Intergenetic	226	402
LG1_3938159_3938624	LG1	3938159	3938624	466	Ppun_00007805	-	3938479	3955877	145	17399	TTS	66	129
LG1_3940603_3940949	LG1	3940603	3940949	347	Ppun_00007805	-	3938479	3955877	2124	17399	Intragenetic	60	94
LG1_3941444_3942344	LG1	3941444	3942344	901	Ppun_00007805	-	3938479	3955877	2965	17399	Intragenetic	146	222
LG1_3947625_3947938	LG1	3947625	3947938	314	Ppun_00007805	-	3938479	3955877	7939	17399	Intragenetic	44	75
LG1_3955488_3956450	LG1	3955488	3956450	963	Ppun_00007805	-	3938479	3955877	389	17399	TSS	188	304
LG1_3970707_3971314	LG1	3970707	3971314	608	Ppun_00007809	+	3976118	3980404	4804	4287	Intergenetic	134	241
LG1_3978076_3978796	LG1	3978076	3978796	721	Ppun_00007809	+	3976118	3980404	1608	4287	Intragenetic	102	194
LG1_3979539_3979920	LG1	3979539	3979920	382	Ppun_00007809	+	3976118	3980404	484	4287	Intragenetic	68	99
LG1_3980100_3980515	LG1	3980100	3980515	416	Ppun_00007809	+	3976118	3980404	304	4287	TTS	58	104
LG1_3983284_3985640	LG1	3983284	3985640	2357	Ppun_00007810	+	3982305	3985476	2192	3172	TTS	336	619
LG1_3988025_3989580	LG1	3988025	3989580	1556	Ppun_00007811	-	3987392	3989081	1056	1690	TSS	194	360
LG1_3991105_3991881	LG1	3991105	3991881	777	Ppun_00007811	-	3987392	3989081	2024	1690	Intergenetic	116	203
LG1_3997308_3998537	LG1	3997308	3998537	1230	Ppun_00007812	-	3994447	4015068	2861	20622	Intragenetic	168	299
LG1_4000142_4001935	LG1	4000142	4001935	1794	Ppun_00007812	-	3994447	4015068	5695	20622	Intragenetic	250	460
LG1_4002954_4003212	LG1	4002954	4003212	259	Ppun_00007812	-	3994447	4015068	8507	20622	Intragenetic	50	83
LG1_4006079_4006332	LG1	4006079	4006332	254	Ppun_00007812	-	3994447	4015068	8736	20622	Intragenetic	46	71
LG1_4009660_4010181	LG1	4009660	4010181	522	Ppun_00007812	-	3994447	4015068	4887	20622	Intragenetic	74	141
LG1_4019494_4020112	LG1	4019494	4020112	619	Ppun_00007812	-	3994447	4015068	4426	20622	Intergenetic	92	147
LG1_4023067_4023491	LG1	4023067	4023491	425	Ppun_00007815	+	4026312	4037793	2821	11482	Intergenetic	74	111
LG1_4036738_4037125	LG1	4036738	4037125	388	Ppun_00007815	+	4026312	4037793	668	11482	Intragenetic	82	138
LG1_4042796_4043443	LG1	4042796	4043443	648	Ppun_00007816	-	4044796	4052059	1353	7264	Intergenetic	150	243
LG1_4044776_4045295	LG1	4044776	4045295	520	Ppun_00007816	-	4044796	4052059	499	7264	TTS	134	206
LG1_4046381_4047351	LG1	4046381	4047351	971	Ppun_00007816	-	4044796	4052059	1585	7264	Intragenetic	162	270
LG1_4048011_4048609	LG1	4048011	4048609	599	Ppun_00007816	-	4044796	4052059	3215	7264	Intragenetic	92	156
LG1_4049624_4049870	LG1	4049624	4049870	247	Ppun_00007816	-	4044796	4052059	2189	7264	Intragenetic	48	68
LG1_4051907_4052202	LG1	4051907	4052202	296	Ppun_00007816	-	4044796	4052059	152	7264	TSS	66	107
LG1_4059322_4060781	LG1	4059322	4060781	1460	Ppun_00007817	-	4054869	4060790	9	5922	Intragenetic	212	380
LG1_4066259_4066754	LG1	4066259	4066754	496	Ppun_00007818	+	4065012	4067516	762	2505	Intragenetic	84	140
LG1_4074673_4074945	LG1	4074673	4074945	273	Ppun_00007819	-	4068731	4070358	4315	1628	Intergenetic	46	87
LG1_4076223_4076439	LG1	4076223	4076439	217	Ppun_00007819	-	4068731	4070358	5865	1628	Intergenetic	40	69
LG1_4078226_4078584	LG1	4078226	4078584	359	Ppun_00007819	-	4068731	4070358	7868	1628	Intergenetic	78	120
LG1_4079932_4080151	LG1	4079932	4080151	220	Ppun_00007819	-	4068731	4070358	9574	1628	Intergenetic	50	78
LG1_4085369_4085680	LG1	4085369	4085680	312	Ppun_00007819	-	4068731	4070358	15011	1628	Intergenetic	52	80
LG1_4093401_4093955	LG1	4093401	4093955	555	Ppun_00007822	-	4101383	4109061	7428	7679	Intergenetic	86	167
LG1_4098703_4099044	LG1	4098703	4099044	342	Ppun_00007822	-	4101383	4109061	2339	7679	Intergenetic	52	105
LG1_4100487_4101836	LG1	4100487	4101836	1350	Ppun_00007822	-	4101383	4109061	453	7679	TTS	210	372
LG1_4103422_4103633	LG1	4103422	4103633	212	Ppun_00007822	-	4101383	4109061	2039	7679	Intragenetic	30	49
LG1_4103809_4104040	LG1	4103809	4104040	232	Ppun_00007822	-	4101383	4109061	2426	7679	Intragenetic	48	69
LG1_4105485_4106192	LG1	4105485	4106192	708	Ppun_00007822	-	4101383	4109061	2869	7679	Intragenetic	106	182
LG1_4108586_4108960	LG1	4108586	4108960	375	Ppun_00007822	-	4101383	4109061	101	7679	Intragenetic	52	92
LG1_4110049_4111531	LG1	4110049	4111531	1483	Ppun_00007822	-	4101383	4109061	988	7679	Intergenetic	404	628
LG1_4114364_4114849	LG1	4114364	4114849	486	Ppun_00007822	-	4101383	4109061	5303	7679	Intergenetic	82	135
LG1_4117106_4117463	LG1	4117106	4117463	358	Ppun_00007826	-	4124170	4144982	6707	20813	Intergenetic	58	102
LG1_4118052_4118359	LG1	4118052	4118359	308	Ppun_00007826	-	4124170	4144982	5811	20813	Intergenetic	52	84
LG1_4119086_4119695	LG1	4119086	4119695	610	Ppun_00007826	-	4124170	4144982	4475	20813	Intergenetic	114	186
LG1_4120268_4120469	LG1	4120268	4120469	202	Ppun_00007826	-	4124170	4144982	3701	20813	Intergenetic	40	60
LG1_4122648_4122951	LG1	4122648	4122951	304	Ppun_00007826	-	4124170	4144982	1219	20813	Intergenetic	54	85
LG1_4124080_4124539	LG1	4124080	4124539	460	Ppun_00007826	-	4124170	4144982	369	20813	TTS	104	182
LG1_4126123_4126821	LG1	4126123	4126821	699	Ppun_00007826	-	4124170	4144982	1953	20813	Intragenetic	128	215
LG1_4128280_4128811	LG1	4128280	4128811	532	Ppun_00007826	-	4124170	4144982	4110	20813	Intragenetic	94	159
LG1_4131324_4132580	LG1	4131324	4132580	1257	Ppun_00007826	-	4124170	4144982	7154	20813	Intragenetic	192	376
LG1_4133872_4134164	LG1	4133872	4134164	293	Ppun_00007826	-	4124170	4144982	9702	20813	Intragenetic	44	94
LG1_4134448_4135058	LG1	4134448	4135058	611	Ppun_00007826	-	4124170	4144982	9924	20813	Intragenetic	140	257
LG1_4137833_4138225	LG1	4137833	4138225	393	Ppun_00007826	-	4124170	4144982	6757	20813	Intragenetic	64	111
LG1_4138972_4139268	LG1	4138972	4139268	297	Ppun_00007826	-	4124170	4144982	5714	20813	Intragenetic	42	77
LG1_4140046_4141301	LG1	4140046	4141301	1256	Ppun_00007826	-	4124170	4144982	3681	20813	Intragenetic	174	326
LG1_4143504_4143861	LG1	4143504	4143861	358	Ppun_00007826	-	4124170	4144982	1121	20813	Intragenetic	58	99
LG1_4147009_4147419	LG1	4147009	4147419	411	Ppun_00007826	-	4124170	4144982	2027	20813	Intergenetic	62	111
LG1_4149751_4150071	LG1	4149751	4150071	321	Ppun_00007826	-	4124170	4144982	4769	20813	Intergenetic	64	107
LG1_4151408_4151614	LG1	4151408	4151614	207	Ppun_00007828	+	4157169	4207026	5555	49858	Intergenetic	34	54
LG1_4152775_4153288	LG1	4152775	4153288	514	Ppun_00007828	+	4157169	4207026	3881	49858	Intergenetic	80	145
LG1_4154121_4154598	LG1	4154121	4154598	478	Ppun_00007828	+	4157169	4207026	2571	49858	Intergenetic	70	118
LG1_4159072_4159567	LG1	4159072	4159567	496	Ppun_00007828	+	4157169	4207026	1903	49858	Intragenetic	84	157
LG1_4160253_4160610	LG1	4160253	4160610	358	Ppun_00007828	+	4157169	4207026	3084	49858	Intragenetic	64	110
LG1_4161889_4162117	LG1	4161889	4162117	229	Ppun_00007828	+	4157169	4207026	4720	49858	Intragenetic	38	67
LG1_4164486_4164707	LG1	4164486	4164707	222	Ppun_00007828	+	4157169	4207026	7317	49858	Intragenetic	52	87
LG1_4168693_4169189	LG1	4168693	4169189	497	Ppun_00007828	+	4157169	4207026	11524	49858	Intragenetic	68	130
LG1_4169505_4169711	LG1	4169505	4169711	207	Ppun_00007828	+	4157169	4207026	12336	49858	Intragenetic	46	83
LG1_4170934_4171509	LG1	4170934	4171509	576	Ppun_00007828	+	4157169	4207026	13765	49858	Intragenetic	94	165
LG1_4172180_4172443	LG1	4172180	4172443	264	Ppun_00007828	+	4157169	4207026	15011	49858	Intragenetic	42	78
LG1_4174370_4174696	LG1	4174370	4174696	327	Ppun_00007828	+	4157169	4207026	17201	49858	Intragenetic	54	104
LG1_4177711_4177916	LG1	4177711	4177916	206	Ppun_00007828	+	4157169	4207026	20542	49858	Intragenetic	42	66
LG1_4178169_4178570	LG1	4178169	4178570	402	Ppun_00007828	+	4157169	4207026	21000	49858	Intragenetic	72	103
LG1_4178927_4179313	LG1	4178927	4179313	387	Ppun_00007828	+	4157169	4207026	21758	49858	Intragenetic	94	161
LG1_4180239_4180952	LG1	4180239	4180952	714	Ppun_00007828	+	4157169	4207026	23070	49858	Intragenetic	148	264
LG1_4181697_4182019	LG1	4181697	4182019	323	Ppun_00007828	+	4157169	4207026	24528	49858	Intragenetic	46	81
LG1_4186969_4187660	LG1	4186969	4187660	692	Ppun_00007828	+	4157169	4207026	19366	49858	Intragenetic	110	185
LG1_4190172_4190831	LG1	4190172	4190831	660	Ppun_00007828	+	4157169	4207026	16195	49858	Intragenetic	112	183
LG1_4193667_4194619	LG1	4193667	4194619	953	Ppun_00007828	+	4157169	4207026	12407	49858	Intragenetic	162	273
LG1_4197345_4197804	LG1	4197345	4197804	460	Ppun_00007828	+	4157169	4207026	9222	49858	Intragenetic	88	143
LG1_4200812_4201093	LG1	4200812	4201093	282	Ppun_00007828	+	4157169	4207026	5933	49858	Intragenetic	50	90
LG1_4202148_4202425	LG1	4202148	4202425	278	Ppun_00007828	+	4157169	4207026	4601	49858	Intragenetic	64	110
LG1_4207975_4208249	LG1	4207975	4208249	275	Ppun_00007828	+	4157169	4207026	949	49858	Intergenetic	60	101
LG1_4209695_4212085	LG1	4209695	4212085	2391	Ppun_00007828	+	4157169	4207026	2669	49858	Intergenetic	338	607
LG1_4213068_4213674	LG1	4213068	4213674	607	Ppun_00007834	-	4218565	4220077	4891	1513	Intergenetic	90	141
LG1_4218429_4219874	LG1	4218429	4219874	1446	Ppun_00007834	-	4218565	4220077	1309	1513	TTS	256	443
LG1_4223134_4223582	LG1	4223134	4223582	449	Ppun_00007836	+	4225707	4233414	2125	7708	Intergenetic	88	149
LG1_4225421_4225860	LG1	4225421	4225860	440	Ppun_00007836	+	4225707	4233414	153	7708	TSS	74	118
LG1_4226604_4228183	LG1	4226604	4228183	1580	Ppun_00007836	+	4225707	4233414	897	7708	Intragenetic	224	379
LG1_4231353_4231862	LG1	4231353	4231862	510	Ppun_00007836	+	4225707	4233414	1552	7708	Intragenetic	84	161
LG1_4233280_4233600	LG1	4233280	4233600	321	Ppun_00007836	+	4225707	4233414	134	7708	TTS	62	98
LG1_4236483_4237601	LG1	4236483	4237601	1119	Ppun_00007839	-	4237290	4272249	311	34960	TTS	156	278
LG1_4270074_4270481	LG1	4270074	4270481	408	Ppun_00007839	-	4237290	4272249	1768	34960	Intragenetic	56	120
LG1_4271931_4272141	LG1	4271931	4272141	211	Ppun_00007839	-	4237290	4272249	108	34960	Intragenetic	32	72
LG1_4277740_4278033	LG1	4277740	4278033	294	Ppun_00007842	-	4282417	4285334	4384	2918	Intergenetic	40	71
LG1_4278723_4280193	LG1	4278723	4280193	1471	Ppun_00007842	-	4282417	4285334	2224	2918	Intergenetic	246	393
LG1_4286973_4287440	LG1	4286973	4287440	468	Ppun_00007842	-	4282417	4285334	1639	2918	Intergenetic	80	117
LG1_4288178_4288425	LG1	4288178	4288425	248	Ppun_00007845	+	4289304	4291704	879	2401	Intergenetic	40	62
LG1_4289338_4291220	LG1	4289338	4291220	1883	Ppun_00007845	+	4289304	4291704	34	2401	Intragenetic	290	540
LG1_4296897_4297114	LG1	4296897	4297114	218	Ppun_00007846	-	4298275	4305618	1161	7344	Intergenetic	38	54
LG1_4297778_4299221	LG1	4297778	4299221	1444	Ppun_00007846	-	4298275	4305618	946	7344	TTS	250	420
LG1_4299849_4300086	LG1	4299849	4300086	238	Ppun_00007846	-	4298275	4305618	1574	7344	Intragenetic	44	79
LG1_4300463_4300676	LG1	4300463	4300676	214	Ppun_00007846	-	4298275	4305618	2188	7344	Intragenetic	34	58
LG1_4303401_4304571	LG1	4303401	4304571	1171	Ppun_00007846	-	4298275	4305618	1047	7344	Intragenetic	252	437
LG1_4308766_4311553	LG1	4308766	4311553	2788	Ppun_00007848	+	4307364	4311550	2784	4187	TTS	372	668
LG1_4313384_4313744	LG1	4313384	4313744	361	Ppun_00007849	-	4313447	4320803	297	7357	TTS	82	120
LG1_4315548_4322560	LG1	4315548	4322560	7013	Ppun_00007849	-	4313447	4320803	5255	7357	TSS	864	1693
LG1_4325377_4325614	LG1	4325377	4325614	238	Ppun_00007853	-	4328211	4330197	2597	1987	Intergenetic	52	75
LG1_4328222_4329465	LG1	4328222	4329465	1244	Ppun_00007853	-	4328211	4330197	11	1987	Intragenetic	224	377
LG1_4330657_4331097	LG1	4330657	4331097	441	Ppun_00007853	-	4328211	4330197	460	1987	Intergenetic	74	125
LG1_4338148_4338381	LG1	4338148	4338381	234	Ppun_00007853	-	4328211	4330197	7951	1987	Intergenetic	38	59
LG1_4339490_4339789	LG1	4339490	4339789	300	Ppun_00007853	-	4328211	4330197	9293	1987	Intergenetic	56	103
LG1_4342980_4343540	LG1	4342980	4343540	561	Ppun_00007853	-	4328211	4330197	12783	1987	Intergenetic	86	135
LG1_4348693_4349150	LG1	4348693	4349150	458	Ppun_00007853	-	4328211	4330197	18496	1987	Intergenetic	88	137
LG1_4349850_4350220	LG1	4349850	4350220	371	Ppun_00007853	-	4328211	4330197	19653	1987	Intergenetic	66	112
LG1_4352285_4354407	LG1	4352285	4354407	2123	Ppun_00007853	-	4328211	4330197	22088	1987	Intergenetic	300	497
LG1_4355144_4356068	LG1	4355144	4356068	925	Ppun_00007853	-	4328211	4330197	24947	1987	Intergenetic	126	236
LG1_4356898_4358699	LG1	4356898	4358699	1802	Ppun_00007853	-	4328211	4330197	26701	1987	Intergenetic	244	453
LG1_4361587_4362151	LG1	4361587	4362151	565	Ppun_00007853	-	4328211	4330197	31390	1987	Intergenetic	116	183
LG1_4362515_4362811	LG1	4362515	4362811	297	Ppun_00007853	-	4328211	4330197	32318	1987	Intergenetic	46	68
LG1_4368570_4368906	LG1	4368570	4368906	337	Ppun_00007862	-	4404482	4407115	35576	2634	Intergenetic	52	84
LG1_4374911_4375182	LG1	4374911	4375182	272	Ppun_00007862	-	4404482	4407115	29300	2634	Intergenetic	50	73
LG1_4383043_4383844	LG1	4383043	4383844	802	Ppun_00007862	-	4404482	4407115	20638	2634	Intergenetic	116	192
LG1_4390178_4392471	LG1	4390178	4392471	2294	Ppun_00007862	-	4404482	4407115	12011	2634	Intergenetic	304	557
LG1_4393396_4394512	LG1	4393396	4394512	1117	Ppun_00007862	-	4404482	4407115	9970	2634	Intergenetic	196	359
LG1_4399424_4399630	LG1	4399424	4399630	207	Ppun_00007862	-	4404482	4407115	4852	2634	Intergenetic	40	65
LG1_4404427_4404880	LG1	4404427	4404880	454	Ppun_00007862	-	4404482	4407115	398	2634	TTS	74	140
LG1_4406519_4407607	LG1	4406519	4407607	1089	Ppun_00007862	-	4404482	4407115	596	2634	TSS	206	342
LG1_4408445_4408816	LG1	4408445	4408816	372	Ppun_00007862	-	4404482	4407115	1330	2634	Intergenetic	68	117
LG1_4416405_4419061	LG1	4416405	4419061	2657	Ppun_00007863	-	4417529	4418688	1532	1160	TTS	438	714
LG1_4424216_4424427	LG1	4424216	4424427	212	Ppun_00007864	+	4424211	4428449	5	4239	Intragenetic	34	66
LG1_4425683_4428496	LG1	4425683	4428496	2814	Ppun_00007864	+	4424211	4428449	2766	4239	TTS	364	705
LG1_4432947_4434180	LG1	4432947	4434180	1234	Ppun_00007866	-	4431603	4434205	25	2603	Intragenetic	180	303
LG1_4456147_4457510	LG1	4456147	4457510	1364	Ppun_00007867	+	4436775	4451059	5088	14285	Intergenetic	214	367
LG1_4462707_4463165	LG1	4462707	4463165	459	Ppun_00007867	+	4436775	4451059	11648	14285	Intergenetic	82	118
LG1_4473786_4474105	LG1	4473786	4474105	320	Ppun_00007871	-	4484289	4509455	10184	25167	Intergenetic	58	95
LG1_4484064_4484582	LG1	4484064	4484582	519	Ppun_00007871	-	4484289	4509455	293	25167	TTS	70	130
LG1_4514882_4515274	LG1	4514882	4515274	393	Ppun_00007871	-	4484289	4509455	5427	25167	Intergenetic	60	117
LG1_4532695_4533017	LG1	4532695	4533017	323	Ppun_00007873	-	4539722	4556101	6705	16380	Intergenetic	70	101
LG1_4541842_4542203	LG1	4541842	4542203	362	Ppun_00007873	-	4539722	4556101	2120	16380	Intragenetic	68	120
LG1_4546317_4546888	LG1	4546317	4546888	572	Ppun_00007873	-	4539722	4556101	6595	16380	Intragenetic	82	159
LG1_4549549_4549827	LG1	4549549	4549827	279	Ppun_00007873	-	4539722	4556101	6274	16380	Intragenetic	52	83
LG1_4550112_4550486	LG1	4550112	4550486	375	Ppun_00007873	-	4539722	4556101	5615	16380	Intragenetic	54	99
LG1_4554184_4554687	LG1	4554184	4554687	504	Ppun_00007873	-	4539722	4556101	1414	16380	Intragenetic	94	175
LG1_4558935_4560589	LG1	4558935	4560589	1655	Ppun_00007876	+	4559377	4581249	1212	21873	TSS	226	429
LG1_4561653_4562054	LG1	4561653	4562054	402	Ppun_00007876	+	4559377	4581249	2276	21873	Intragenetic	76	128
LG1_4563079_4563441	LG1	4563079	4563441	363	Ppun_00007876	+	4559377	4581249	3702	21873	Intragenetic	80	120
LG1_4571810_4572048	LG1	4571810	4572048	239	Ppun_00007876	+	4559377	4581249	9201	21873	Intragenetic	36	62
LG1_4576674_4576991	LG1	4576674	4576991	318	Ppun_00007876	+	4559377	4581249	4258	21873	Intragenetic	48	86
LG1_4577699_4577943	LG1	4577699	4577943	245	Ppun_00007876	+	4559377	4581249	3306	21873	Intragenetic	50	77
LG1_4578705_4578941	LG1	4578705	4578941	237	Ppun_00007876	+	4559377	4581249	2308	21873	Intragenetic	42	71
LG1_4580676_4581205	LG1	4580676	4581205	530	Ppun_00007876	+	4559377	4581249	44	21873	Intragenetic	94	153
LG1_4582491_4582705	LG1	4582491	4582705	215	Ppun_00007876	+	4559377	4581249	1242	21873	Intergenetic	38	56
LG1_4583426_4583701	LG1	4583426	4583701	276	Ppun_00007876	+	4559377	4581249	2177	21873	Intergenetic	56	84
LG1_4585615_4585996	LG1	4585615	4585996	382	Ppun_00007876	+	4559377	4581249	4366	21873	Intergenetic	56	103
LG1_4592579_4593136	LG1	4592579	4593136	558	Ppun_00007877	+	4592785	4596467	351	3683	TSS	92	146
LG1_4595036_4595391	LG1	4595036	4595391	356	Ppun_00007877	+	4592785	4596467	1076	3683	Intragenetic	60	110
LG1_4596265_4596517	LG1	4596265	4596517	253	Ppun_00007877	+	4592785	4596467	202	3683	TTS	34	59
LG1_4599003_4599217	LG1	4599003	4599217	215	Ppun_00007877	+	4592785	4596467	2536	3683	Intergenetic	40	70
LG1_4604438_4604891	LG1	4604438	4604891	454	Ppun_00007877	+	4592785	4596467	7971	3683	Intergenetic	72	123
LG1_4606170_4606553	LG1	4606170	4606553	384	Ppun_00007882	-	4614613	4615632	8060	1020	Intergenetic	58	98
LG1_4612060_4612505	LG1	4612060	4612505	446	Ppun_00007882	-	4614613	4615632	2108	1020	Intergenetic	64	108
LG1_4614537_4615636	LG1	4614537	4615636	1100	Ppun_00007882	-	4614613	4615632	1023	1020	TTS	232	419
LG1_4617600_4618157	LG1	4617600	4618157	558	Ppun_00007882	-	4614613	4615632	1968	1020	Intergenetic	94	158
LG1_4628270_4628752	LG1	4628270	4628752	483	Ppun_00007882	-	4614613	4615632	12638	1020	Intergenetic	74	135
LG1_4634827_4635068	LG1	4634827	4635068	242	Ppun_00007882	-	4614613	4615632	19195	1020	Intergenetic	48	78
LG1_4647688_4647954	LG1	4647688	4647954	267	Ppun_00007882	-	4614613	4615632	32056	1020	Intergenetic	40	71
LG1_4667310_4667546	LG1	4667310	4667546	237	Ppun_00007886	+	4713241	4715352	45695	2112	Intergenetic	52	75
LG1_4673113_4673568	LG1	4673113	4673568	456	Ppun_00007886	+	4713241	4715352	39673	2112	Intergenetic	70	119
LG1_4689562_4690004	LG1	4689562	4690004	443	Ppun_00007886	+	4713241	4715352	23237	2112	Intergenetic	82	136
LG1_4693231_4693433	LG1	4693231	4693433	203	Ppun_00007886	+	4713241	4715352	19808	2112	Intergenetic	32	48
LG1_4694337_4694563	LG1	4694337	4694563	227	Ppun_00007886	+	4713241	4715352	18678	2112	Intergenetic	56	98
LG1_4695436_4695863	LG1	4695436	4695863	428	Ppun_00007886	+	4713241	4715352	17378	2112	Intergenetic	60	101
LG1_4698072_4698308	LG1	4698072	4698308	237	Ppun_00007886	+	4713241	4715352	14933	2112	Intergenetic	38	61
LG1_4712689_4715368	LG1	4712689	4715368	2680	Ppun_00007886	+	4713241	4715352	2127	2112	TSS	370	666
LG1_4728126_4728367	LG1	4728126	4728367	242	Ppun_00007886	+	4713241	4715352	12774	2112	Intergenetic	48	73
LG1_4748183_4748398	LG1	4748183	4748398	216	Ppun_00007886	+	4713241	4715352	32831	2112	Intergenetic	34	61
LG1_4757430_4757781	LG1	4757430	4757781	352	Ppun_00007886	+	4713241	4715352	42078	2112	Intergenetic	58	112
LG1_4760224_4760521	LG1	4760224	4760521	298	Ppun_00007886	+	4713241	4715352	44872	2112	Intergenetic	50	95
LG1_4765920_4766157	LG1	4765920	4766157	238	Ppun_00007886	+	4713241	4715352	50568	2112	Intergenetic	40	74
LG1_4767980_4768187	LG1	4767980	4768187	208	Ppun_00007886	+	4713241	4715352	52628	2112	Intergenetic	42	60
LG1_4773403_4777933	LG1	4773403	4777933	4531	Ppun_00007886	+	4713241	4715352	58051	2112	Intergenetic	686	1103
LG1_4783677_4784016	LG1	4783677	4784016	340	Ppun_00007886	+	4713241	4715352	68325	2112	Intergenetic	48	96
LG1_4786530_4786742	LG1	4786530	4786742	213	Ppun_00007886	+	4713241	4715352	71178	2112	Intergenetic	40	66
LG1_4798941_4799576	LG1	4798941	4799576	636	Ppun_00007886	+	4713241	4715352	83589	2112	Intergenetic	88	146
LG1_4803013_4803612	LG1	4803013	4803612	600	Ppun_00007886	+	4713241	4715352	87661	2112	Intergenetic	80	141
LG1_4804747_4805192	LG1	4804747	4805192	446	Ppun_00007886	+	4713241	4715352	89395	2112	Intergenetic	68	125
LG1_4816408_4816966	LG1	4816408	4816966	559	Ppun_00007886	+	4713241	4715352	101056	2112	Intergenetic	76	155
LG1_4828571_4828850	LG1	4828571	4828850	280	Ppun_00007886	+	4713241	4715352	113219	2112	Intergenetic	48	85
LG1_4831818_4832041	LG1	4831818	4832041	224	Ppun_00007886	+	4713241	4715352	116466	2112	Intergenetic	38	72
LG1_4832623_4832926	LG1	4832623	4832926	304	Ppun_00007886	+	4713241	4715352	117271	2112	Intergenetic	60	87
LG1_4836660_4837065	LG1	4836660	4837065	406	Ppun_00007886	+	4713241	4715352	121308	2112	Intergenetic	60	113
LG1_4847968_4848611	LG1	4847968	4848611	644	Ppun_00007886	+	4713241	4715352	132616	2112	Intergenetic	106	173
LG1_4849597_4849973	LG1	4849597	4849973	377	Ppun_00007886	+	4713241	4715352	134245	2112	Intergenetic	62	100
LG1_4859492_4859774	LG1	4859492	4859774	283	Ppun_00007897	-	5002138	5009895	142364	7758	Intergenetic	54	89
LG1_4861317_4861867	LG1	4861317	4861867	551	Ppun_00007897	-	5002138	5009895	140271	7758	Intergenetic	86	134
LG1_4869303_4869573	LG1	4869303	4869573	271	Ppun_00007897	-	5002138	5009895	132565	7758	Intergenetic	42	87
LG1_4912401_4912689	LG1	4912401	4912689	289	Ppun_00007897	-	5002138	5009895	89449	7758	Intergenetic	62	101
LG1_4918511_4918980	LG1	4918511	4918980	470	Ppun_00007897	-	5002138	5009895	83158	7758	Intergenetic	70	112
LG1_4923454_4924734	LG1	4923454	4924734	1281	Ppun_00007897	-	5002138	5009895	77404	7758	Intergenetic	174	347
LG1_4929713_4930337	LG1	4929713	4930337	625	Ppun_00007897	-	5002138	5009895	71801	7758	Intergenetic	96	168
LG1_4930884_4931291	LG1	4930884	4931291	408	Ppun_00007897	-	5002138	5009895	70847	7758	Intergenetic	66	104
LG1_4941195_4941689	LG1	4941195	4941689	495	Ppun_00007897	-	5002138	5009895	60449	7758	Intergenetic	78	134
LG1_4948002_4948256	LG1	4948002	4948256	255	Ppun_00007897	-	5002138	5009895	53882	7758	Intergenetic	48	72
LG1_4980722_4981169	LG1	4980722	4981169	448	Ppun_00007897	-	5002138	5009895	20969	7758	Intergenetic	82	127
LG1_4990678_4990890	LG1	4990678	4990890	213	Ppun_00007897	-	5002138	5009895	11248	7758	Intergenetic	38	56
LG1_5007914_5008541	LG1	5007914	5008541	628	Ppun_00007897	-	5002138	5009895	1354	7758	Intragenetic	92	178
LG1_5009220_5009426	LG1	5009220	5009426	207	Ppun_00007897	-	5002138	5009895	469	7758	Intragenetic	38	62
LG1_5016677_5016999	LG1	5016677	5016999	323	Ppun_00007897	-	5002138	5009895	6782	7758	Intergenetic	60	99
LG1_5018996_5019207	LG1	5018996	5019207	212	Ppun_00007897	-	5002138	5009895	9101	7758	Intergenetic	48	77
LG1_5020881_5021887	LG1	5020881	5021887	1007	Ppun_00007897	-	5002138	5009895	10986	7758	Intergenetic	134	213
LG1_5030278_5030490	LG1	5030278	5030490	213	Ppun_00007897	-	5002138	5009895	20383	7758	Intergenetic	44	72
LG1_5031781_5032179	LG1	5031781	5032179	399	Ppun_00007897	-	5002138	5009895	21886	7758	Intergenetic	64	122
LG1_5032846_5033064	LG1	5032846	5033064	219	Ppun_00007897	-	5002138	5009895	22951	7758	Intergenetic	48	74
LG1_5040046_5040453	LG1	5040046	5040453	408	Ppun_00007897	-	5002138	5009895	30151	7758	Intergenetic	70	128
LG1_5051632_5051864	LG1	5051632	5051864	233	Ppun_00007897	-	5002138	5009895	41737	7758	Intergenetic	36	65
LG1_5056846_5057131	LG1	5056846	5057131	286	Ppun_00007904	+	5098225	5103878	41094	5654	Intergenetic	42	78
LG1_5059789_5060010	LG1	5059789	5060010	222	Ppun_00007904	+	5098225	5103878	38215	5654	Intergenetic	42	72
LG1_5090037_5090277	LG1	5090037	5090277	241	Ppun_00007904	+	5098225	5103878	7948	5654	Intergenetic	52	76
LG1_5094649_5095037	LG1	5094649	5095037	389	Ppun_00007904	+	5098225	5103878	3188	5654	Intergenetic	58	105
LG1_5109831_5110033	LG1	5109831	5110033	203	Ppun_00007904	+	5098225	5103878	5953	5654	Intergenetic	30	57
LG1_5120869_5121075	LG1	5120869	5121075	207	Ppun_00007904	+	5098225	5103878	16991	5654	Intergenetic	40	76
LG1_5122575_5123054	LG1	5122575	5123054	480	Ppun_00007904	+	5098225	5103878	18697	5654	Intergenetic	84	132
LG1_5163869_5164091	LG1	5163869	5164091	223	Ppun_00007904	+	5098225	5103878	59991	5654	Intergenetic	38	61
LG1_5172001_5172482	LG1	5172001	5172482	482	Ppun_00007904	+	5098225	5103878	68123	5654	Intergenetic	70	130
LG1_5180706_5180987	LG1	5180706	5180987	282	Ppun_00007904	+	5098225	5103878	76828	5654	Intergenetic	66	97
LG1_5192057_5192292	LG1	5192057	5192292	236	Ppun_00007904	+	5098225	5103878	88179	5654	Intergenetic	40	65
LG1_5216145_5216531	LG1	5216145	5216531	387	Ppun_00007904	+	5098225	5103878	112267	5654	Intergenetic	54	95
LG1_5224286_5224618	LG1	5224286	5224618	333	Ppun_00007904	+	5098225	5103878	120408	5654	Intergenetic	62	98
LG1_5230650_5230957	LG1	5230650	5230957	308	Ppun_00007904	+	5098225	5103878	126772	5654	Intergenetic	54	84
LG1_5231929_5232189	LG1	5231929	5232189	261	Ppun_00007904	+	5098225	5103878	128051	5654	Intergenetic	42	78
LG1_5244115_5244320	LG1	5244115	5244320	206	Ppun_00007904	+	5098225	5103878	140237	5654	Intergenetic	42	73
LG1_5244960_5245252	LG1	5244960	5245252	293	Ppun_00007904	+	5098225	5103878	141082	5654	Intergenetic	54	88
LG1_5275543_5276050	LG1	5275543	5276050	508	Ppun_00007922	-	5405473	5421992	129423	16520	Intergenetic	74	133
LG1_5282105_5282477	LG1	5282105	5282477	373	Ppun_00007922	-	5405473	5421992	122996	16520	Intergenetic	62	113
LG1_5285663_5286299	LG1	5285663	5286299	637	Ppun_00007922	-	5405473	5421992	119174	16520	Intergenetic	86	153
LG1_5292585_5292902	LG1	5292585	5292902	318	Ppun_00007922	-	5405473	5421992	112571	16520	Intergenetic	50	84
LG1_5294437_5294692	LG1	5294437	5294692	256	Ppun_00007922	-	5405473	5421992	110781	16520	Intergenetic	44	66
LG1_5299750_5300101	LG1	5299750	5300101	352	Ppun_00007922	-	5405473	5421992	105372	16520	Intergenetic	54	86
LG1_5300696_5301615	LG1	5300696	5301615	920	Ppun_00007922	-	5405473	5421992	103858	16520	Intergenetic	126	228
LG1_5308142_5308352	LG1	5308142	5308352	211	Ppun_00007922	-	5405473	5421992	97121	16520	Intergenetic	38	67
LG1_5312445_5312701	LG1	5312445	5312701	257	Ppun_00007922	-	5405473	5421992	92772	16520	Intergenetic	40	72
LG1_5322240_5322513	LG1	5322240	5322513	274	Ppun_00007922	-	5405473	5421992	82960	16520	Intergenetic	60	99
LG1_5324538_5324742	LG1	5324538	5324742	205	Ppun_00007922	-	5405473	5421992	80731	16520	Intergenetic	36	57
LG1_5346792_5347072	LG1	5346792	5347072	281	Ppun_00007922	-	5405473	5421992	58401	16520	Intergenetic	42	68
LG1_5349460_5349706	LG1	5349460	5349706	247	Ppun_00007922	-	5405473	5421992	55767	16520	Intergenetic	44	76
LG1_5352016_5352353	LG1	5352016	5352353	338	Ppun_00007922	-	5405473	5421992	53120	16520	Intergenetic	66	113
LG1_5357518_5357720	LG1	5357518	5357720	203	Ppun_00007922	-	5405473	5421992	47753	16520	Intergenetic	30	45
LG1_5358619_5358822	LG1	5358619	5358822	204	Ppun_00007922	-	5405473	5421992	46651	16520	Intergenetic	38	70
LG1_5364107_5364425	LG1	5364107	5364425	319	Ppun_00007922	-	5405473	5421992	41048	16520	Intergenetic	60	95
LG1_5366795_5367268	LG1	5366795	5367268	474	Ppun_00007922	-	5405473	5421992	38205	16520	Intergenetic	68	130
LG1_5369150_5369577	LG1	5369150	5369577	428	Ppun_00007922	-	5405473	5421992	35896	16520	Intergenetic	68	119
LG1_5372883_5373210	LG1	5372883	5373210	328	Ppun_00007922	-	5405473	5421992	32263	16520	Intergenetic	54	86
LG1_5374355_5375381	LG1	5374355	5375381	1027	Ppun_00007922	-	5405473	5421992	30092	16520	Intergenetic	140	246
LG1_5376477_5376944	LG1	5376477	5376944	468	Ppun_00007922	-	5405473	5421992	28529	16520	Intergenetic	78	125
LG1_5381038_5381246	LG1	5381038	5381246	209	Ppun_00007922	-	5405473	5421992	24227	16520	Intergenetic	30	57
LG1_5382411_5383330	LG1	5382411	5383330	920	Ppun_00007922	-	5405473	5421992	22143	16520	Intergenetic	156	256
LG1_5384464_5385257	LG1	5384464	5385257	794	Ppun_00007922	-	5405473	5421992	20216	16520	Intergenetic	132	214
LG1_5387769_5388330	LG1	5387769	5388330	562	Ppun_00007922	-	5405473	5421992	17143	16520	Intergenetic	92	157
LG1_5388895_5389101	LG1	5388895	5389101	207	Ppun_00007922	-	5405473	5421992	16372	16520	Intergenetic	50	72
LG1_5389510_5389870	LG1	5389510	5389870	361	Ppun_00007922	-	5405473	5421992	15603	16520	Intergenetic	74	131
LG1_5394888_5396088	LG1	5394888	5396088	1201	Ppun_00007922	-	5405473	5421992	9385	16520	Intergenetic	192	335
LG1_5398447_5398738	LG1	5398447	5398738	292	Ppun_00007922	-	5405473	5421992	6735	16520	Intergenetic	44	69
LG1_5401532_5401777	LG1	5401532	5401777	246	Ppun_00007922	-	5405473	5421992	3696	16520	Intergenetic	50	79
LG1_5405443_5406831	LG1	5405443	5406831	1389	Ppun_00007922	-	5405473	5421992	1358	16520	TTS	220	391
LG1_5407281_5407843	LG1	5407281	5407843	563	Ppun_00007922	-	5405473	5421992	1808	16520	Intragenetic	88	149
LG1_5409836_5410053	LG1	5409836	5410053	218	Ppun_00007922	-	5405473	5421992	4363	16520	Intragenetic	36	65
LG1_5410890_5411946	LG1	5410890	5411946	1057	Ppun_00007922	-	5405473	5421992	5417	16520	Intragenetic	134	259
LG1_5412254_5412730	LG1	5412254	5412730	477	Ppun_00007922	-	5405473	5421992	6781	16520	Intragenetic	82	122
LG1_5414930_5415418	LG1	5414930	5415418	489	Ppun_00007922	-	5405473	5421992	6574	16520	Intragenetic	98	172
LG1_5416581_5416959	LG1	5416581	5416959	379	Ppun_00007922	-	5405473	5421992	5033	16520	Intragenetic	60	100
LG1_5421239_5421934	LG1	5421239	5421934	696	Ppun_00007922	-	5405473	5421992	58	16520	Intragenetic	122	223
LG1_5425454_5425660	LG1	5425454	5425660	207	Ppun_00007922	-	5405473	5421992	3462	16520	Intergenetic	42	60
LG1_5430963_5431409	LG1	5430963	5431409	447	Ppun_00007922	-	5405473	5421992	8971	16520	Intergenetic	80	135
LG1_5433595_5433842	LG1	5433595	5433842	248	Ppun_00007922	-	5405473	5421992	11603	16520	Intergenetic	42	63
LG1_5435135_5435614	LG1	5435135	5435614	480	Ppun_00007922	-	5405473	5421992	13143	16520	Intergenetic	96	143
LG1_5443595_5443955	LG1	5443595	5443955	361	Ppun_00007928	-	5459056	5481892	15101	22837	Intergenetic	52	91
LG1_5445369_5445714	LG1	5445369	5445714	346	Ppun_00007928	-	5459056	5481892	13342	22837	Intergenetic	66	126
LG1_5449476_5449707	LG1	5449476	5449707	232	Ppun_00007928	-	5459056	5481892	9349	22837	Intergenetic	40	60
LG1_5456905_5457258	LG1	5456905	5457258	354	Ppun_00007928	-	5459056	5481892	1798	22837	Intergenetic	72	100
LG1_5458925_5459559	LG1	5458925	5459559	635	Ppun_00007928	-	5459056	5481892	503	22837	TTS	162	278
LG1_5460504_5460706	LG1	5460504	5460706	203	Ppun_00007928	-	5459056	5481892	1448	22837	Intragenetic	52	84
LG1_5462564_5464170	LG1	5462564	5464170	1607	Ppun_00007928	-	5459056	5481892	3508	22837	Intragenetic	240	392
LG1_5464545_5464757	LG1	5464545	5464757	213	Ppun_00007928	-	5459056	5481892	5489	22837	Intragenetic	48	69
LG1_5466395_5467051	LG1	5466395	5467051	657	Ppun_00007928	-	5459056	5481892	7339	22837	Intragenetic	90	161
LG1_5469612_5470057	LG1	5469612	5470057	446	Ppun_00007928	-	5459056	5481892	10556	22837	Intragenetic	70	133
LG1_5471210_5472311	LG1	5471210	5472311	1102	Ppun_00007928	-	5459056	5481892	9581	22837	Intragenetic	172	286
LG1_5476031_5477303	LG1	5476031	5477303	1273	Ppun_00007928	-	5459056	5481892	4589	22837	Intragenetic	174	295
LG1_5480126_5480648	LG1	5480126	5480648	523	Ppun_00007928	-	5459056	5481892	1244	22837	Intragenetic	90	140
LG1_5482630_5483125	LG1	5482630	5483125	496	Ppun_00007930	-	5482578	5500984	52	18407	Intragenetic	70	120
LG1_5483430_5484080	LG1	5483430	5484080	651	Ppun_00007930	-	5482578	5500984	852	18407	Intragenetic	112	172
LG1_5486794_5487007	LG1	5486794	5487007	214	Ppun_00007930	-	5482578	5500984	4216	18407	Intragenetic	34	48
LG1_5489670_5490362	LG1	5489670	5490362	693	Ppun_00007930	-	5482578	5500984	7092	18407	Intragenetic	116	191
LG1_5491399_5492089	LG1	5491399	5492089	691	Ppun_00007930	-	5482578	5500984	8821	18407	Intragenetic	118	200
LG1_5495794_5496031	LG1	5495794	5496031	238	Ppun_00007930	-	5482578	5500984	4953	18407	Intragenetic	44	62
LG1_5500509_5501209	LG1	5500509	5501209	701	Ppun_00007930	-	5482578	5500984	475	18407	TSS	146	226
LG1_5506907_5507141	LG1	5506907	5507141	235	Ppun_00007933	+	5503382	5511324	3525	7943	Intragenetic	46	78
LG1_5509545_5509890	LG1	5509545	5509890	346	Ppun_00007933	+	5503382	5511324	1434	7943	Intragenetic	50	95
LG1_5511041_5511423	LG1	5511041	5511423	383	Ppun_00007933	+	5503382	5511324	283	7943	TTS	56	103
LG1_5515910_5516248	LG1	5515910	5516248	339	Ppun_00007933	+	5503382	5511324	4586	7943	Intergenetic	44	76
LG1_5518024_5518847	LG1	5518024	5518847	824	Ppun_00007933	+	5503382	5511324	6700	7943	Intergenetic	122	223
LG1_5519566_5519817	LG1	5519566	5519817	252	Ppun_00007933	+	5503382	5511324	8242	7943	Intergenetic	54	84
LG1_5526293_5527111	LG1	5526293	5527111	819	Ppun_00007936	+	5529912	5557777	2801	27866	Intergenetic	126	223
LG1_5527631_5527867	LG1	5527631	5527867	237	Ppun_00007936	+	5529912	5557777	2045	27866	Intergenetic	36	60
LG1_5528250_5528831	LG1	5528250	5528831	582	Ppun_00007936	+	5529912	5557777	1081	27866	Intergenetic	90	147
LG1_5530263_5530541	LG1	5530263	5530541	279	Ppun_00007936	+	5529912	5557777	351	27866	Intragenetic	46	76
LG1_5531625_5531991	LG1	5531625	5531991	367	Ppun_00007936	+	5529912	5557777	1713	27866	Intragenetic	54	94
LG1_5533208_5533479	LG1	5533208	5533479	272	Ppun_00007936	+	5529912	5557777	3296	27866	Intragenetic	50	85
LG1_5534876_5535679	LG1	5534876	5535679	804	Ppun_00007936	+	5529912	5557777	4964	27866	Intragenetic	124	208
LG1_5539177_5539548	LG1	5539177	5539548	372	Ppun_00007936	+	5529912	5557777	9265	27866	Intragenetic	54	91
LG1_5540702_5541611	LG1	5540702	5541611	910	Ppun_00007936	+	5529912	5557777	10790	27866	Intragenetic	134	239
LG1_5545901_5546192	LG1	5545901	5546192	292	Ppun_00007936	+	5529912	5557777	11585	27866	Intragenetic	58	93
LG1_5552349_5552566	LG1	5552349	5552566	218	Ppun_00007936	+	5529912	5557777	5211	27866	Intragenetic	48	76
LG1_5553240_5557762	LG1	5553240	5557762	4523	Ppun_00007936	+	5529912	5557777	15	27866	Intragenetic	724	1362
LG1_5559092_5560108	LG1	5559092	5560108	1017	Ppun_00007938	+	5559600	5562316	508	2717	TSS	146	254
LG1_5561372_5561579	LG1	5561372	5561579	208	Ppun_00007938	+	5559600	5562316	737	2717	Intragenetic	40	71
LG1_5566455_5567051	LG1	5566455	5567051	597	Ppun_00007938	+	5559600	5562316	4139	2717	Intergenetic	84	152
LG1_5567904_5570191	LG1	5567904	5570191	2288	Ppun_00007938	+	5559600	5562316	5588	2717	Intergenetic	300	568
LG1_5574973_5575480	LG1	5574973	5575480	508	Ppun_00007938	+	5559600	5562316	12657	2717	Intergenetic	82	142
LG1_5614984_5615532	LG1	5614984	5615532	549	Ppun_00007938	+	5559600	5562316	52668	2717	Intergenetic	92	144
LG1_5616927_5617154	LG1	5616927	5617154	228	Ppun_00007938	+	5559600	5562316	54611	2717	Intergenetic	34	52
LG1_5623882_5624286	LG1	5623882	5624286	405	Ppun_00007947	+	5678552	5695250	54266	16699	Intergenetic	74	123
LG1_5643090_5643410	LG1	5643090	5643410	321	Ppun_00007947	+	5678552	5695250	35142	16699	Intergenetic	46	74
LG1_5655085_5655323	LG1	5655085	5655323	239	Ppun_00007947	+	5678552	5695250	23229	16699	Intergenetic	52	87
LG1_5658011_5658276	LG1	5658011	5658276	266	Ppun_00007947	+	5678552	5695250	20276	16699	Intergenetic	66	103
LG1_5660891_5661660	LG1	5660891	5661660	770	Ppun_00007947	+	5678552	5695250	16892	16699	Intergenetic	114	208
LG1_5666086_5666340	LG1	5666086	5666340	255	Ppun_00007947	+	5678552	5695250	12212	16699	Intergenetic	48	84
LG1_5670886_5671270	LG1	5670886	5671270	385	Ppun_00007947	+	5678552	5695250	7282	16699	Intergenetic	82	135
LG1_5674737_5675051	LG1	5674737	5675051	315	Ppun_00007947	+	5678552	5695250	3501	16699	Intergenetic	58	105
LG1_5678810_5679029	LG1	5678810	5679029	220	Ppun_00007947	+	5678552	5695250	258	16699	Intragenetic	46	73
LG1_5682252_5682540	LG1	5682252	5682540	289	Ppun_00007947	+	5678552	5695250	3700	16699	Intragenetic	60	89
LG1_5685157_5685386	LG1	5685157	5685386	230	Ppun_00007947	+	5678552	5695250	6605	16699	Intragenetic	42	69
LG1_5690248_5690539	LG1	5690248	5690539	292	Ppun_00007947	+	5678552	5695250	4711	16699	Intragenetic	42	84
LG1_5691361_5691747	LG1	5691361	5691747	387	Ppun_00007947	+	5678552	5695250	3503	16699	Intragenetic	70	115
LG1_5697316_5697668	LG1	5697316	5697668	353	Ppun_00007947	+	5678552	5695250	2066	16699	Intergenetic	62	98
LG1_5705842_5706504	LG1	5705842	5706504	663	Ppun_00007947	+	5678552	5695250	10592	16699	Intergenetic	110	197
LG1_5713491_5713695	LG1	5713491	5713695	205	Ppun_00007947	+	5678552	5695250	18241	16699	Intergenetic	46	71
LG1_5714440_5714826	LG1	5714440	5714826	387	Ppun_00007947	+	5678552	5695250	19190	16699	Intergenetic	58	99
LG1_5718906_5719163	LG1	5718906	5719163	258	Ppun_00007947	+	5678552	5695250	23656	16699	Intergenetic	36	56
LG1_5722318_5722568	LG1	5722318	5722568	251	Ppun_00007947	+	5678552	5695250	27068	16699	Intergenetic	36	69
LG1_5732796_5733132	LG1	5732796	5733132	337	Ppun_00007952	+	5766004	5787155	32872	21152	Intergenetic	66	109
LG1_5736504_5737001	LG1	5736504	5737001	498	Ppun_00007952	+	5766004	5787155	29003	21152	Intergenetic	72	122
LG1_5742410_5742699	LG1	5742410	5742699	290	Ppun_00007952	+	5766004	5787155	23305	21152	Intergenetic	42	64
LG1_5745137_5745415	LG1	5745137	5745415	279	Ppun_00007952	+	5766004	5787155	20589	21152	Intergenetic	46	85
LG1_5752305_5752625	LG1	5752305	5752625	321	Ppun_00007952	+	5766004	5787155	13379	21152	Intergenetic	52	101
LG1_5763497_5763839	LG1	5763497	5763839	343	Ppun_00007952	+	5766004	5787155	2165	21152	Intergenetic	68	111
LG1_5773627_5774024	LG1	5773627	5774024	398	Ppun_00007952	+	5766004	5787155	7623	21152	Intragenetic	70	111
LG1_5777595_5777872	LG1	5777595	5777872	278	Ppun_00007952	+	5766004	5787155	9283	21152	Intragenetic	44	75
LG1_5782201_5782844	LG1	5782201	5782844	644	Ppun_00007952	+	5766004	5787155	4311	21152	Intragenetic	94	141
LG1_5786443_5787276	LG1	5786443	5787276	834	Ppun_00007952	+	5766004	5787155	712	21152	TTS	150	303
LG1_5801496_5802030	LG1	5801496	5802030	535	Ppun_00007955	-	5800123	5828002	1373	27880	Intragenetic	70	126
LG1_5812149_5812570	LG1	5812149	5812570	422	Ppun_00007955	-	5800123	5828002	12026	27880	Intragenetic	60	99
LG1_5813535_5813746	LG1	5813535	5813746	212	Ppun_00007955	-	5800123	5828002	13412	27880	Intragenetic	28	46
LG1_5814970_5815747	LG1	5814970	5815747	778	Ppun_00007956	+	5814536	5815810	63	1275	Intragenetic	146	263
LG1_5818572_5818786	LG1	5818572	5818786	215	Ppun_00007955	-	5800123	5828002	9216	27880	Intragenetic	42	60
LG1_5819809_5820349	LG1	5819809	5820349	541	Ppun_00007955	-	5800123	5828002	7653	27880	Intragenetic	90	151
LG1_5827950_5829135	LG1	5827950	5829135	1186	Ppun_00007955	-	5800123	5828002	52	27880	TSS	202	351
LG1_5831739_5832832	LG1	5831739	5832832	1094	Ppun_00007958	+	5831692	5833150	47	1459	Intragenetic	156	316
LG1_5834782_5835007	LG1	5834782	5835007	226	Ppun_00007959	-	5834914	5838087	93	3174	TTS	36	54
LG1_5837425_5837687	LG1	5837425	5837687	263	Ppun_00007959	-	5834914	5838087	400	3174	Intragenetic	42	70
LG1_5838621_5843203	LG1	5838621	5843203	4583	Ppun_00007960	+	5838987	5855122	4216	16136	TSS	616	1103
LG1_5844295_5844606	LG1	5844295	5844606	312	Ppun_00007960	+	5838987	5855122	5308	16136	Intragenetic	46	77
LG1_5846273_5846616	LG1	5846273	5846616	344	Ppun_00007960	+	5838987	5855122	7286	16136	Intragenetic	64	117
LG1_5848572_5848885	LG1	5848572	5848885	314	Ppun_00007960	+	5838987	5855122	6237	16136	Intragenetic	50	96
LG1_5849903_5851551	LG1	5849903	5851551	1649	Ppun_00007960	+	5838987	5855122	3571	16136	Intragenetic	310	560
LG1_5852656_5854904	LG1	5852656	5854904	2249	Ppun_00007960	+	5838987	5855122	218	16136	Intragenetic	306	551
LG1_5856828_5857211	LG1	5856828	5857211	384	Ppun_00007960	+	5838987	5855122	1706	16136	Intergenetic	76	118
LG1_5861556_5863377	LG1	5861556	5863377	1822	Ppun_00007960	+	5838987	5855122	6434	16136	Intergenetic	274	453
LG1_5867022_5867233	LG1	5867022	5867233	212	Ppun_00007960	+	5838987	5855122	11900	16136	Intergenetic	44	75
LG1_5874773_5875054	LG1	5874773	5875054	282	Ppun_00007960	+	5838987	5855122	19651	16136	Intergenetic	44	67
LG1_5882198_5882441	LG1	5882198	5882441	244	Ppun_00007960	+	5838987	5855122	27076	16136	Intergenetic	42	74
LG1_5883413_5883698	LG1	5883413	5883698	286	Ppun_00007960	+	5838987	5855122	28291	16136	Intergenetic	62	101
LG1_5888479_5888844	LG1	5888479	5888844	366	Ppun_00007960	+	5838987	5855122	33357	16136	Intergenetic	54	95
LG1_5894268_5894490	LG1	5894268	5894490	223	Ppun_00007960	+	5838987	5855122	39146	16136	Intergenetic	42	58
LG1_5896431_5896936	LG1	5896431	5896936	506	Ppun_00007960	+	5838987	5855122	41309	16136	Intergenetic	82	137
LG1_5897596_5901358	LG1	5897596	5901358	3763	Ppun_00007960	+	5838987	5855122	42474	16136	Intergenetic	494	873
LG1_5903925_5904198	LG1	5903925	5904198	274	Ppun_00007960	+	5838987	5855122	48803	16136	Intergenetic	54	88
LG1_5907733_5908038	LG1	5907733	5908038	306	Ppun_00007960	+	5838987	5855122	52611	16136	Intergenetic	54	92
LG1_5910575_5910949	LG1	5910575	5910949	375	Ppun_00007960	+	5838987	5855122	55453	16136	Intergenetic	60	101
LG1_5912218_5912585	LG1	5912218	5912585	368	Ppun_00007960	+	5838987	5855122	57096	16136	Intergenetic	58	84
LG1_5913663_5914420	LG1	5913663	5914420	758	Ppun_00007960	+	5838987	5855122	58541	16136	Intergenetic	110	198
LG1_5922072_5922883	LG1	5922072	5922883	812	Ppun_00007974	+	5989153	5998735	66270	9583	Intergenetic	110	196
LG1_5925050_5925849	LG1	5925050	5925849	800	Ppun_00007974	+	5989153	5998735	63304	9583	Intergenetic	110	197
LG1_5929758_5930018	LG1	5929758	5930018	261	Ppun_00007974	+	5989153	5998735	59135	9583	Intergenetic	54	87
LG1_5934712_5935368	LG1	5934712	5935368	657	Ppun_00007974	+	5989153	5998735	53785	9583	Intergenetic	136	192
LG1_5938584_5938988	LG1	5938584	5938988	405	Ppun_00007974	+	5989153	5998735	50165	9583	Intergenetic	64	119
LG1_5940638_5941091	LG1	5940638	5941091	454	Ppun_00007974	+	5989153	5998735	48062	9583	Intergenetic	74	122
LG1_5948608_5948813	LG1	5948608	5948813	206	Ppun_00007974	+	5989153	5998735	40340	9583	Intergenetic	46	68
LG1_5953217_5953422	LG1	5953217	5953422	206	Ppun_00007974	+	5989153	5998735	35731	9583	Intergenetic	36	59
LG1_5956258_5956570	LG1	5956258	5956570	313	Ppun_00007974	+	5989153	5998735	32583	9583	Intergenetic	54	90
LG1_5959824_5960090	LG1	5959824	5960090	267	Ppun_00007974	+	5989153	5998735	29063	9583	Intergenetic	62	80
LG1_5963907_5964183	LG1	5963907	5964183	277	Ppun_00007974	+	5989153	5998735	24970	9583	Intergenetic	54	91
LG1_5970764_5971027	LG1	5970764	5971027	264	Ppun_00007974	+	5989153	5998735	18126	9583	Intergenetic	42	68
LG1_5971321_5972635	LG1	5971321	5972635	1315	Ppun_00007974	+	5989153	5998735	16518	9583	Intergenetic	206	348
LG1_5981069_5981300	LG1	5981069	5981300	232	Ppun_00007974	+	5989153	5998735	7853	9583	Intergenetic	34	67
LG1_5986839_5987043	LG1	5986839	5987043	205	Ppun_00007974	+	5989153	5998735	2110	9583	Intergenetic	46	71
LG1_5987824_5988280	LG1	5987824	5988280	457	Ppun_00007974	+	5989153	5998735	873	9583	Intergenetic	82	125
LG1_5988859_5989327	LG1	5988859	5989327	469	Ppun_00007974	+	5989153	5998735	174	9583	TSS	64	124
LG1_5993021_5993979	LG1	5993021	5993979	959	Ppun_00007974	+	5989153	5998735	3868	9583	Intragenetic	140	236
LG1_5994720_5995117	LG1	5994720	5995117	398	Ppun_00007974	+	5989153	5998735	3618	9583	Intragenetic	66	114
LG1_5998101_5998747	LG1	5998101	5998747	647	Ppun_00007975	-	5997252	6003581	849	6330	Intragenetic	96	184
LG1_6002776_6004946	LG1	6002776	6004946	2171	Ppun_00007976	+	6002773	6012522	3	9750	Intragenetic	354	635
LG1_6008588_6009045	LG1	6008588	6009045	458	Ppun_00007976	+	6002773	6012522	3477	9750	Intragenetic	86	151
LG1_6009528_6009826	LG1	6009528	6009826	299	Ppun_00007976	+	6002773	6012522	2696	9750	Intragenetic	62	114
LG1_6018546_6019020	LG1	6018546	6019020	475	Ppun_00007980	+	6018515	6022995	31	4481	Intragenetic	86	133
LG1_6019342_6019563	LG1	6019342	6019563	222	Ppun_00007980	+	6018515	6022995	827	4481	Intragenetic	34	66
LG1_6019959_6020243	LG1	6019959	6020243	285	Ppun_00007980	+	6018515	6022995	1444	4481	Intragenetic	40	85
LG1_6022048_6022956	LG1	6022048	6022956	909	Ppun_00007980	+	6018515	6022995	39	4481	Intragenetic	142	261
LG1_6026655_6027001	LG1	6026655	6027001	347	Ppun_00007980	+	6018515	6022995	3660	4481	Intergenetic	58	86
LG1_6035322_6035753	LG1	6035322	6035753	432	Ppun_00007983	+	6035564	6059588	189	24025	TSS	106	170
LG1_6036325_6036599	LG1	6036325	6036599	275	Ppun_00007983	+	6035564	6059588	761	24025	Intragenetic	48	63
LG1_6037287_6037625	LG1	6037287	6037625	339	Ppun_00007983	+	6035564	6059588	1723	24025	Intragenetic	50	89
LG1_6038709_6039630	LG1	6038709	6039630	922	Ppun_00007983	+	6035564	6059588	3145	24025	Intragenetic	158	276
LG1_6043903_6044213	LG1	6043903	6044213	311	Ppun_00007983	+	6035564	6059588	8339	24025	Intragenetic	50	86
LG1_6049445_6049770	LG1	6049445	6049770	326	Ppun_00007983	+	6035564	6059588	9818	24025	Intragenetic	82	124
LG1_6051331_6051652	LG1	6051331	6051652	322	Ppun_00007983	+	6035564	6059588	7936	24025	Intragenetic	56	100
LG1_6072585_6072956	LG1	6072585	6072956	372	Ppun_00007986	-	6070717	6080044	1868	9328	Intragenetic	86	126
LG1_6073488_6073912	LG1	6073488	6073912	425	Ppun_00007986	-	6070717	6080044	2771	9328	Intragenetic	60	101
LG1_6074127_6074530	LG1	6074127	6074530	404	Ppun_00007986	-	6070717	6080044	3410	9328	Intragenetic	72	119
LG1_6075520_6075941	LG1	6075520	6075941	422	Ppun_00007986	-	6070717	6080044	4103	9328	Intragenetic	74	127
LG1_6076676_6078098	LG1	6076676	6078098	1423	Ppun_00007986	-	6070717	6080044	1946	9328	Intragenetic	226	389
LG1_6078885_6079113	LG1	6078885	6079113	229	Ppun_00007986	-	6070717	6080044	931	9328	Intragenetic	34	72
LG1_6079539_6080065	LG1	6079539	6080065	527	Ppun_00007986	-	6070717	6080044	505	9328	TSS	106	168
LG1_6083039_6083293	LG1	6083039	6083293	255	Ppun_00007988	-	6081454	6087723	1585	6270	Intragenetic	52	78
LG1_6086617_6087020	LG1	6086617	6087020	404	Ppun_00007988	-	6081454	6087723	703	6270	Intragenetic	90	153
LG1_6090200_6092552	LG1	6090200	6092552	2353	Ppun_00007989	-	6089631	6096607	569	6977	Intragenetic	318	592
LG1_6092932_6094130	LG1	6092932	6094130	1199	Ppun_00007989	-	6089631	6096607	2477	6977	Intragenetic	162	296
LG1_6096409_6097161	LG1	6096409	6097161	753	Ppun_00007989	-	6089631	6096607	198	6977	TSS	164	252
LG1_6103746_6103978	LG1	6103746	6103978	233	Ppun_00007991	-	6101683	6127108	2063	25426	Intragenetic	38	74
[truncated: 66,994 more rows]

## Sheet: WScount
Sample_ID	Type_3	n	CalGenSize	FNR	DNMrate
POR02_F2_01	S>S	0	356673854	0.0549	0
POR02_F2_01	S>W	2	356673854	0.0549	2.96655e-09
POR02_F2_01	W>S	1	356673854	0.0549	1.48327e-09
POR02_F2_01	W>W	0	356673854	0.0549	0
POR02_F2_010	S>S	0	373060702	0.0532	0
POR02_F2_010	S>W	0	373060702	0.0532	0
POR02_F2_010	W>S	1	373060702	0.0532	1.41557e-09
POR02_F2_010	W>W	0	373060702	0.0532	0
POR02_F2_02	S>S	0	369928167	0.0513	0
POR02_F2_02	S>W	2	369928167	0.0513	2.8494e-09
POR02_F2_02	W>S	1	369928167	0.0513	1.4247e-09
POR02_F2_02	W>W	0	369928167	0.0513	0
POR02_F2_03	S>S	0	372532781	0.0513	0
POR02_F2_03	S>W	1	372532781	0.0513	1.41474e-09
POR02_F2_03	W>S	0	372532781	0.0513	0
POR02_F2_03	W>W	0	372532781	0.0513	0
POR02_F2_04	S>S	0	372627142	0.0539	0
POR02_F2_04	S>W	2	372627142	0.0539	2.83654e-09
POR02_F2_04	W>S	1	372627142	0.0539	1.41827e-09
POR02_F2_04	W>W	1	372627142	0.0539	1.41827e-09
POR02_F2_05	S>S	0	346235592	0.066	0
POR02_F2_05	S>W	1	346235592	0.066	1.54615e-09
POR02_F2_05	W>S	5	346235592	0.066	7.73075e-09
POR02_F2_05	W>W	0	346235592	0.066	0
POR02_F2_06	S>S	1	374639219	0.0505	1.4056e-09
POR02_F2_06	S>W	3	374639219	0.0505	4.2168e-09
POR02_F2_06	W>S	3	374639219	0.0505	4.2168e-09
POR02_F2_06	W>W	0	374639219	0.0505	0
POR02_F2_07	S>S	0	315723737	0.0733	0
POR02_F2_07	S>W	2	315723737	0.0733	3.41785e-09
POR02_F2_07	W>S	3	315723737	0.0733	5.12678e-09
POR02_F2_07	W>W	0	315723737	0.0733	0
POR02_F2_08	S>S	0	376683498	0.0525	0
POR02_F2_08	S>W	3	376683498	0.0525	4.20277e-09
POR02_F2_08	W>S	0	376683498	0.0525	0
POR02_F2_08	W>W	0	376683498	0.0525	0
POR02_F2_09	S>S	0	372402362	0.0505	0
POR02_F2_09	S>W	6	372402362	0.0505	8.48426e-09
POR02_F2_09	W>S	3	372402362	0.0505	4.24213e-09
POR02_F2_09	W>W	0	372402362	0.0505	0
por06_F1_M01	S>S	1	359721723	0.0586	1.47649e-09
por06_F1_M01	S>W	2	359721723	0.0586	2.95297e-09
por06_F1_M01	W>S	0	359721723	0.0586	0
por06_F1_M01	W>W	0	359721723	0.0586	0
POR11_F2_01	S>S	0	351819345	0.0541	0
POR11_F2_01	S>W	1	351819345	0.0541	1.50247e-09
POR11_F2_01	W>S	1	351819345	0.0541	1.50247e-09
POR11_F2_01	W>W	0	351819345	0.0541	0
POR11_F2_010	S>S	0	368478552	0.0632	0
POR11_F2_010	S>W	0	368478552	0.0632	0
POR11_F2_010	W>S	1	368478552	0.0632	1.44847e-09
POR11_F2_010	W>W	0	368478552	0.0632	0
POR11_F2_02	S>S	1	369190020	0.0543	1.43208e-09
POR11_F2_02	S>W	2	369190020	0.0543	2.86416e-09
POR11_F2_02	W>S	1	369190020	0.0543	1.43208e-09
POR11_F2_02	W>W	1	369190020	0.0543	1.43208e-09
POR11_F2_03	S>S	0	368200000	0.0564	0
POR11_F2_03	S>W	1	368200000	0.0564	1.43912e-09
POR11_F2_03	W>S	0	368200000	0.0564	0
POR11_F2_03	W>W	0	368200000	0.0564	0
POR11_F2_04	S>S	0	369083654	0.0538	0
POR11_F2_04	S>W	3	369083654	0.0538	4.2952e-09
POR11_F2_04	W>S	1	369083654	0.0538	1.43173e-09
POR11_F2_04	W>W	0	369083654	0.0538	0
POR11_F2_05	S>S	0	369344585	0.0586	0
POR11_F2_05	S>W	3	369344585	0.0586	4.31405e-09
POR11_F2_05	W>S	1	369344585	0.0586	1.43802e-09
POR11_F2_05	W>W	0	369344585	0.0586	0
POR11_F2_06	S>S	0	359327911	0.0647	0
POR11_F2_06	S>W	4	359327911	0.0647	5.95097e-09
POR11_F2_06	W>S	1	359327911	0.0647	1.48774e-09
POR11_F2_06	W>W	0	359327911	0.0647	0
POR11_F2_07	S>S	0	367669237	0.051	0
POR11_F2_07	S>W	0	367669237	0.051	0
POR11_F2_07	W>S	0	367669237	0.051	0
POR11_F2_07	W>W	1	367669237	0.051	1.433e-09
POR11_F2_08	S>S	0	361230871	0.0559	0
POR11_F2_08	S>W	1	361230871	0.0559	1.46611e-09
POR11_F2_08	W>S	0	361230871	0.0559	0
POR11_F2_08	W>W	1	361230871	0.0559	1.46611e-09
POR11_F2_09	S>S	0	366553931	0.0642	0
POR11_F2_09	S>W	4	366553931	0.0642	5.83054e-09
POR11_F2_09	W>S	1	366553931	0.0642	1.45764e-09
POR11_F2_09	W>W	0	366553931	0.0642	0
POR12_por13_F1_F01	S>S	1	377582020	0.0676	1.42022e-09
POR12_por13_F1_F01	S>W	1	377582020	0.0676	1.42022e-09
POR12_por13_F1_F01	W>S	0	377582020	0.0676	0
POR12_por13_F1_F01	W>W	0	377582020	0.0676	0
POR13_por12_F1_M01	S>S	0	378297807	0.0574	0
POR13_por12_F1_M01	S>W	3	378297807	0.0574	4.20659e-09
POR13_por12_F1_M01	W>S	0	378297807	0.0574	0
POR13_por12_F1_M01	W>W	1	378297807	0.0574	1.4022e-09
POR13_por13_F1_F02	S>S	0	376858304	0.0679	0
POR13_por13_F1_F02	S>W	2	376858304	0.0679	2.84682e-09
POR13_por13_F1_F02	W>S	1	376858304	0.0679	1.42341e-09
POR13_por13_F1_F02	W>W	0	376858304	0.0679	0
POR31_F2_01	S>S	0	367575417	0.0546	0
POR31_F2_01	S>W	4	367575417	0.0546	5.7553e-09
POR31_F2_01	W>S	1	367575417	0.0546	1.43882e-09
POR31_F2_01	W>W	0	367575417	0.0546	0
POR31_F2_010	S>S	1	371260112	0.0569	1.42802e-09
POR31_F2_010	S>W	1	371260112	0.0569	1.42802e-09
POR31_F2_010	W>S	0	371260112	0.0569	0
POR31_F2_010	W>W	0	371260112	0.0569	0
POR31_F2_02	S>S	1	371684969	0.0522	1.41931e-09
POR31_F2_02	S>W	1	371684969	0.0522	1.41931e-09
POR31_F2_02	W>S	0	371684969	0.0522	0
POR31_F2_02	W>W	0	371684969	0.0522	0
POR31_F2_03	S>S	1	374789405	0.0584	1.41683e-09
POR31_F2_03	S>W	5	374789405	0.0584	7.08413e-09
POR31_F2_03	W>S	0	374789405	0.0584	0
POR31_F2_03	W>W	0	374789405	0.0584	0
POR31_F2_04	S>S	0	371980413	0.0573	0
POR31_F2_04	S>W	2	371980413	0.0573	2.85172e-09
POR31_F2_04	W>S	0	371980413	0.0573	0
POR31_F2_04	W>W	0	371980413	0.0573	0
POR31_F2_05	S>S	1	369189169	0.0574	1.43679e-09
POR31_F2_05	S>W	0	369189169	0.0574	0
POR31_F2_05	W>S	0	369189169	0.0574	0
POR31_F2_05	W>W	0	369189169	0.0574	0
POR31_F2_06	S>S	1	368339118	0.0604	1.4447e-09
POR31_F2_06	S>W	2	368339118	0.0604	2.88941e-09
POR31_F2_06	W>S	0	368339118	0.0604	0
POR31_F2_06	W>W	0	368339118	0.0604	0
POR31_F2_07	S>S	2	369359528	0.057	2.87104e-09
POR31_F2_07	S>W	1	369359528	0.057	1.43552e-09
POR31_F2_07	W>S	2	369359528	0.057	2.87104e-09
POR31_F2_07	W>W	0	369359528	0.057	0
POR31_F2_08	S>S	0	368697279	0.0534	0
POR31_F2_08	S>W	2	368697279	0.0534	2.86526e-09
POR31_F2_08	W>S	0	368697279	0.0534	0
POR31_F2_08	W>W	0	368697279	0.0534	0
POR31_F2_09	S>S	0	370782197	0.0597	0
POR31_F2_09	S>W	1	370782197	0.0597	1.43412e-09
POR31_F2_09	W>S	1	370782197	0.0597	1.43412e-09
POR31_F2_09	W>W	1	370782197	0.0597	1.43412e-09
porout03_F2_011	S>S	0	377650283	0.0843	0
porout03_F2_011	S>W	3	377650283	0.0843	4.33759e-09
porout03_F2_011	W>S	2	377650283	0.0843	2.89172e-09
porout03_F2_011	W>W	1	377650283	0.0843	1.44586e-09
porout03_F2_012	S>S	1	372129441	0.0663	1.43903e-09
porout03_F2_012	S>W	3	372129441	0.0663	4.31708e-09
porout03_F2_012	W>S	3	372129441	0.0663	4.31708e-09
porout03_F2_012	W>W	0	372129441	0.0663	0
porout03_F2_013	S>S	1	366823020	0.0619	1.453e-09
porout03_F2_013	S>W	1	366823020	0.0619	1.453e-09
porout03_F2_013	W>S	1	366823020	0.0619	1.453e-09
porout03_F2_013	W>W	0	366823020	0.0619	0
porout03_F2_014	S>S	0	381810133	0.059	0
porout03_F2_014	S>W	0	381810133	0.059	0
porout03_F2_014	W>S	3	381810133	0.059	4.17498e-09
porout03_F2_014	W>W	1	381810133	0.059	1.39166e-09
porout03_F2_015	S>S	0	377785405	0.0602	0
porout03_F2_015	S>W	2	377785405	0.0602	2.81656e-09
porout03_F2_015	W>S	0	377785405	0.0602	0
porout03_F2_015	W>W	1	377785405	0.0602	1.40828e-09
porout03_F2_016	S>S	0	366383092	0.0741	0
porout03_F2_016	S>W	1	366383092	0.0741	1.47391e-09
porout03_F2_016	W>S	3	366383092	0.0741	4.42173e-09
porout03_F2_016	W>W	0	366383092	0.0741	0
porout03_F2_017	S>S	1	367504131	0.0616	1.44984e-09
porout03_F2_017	S>W	1	367504131	0.0616	1.44984e-09
porout03_F2_017	W>S	3	367504131	0.0616	4.34952e-09
porout03_F2_017	W>W	0	367504131	0.0616	0
porout03_F2_018	S>S	0	355629232	0.063	0
porout03_F2_018	S>W	1	355629232	0.063	1.50049e-09
porout03_F2_018	W>S	1	355629232	0.063	1.50049e-09
porout03_F2_018	W>W	0	355629232	0.063	0
porout03_F2_019	S>S	1	332991617	0.0648	1.60558e-09
porout03_F2_019	S>W	1	332991617	0.0648	1.60558e-09
porout03_F2_019	W>S	0	332991617	0.0648	0
porout03_F2_019	W>W	2	332991617	0.0648	3.21116e-09
porout03_F2_020	S>S	0	327895637	0.0596	0
porout03_F2_020	S>W	0	327895637	0.0596	0
porout03_F2_020	W>S	0	327895637	0.0596	0
porout03_F2_020	W>W	0	327895637	0.0596	0
porout10_F2_01	S>S	0	378087672	0.066	0
porout10_F2_01	S>W	2	378087672	0.066	2.83179e-09
porout10_F2_01	W>S	0	378087672	0.066	0
porout10_F2_01	W>W	0	378087672	0.066	0
porout10_F2_010	S>S	1	375002934	0.0578	1.41512e-09
porout10_F2_010	S>W	1	375002934	0.0578	1.41512e-09
porout10_F2_010	W>S	1	375002934	0.0578	1.41512e-09
porout10_F2_010	W>W	1	375002934	0.0578	1.41512e-09
porout10_F2_02	S>S	0	379615378	0.0622	0
porout10_F2_02	S>W	1	379615378	0.0622	1.40448e-09
porout10_F2_02	W>S	0	379615378	0.0622	0
porout10_F2_02	W>W	0	379615378	0.0622	0
porout10_F2_03	S>S	1	375752221	0.0558	1.4093e-09
porout10_F2_03	S>W	1	375752221	0.0558	1.4093e-09
porout10_F2_03	W>S	0	375752221	0.0558	0
porout10_F2_03	W>W	0	375752221	0.0558	0
porout10_F2_04	S>S	0	379020233	0.0615	0
porout10_F2_04	S>W	0	379020233	0.0615	0
porout10_F2_04	W>S	0	379020233	0.0615	0
porout10_F2_04	W>W	1	379020233	0.0615	1.40564e-09
porout10_F2_05	S>S	0	375257240	0.0655	0
porout10_F2_05	S>W	2	375257240	0.0655	2.85162e-09
porout10_F2_05	W>S	1	375257240	0.0655	1.42581e-09
porout10_F2_05	W>W	0	375257240	0.0655	0
porout10_F2_06	S>S	0	375235480	0.0613	0
porout10_F2_06	S>W	3	375235480	0.0613	4.25854e-09
porout10_F2_06	W>S	0	375235480	0.0613	0
porout10_F2_06	W>W	1	375235480	0.0613	1.41951e-09
porout10_F2_07	S>S	0	376463134	0.0611	0
porout10_F2_07	S>W	2	376463134	0.0611	2.82916e-09
porout10_F2_07	W>S	0	376463134	0.0611	0
porout10_F2_07	W>W	1	376463134	0.0611	1.41458e-09
porout10_F2_08	S>S	0	380559158	0.0618	0
porout10_F2_08	S>W	2	380559158	0.0618	2.8008e-09
porout10_F2_08	W>S	0	380559158	0.0618	0
porout10_F2_08	W>W	0	380559158	0.0618	0
porout10_F2_09	S>S	0	373756693	0.0598	0
porout10_F2_09	S>W	3	373756693	0.0598	4.26857e-09
porout10_F2_09	W>S	1	373756693	0.0598	1.42286e-09
porout10_F2_09	W>W	1	373756693	0.0598	1.42286e-09
TVA24_F2_01	S>S	1	383467690	0.0487	1.37064e-09
TVA24_F2_01	S>W	2	383467690	0.0487	2.74128e-09
TVA24_F2_01	W>S	0	383467690	0.0487	0
TVA24_F2_01	W>W	0	383467690	0.0487	0
TVA24_F2_010	S>S	1	380730713	0.0712	1.41394e-09
TVA24_F2_010	S>W	2	380730713	0.0712	2.82787e-09
TVA24_F2_010	W>S	3	380730713	0.0712	4.24181e-09
TVA24_F2_010	W>W	0	380730713	0.0712	0
TVA24_F2_011	S>S	1	385037765	0.0652	1.38915e-09
TVA24_F2_011	S>W	4	385037765	0.0652	5.55659e-09
TVA24_F2_011	W>S	4	385037765	0.0652	5.55659e-09
TVA24_F2_011	W>W	0	385037765	0.0652	0
TVA24_F2_012	S>S	0	381485981	0.0681	0
TVA24_F2_012	S>W	3	381485981	0.0681	4.21933e-09
TVA24_F2_012	W>S	0	381485981	0.0681	0
TVA24_F2_012	W>W	0	381485981	0.0681	0
TVA24_F2_02	S>S	0	384566305	0.0471	0
TVA24_F2_02	S>W	4	384566305	0.0471	5.45772e-09
TVA24_F2_02	W>S	2	384566305	0.0471	2.72886e-09
TVA24_F2_02	W>W	0	384566305	0.0471	0
TVA24_F2_03	S>S	1	383644270	0.0653	1.39434e-09
TVA24_F2_03	S>W	0	383644270	0.0653	0
TVA24_F2_03	W>S	2	383644270	0.0653	2.78868e-09
TVA24_F2_03	W>W	0	383644270	0.0653	0
TVA24_F2_04	S>S	0	384717231	0.0657	0
TVA24_F2_04	S>W	3	384717231	0.0657	4.17314e-09
TVA24_F2_04	W>S	1	384717231	0.0657	1.39105e-09
TVA24_F2_04	W>W	1	384717231	0.0657	1.39105e-09
TVA24_F2_05	S>S	0	386255667	0.0657	0
TVA24_F2_05	S>W	2	386255667	0.0657	2.77101e-09
TVA24_F2_05	W>S	0	386255667	0.0657	0
TVA24_F2_05	W>W	0	386255667	0.0657	0
TVA24_F2_06	S>S	0	379563980	0.0678	0
TVA24_F2_06	S>W	1	379563980	0.0678	1.41311e-09
TVA24_F2_06	W>S	1	379563980	0.0678	1.41311e-09
TVA24_F2_06	W>W	0	379563980	0.0678	0
TVA24_F2_07	S>S	0	382379716	0.0672	0
TVA24_F2_07	S>W	1	382379716	0.0672	1.4018e-09
TVA24_F2_07	W>S	1	382379716	0.0672	1.4018e-09
TVA24_F2_07	W>W	0	382379716	0.0672	0
TVA24_F2_08	S>S	1	384621246	0.0645	1.38961e-09
TVA24_F2_08	S>W	1	384621246	0.0645	1.38961e-09
TVA24_F2_08	W>S	1	384621246	0.0645	1.38961e-09
TVA24_F2_08	W>W	0	384621246	0.0645	0
TVA24_F2_09	S>S	0	381320642	0.0678	0
TVA24_F2_09	S>W	1	381320642	0.0678	1.4066e-09
TVA24_F2_09	W>S	5	381320642	0.0678	7.033e-09
TVA24_F2_09	W>W	0	381320642	0.0678	0
TVA32_F2_01	S>S	1	378772540	0.0514	1.39158e-09
TVA32_F2_01	S>W	3	378772540	0.0514	4.17474e-09
TVA32_F2_01	W>S	0	378772540	0.0514	0
TVA32_F2_01	W>W	1	378772540	0.0514	1.39158e-09
TVA32_F2_010	S>S	0	372773440	0.0556	0
TVA32_F2_010	S>W	0	372773440	0.0556	0
TVA32_F2_010	W>S	0	372773440	0.0556	0
TVA32_F2_010	W>W	0	372773440	0.0556	0
TVA32_F2_02	S>S	1	379375972	0.0535	1.39245e-09
TVA32_F2_02	S>W	1	379375972	0.0535	1.39245e-09
TVA32_F2_02	W>S	0	379375972	0.0535	0
TVA32_F2_02	W>W	0	379375972	0.0535	0
TVA32_F2_03	S>S	0	377708564	0.0524	0
TVA32_F2_03	S>W	3	377708564	0.0524	4.19092e-09
TVA32_F2_03	W>S	1	377708564	0.0524	1.39697e-09
TVA32_F2_03	W>W	1	377708564	0.0524	1.39697e-09
TVA32_F2_04	S>S	0	377801708	0.0544	0
TVA32_F2_04	S>W	2	377801708	0.0544	2.79917e-09
TVA32_F2_04	W>S	2	377801708	0.0544	2.79917e-09
TVA32_F2_04	W>W	0	377801708	0.0544	0
TVA32_F2_05	S>S	1	376895095	0.0552	1.40414e-09
TVA32_F2_05	S>W	0	376895095	0.0552	0
TVA32_F2_05	W>S	0	376895095	0.0552	0
TVA32_F2_05	W>W	0	376895095	0.0552	0
TVA32_F2_06	S>S	1	374002677	0.0521	1.41037e-09
TVA32_F2_06	S>W	3	374002677	0.0521	4.23111e-09
TVA32_F2_06	W>S	0	374002677	0.0521	0
TVA32_F2_06	W>W	1	374002677	0.0521	1.41037e-09
TVA32_F2_07	S>S	0	370385097	0.0574	0
TVA32_F2_07	S>W	2	370385097	0.0574	2.8643e-09
TVA32_F2_07	W>S	0	370385097	0.0574	0
TVA32_F2_07	W>W	0	370385097	0.0574	0
TVA32_F2_08	S>S	1	367250916	0.0579	1.44514e-09
TVA32_F2_08	S>W	1	367250916	0.0579	1.44514e-09
TVA32_F2_08	W>S	0	367250916	0.0579	0
TVA32_F2_08	W>W	1	367250916	0.0579	1.44514e-09
TVA32_F2_09	S>S	0	379077385	0.054	0
TVA32_F2_09	S>W	2	379077385	0.054	2.78857e-09
TVA32_F2_09	W>S	2	379077385	0.054	2.78857e-09
TVA32_F2_09	W>W	0	379077385	0.054	0
TVA34_F2_01	S>S	0	374039123	0.0602	0
TVA34_F2_01	S>W	1	374039123	0.0602	1.42239e-09
TVA34_F2_01	W>S	0	374039123	0.0602	0
TVA34_F2_01	W>W	1	374039123	0.0602	1.42239e-09
TVA34_F2_010	S>S	1	379147174	0.0598	1.40263e-09
TVA34_F2_010	S>W	1	379147174	0.0598	1.40263e-09
TVA34_F2_010	W>S	1	379147174	0.0598	1.40263e-09
TVA34_F2_010	W>W	0	379147174	0.0598	0
TVA34_F2_02	S>S	0	379031964	0.0571	0
TVA34_F2_02	S>W	3	379031964	0.0571	4.1971e-09
TVA34_F2_02	W>S	1	379031964	0.0571	1.39903e-09
TVA34_F2_02	W>W	0	379031964	0.0571	0
TVA34_F2_03	S>S	0	381579640	0.0546	0
TVA34_F2_03	S>W	0	381579640	0.0546	0
TVA34_F2_03	W>S	0	381579640	0.0546	0
TVA34_F2_03	W>W	0	381579640	0.0546	0
TVA34_F2_04	S>S	0	379753752	0.0543	0
TVA34_F2_04	S>W	2	379753752	0.0543	2.78448e-09
TVA34_F2_04	W>S	0	379753752	0.0543	0
TVA34_F2_04	W>W	0	379753752	0.0543	0
TVA34_F2_05	S>S	0	379933909	0.0518	0
TVA34_F2_05	S>W	2	379933909	0.0518	2.77582e-09
TVA34_F2_05	W>S	1	379933909	0.0518	1.38791e-09
TVA34_F2_05	W>W	2	379933909	0.0518	2.77582e-09
TVA34_F2_06	S>S	1	380809769	0.056	1.39088e-09
TVA34_F2_06	S>W	3	380809769	0.056	4.17264e-09
TVA34_F2_06	W>S	1	380809769	0.056	1.39088e-09
TVA34_F2_06	W>W	0	380809769	0.056	0
TVA34_F2_07	S>S	0	379621196	0.0571	0
TVA34_F2_07	S>W	1	379621196	0.0571	1.39686e-09
TVA34_F2_07	W>S	0	379621196	0.0571	0
TVA34_F2_07	W>W	0	379621196	0.0571	0
TVA34_F2_08	S>S	0	380178796	0.0562	0
TVA34_F2_08	S>W	0	380178796	0.0562	0
TVA34_F2_08	W>S	2	380178796	0.0562	2.78697e-09
TVA34_F2_08	W>W	0	380178796	0.0562	0
TVA34_F2_09	S>S	0	377915785	0.0562	0
TVA34_F2_09	S>W	0	377915785	0.0562	0
TVA34_F2_09	W>S	0	377915785	0.0562	0
TVA34_F2_09	W>W	0	377915785	0.0562	0
TVA36_F2_01	S>S	1	365610544	0.0546	1.44656e-09
TVA36_F2_01	S>W	2	365610544	0.0546	2.89311e-09
TVA36_F2_01	W>S	1	365610544	0.0546	1.44656e-09
TVA36_F2_01	W>W	1	365610544	0.0546	1.44656e-09
TVA36_F2_010	S>S	1	366354745	0.0545	1.44347e-09
TVA36_F2_010	S>W	1	366354745	0.0545	1.44347e-09
TVA36_F2_010	W>S	1	366354745	0.0545	1.44347e-09
TVA36_F2_010	W>W	1	366354745	0.0545	1.44347e-09
TVA36_F2_02	S>S	0	373972622	0.0507	0
TVA36_F2_02	S>W	5	373972622	0.0507	7.04201e-09
TVA36_F2_02	W>S	1	373972622	0.0507	1.4084e-09
TVA36_F2_02	W>W	0	373972622	0.0507	0
TVA36_F2_03	S>S	1	373749233	0.0513	1.41014e-09
TVA36_F2_03	S>W	2	373749233	0.0513	2.82027e-09
TVA36_F2_03	W>S	0	373749233	0.0513	0
TVA36_F2_03	W>W	1	373749233	0.0513	1.41014e-09
TVA36_F2_04	S>S	0	370226298	0.0529	0
TVA36_F2_04	S>W	1	370226298	0.0529	1.42596e-09
TVA36_F2_04	W>S	1	370226298	0.0529	1.42596e-09
TVA36_F2_04	W>W	0	370226298	0.0529	0
TVA36_F2_05	S>S	0	362056920	0.057	0
TVA36_F2_05	S>W	2	362056920	0.057	2.92895e-09
TVA36_F2_05	W>S	0	362056920	0.057	0
TVA36_F2_05	W>W	0	362056920	0.057	0
TVA36_F2_06	S>S	0	372608493	0.0511	0
TVA36_F2_06	S>W	0	372608493	0.0511	0
TVA36_F2_06	W>S	0	372608493	0.0511	0
TVA36_F2_06	W>W	0	372608493	0.0511	0
TVA36_F2_07	S>S	1	366978319	0.0541	1.4404e-09
TVA36_F2_07	S>W	2	366978319	0.0541	2.88081e-09
TVA36_F2_07	W>S	1	366978319	0.0541	1.4404e-09
TVA36_F2_07	W>W	2	366978319	0.0541	2.88081e-09
TVA36_F2_08	S>S	0	374296076	0.051	0
TVA36_F2_08	S>W	1	374296076	0.051	1.40763e-09
TVA36_F2_08	W>S	0	374296076	0.051	0
TVA36_F2_08	W>W	0	374296076	0.051	0
TVA36_F2_09	S>S	0	356406373	0.0495	0
TVA36_F2_09	S>W	0	356406373	0.0495	0
TVA36_F2_09	W>S	0	356406373	0.0495	0
TVA36_F2_09	W>W	0	356406373	0.0495	0
TVA38_F2_01	S>S	0	356955269	0.0497	0
TVA38_F2_01	S>W	2	356955269	0.0497	2.94799e-09
TVA38_F2_01	W>S	1	356955269	0.0497	1.47399e-09
TVA38_F2_01	W>W	0	356955269	0.0497	0
TVA38_F2_010	S>S	1	357572582	0.0483	1.46928e-09
TVA38_F2_010	S>W	2	357572582	0.0483	2.93857e-09
TVA38_F2_010	W>S	0	357572582	0.0483	0
TVA38_F2_010	W>W	2	357572582	0.0483	2.93857e-09
TVA38_F2_02	S>S	0	364569679	0.0479	0
TVA38_F2_02	S>W	0	364569679	0.0479	0
TVA38_F2_02	W>S	0	364569679	0.0479	0
TVA38_F2_02	W>W	0	364569679	0.0479	0
TVA38_F2_03	S>S	1	290225171	0.0614	1.8355e-09
TVA38_F2_03	S>W	2	290225171	0.0614	3.671e-09
TVA38_F2_03	W>S	1	290225171	0.0614	1.8355e-09
TVA38_F2_03	W>W	2	290225171	0.0614	3.671e-09
TVA38_F2_04	S>S	0	267164102	0.0627	0
TVA38_F2_04	S>W	1	267164102	0.0627	1.9967e-09
TVA38_F2_04	W>S	0	267164102	0.0627	0
TVA38_F2_04	W>W	0	267164102	0.0627	0
TVA38_F2_05	S>S	0	253424544	0.0611	0
TVA38_F2_05	S>W	1	253424544	0.0611	2.10137e-09
TVA38_F2_05	W>S	0	253424544	0.0611	0
TVA38_F2_05	W>W	0	253424544	0.0611	0
TVA38_F2_06	S>S	0	338021435	0.0516	0
TVA38_F2_06	S>W	1	338021435	0.0516	1.55968e-09
TVA38_F2_06	W>S	0	338021435	0.0516	0
TVA38_F2_06	W>W	1	338021435	0.0516	1.55968e-09
TVA38_F2_07	S>S	0	365977744	0.047	0
TVA38_F2_07	S>W	0	365977744	0.047	0
TVA38_F2_07	W>S	0	365977744	0.047	0
TVA38_F2_07	W>W	0	365977744	0.047	0
TVA38_F2_08	S>S	0	273263305	0.0577	0
TVA38_F2_08	S>W	0	273263305	0.0577	0
TVA38_F2_08	W>S	1	273263305	0.0577	1.94178e-09
TVA38_F2_08	W>W	0	273263305	0.0577	0
TVA38_F2_09	S>S	0	345510081	0.0495	0
TVA38_F2_09	S>W	1	345510081	0.0495	1.5225e-09
TVA38_F2_09	W>S	0	345510081	0.0495	0
TVA38_F2_09	W>W	0	345510081	0.0495	0

## Sheet: Filter
Sample_ID	Sample_label	Population	Pedigree	Mendelian_0	indelremove_0	GQ80_0	DP_0	AD0_0	AB_0	Cluster_0	RR_F_0	RR_I_0	IGV_NPM	FDR	R_I	PM	Clustered	DNM	DNM_rate	DNM_bamout	DNM_rate_bamout	FDR_bamout
TVA32_F2_01	fin_tva32_F1A02	TVA	TVA32	9229	6963	1062	621	619	60	35	20	9	3	0.666667	11	2	0	5	6.9579e-09	10	1.39e-08	0.111111
TVA32_F2_02	fin_tva32_F1A03	TVA	TVA32	10595	8357	1555	1013	1010	98	39	20	4	0	1	16	2	0	2	2.7849e-09	4	5.57e-09	0.5
TVA32_F2_03	fin_tva32_F1A05	TVA	TVA32	10368	8088	1356	895	894	78	25	17	5	4	0.2	12	1	0	5	6.98487e-09	6	8.38e-09	0
TVA32_F2_04	fin_tva32_F1A06	TVA	TVA32	11455	9121	1780	1246	1244	88	43	15	6	4	0.333333	9	0	0	4	5.59833e-09	5	7e-09	0.166667
TVA32_F2_05	fin_tva32_F1A07	TVA	TVA32	11035	8791	1763	1076	1072	93	32	15	5	1	0.8	10	0	0	1	1.40414e-09	4	5.62e-09	0.2
TVA32_F2_06	fin_tva32_F1A08	TVA	TVA32	8925	6774	1088	723	722	91	39	18	5	4	0.2	13	1	0	5	7.05185e-09	6	8.46e-09	0
TVA32_F2_07	fin_tva32_F1A09	TVA	TVA32	9277	7068	1134	811	809	90	35	15	3	2	0.333333	12	0	0	2	2.8643e-09	2	2.86e-09	0.333333
TVA32_F2_08	fin_tva32_F1A10	TVA	TVA32	9326	7229	1208	758	756	99	27	13	3	1	0.666667	10	2	0	3	4.33542e-09	4	5.78e-09	0.333333
TVA32_F2_09	fin_tva32_F1B03	TVA	TVA32	11335	9022	1839	1201	1196	73	36	16	5	3	0.4	11	1	0	4	5.57713e-09	4	5.58e-09	0.4
TVA32_F2_010	fin_tva32_F1B04	TVA	TVA32	9600	7474	1258	924	921	92	38	15	3	0	1	12	0	0	0	0	2	2.84e-09	0.333333
TVA24_F2_01	TVA_24_F1_F	TVA	TVA24	10371	7938	1131	816	812	64	28	16	12	2	0.833333	4	1	0	3	4.11192e-09	11	1.51e-08	0.166667
TVA24_F2_02	TVA_24_F1_M	TVA	TVA24	11871	9225	1625	1351	1348	78	40	22	17	5	0.705882	5	1	0	6	8.18658e-09	12	1.64e-08	0.352941
TVA24_F2_03	TVA_24_F2_01	TVA	TVA24	9083	6888	807	608	606	53	25	17	4	2	0.5	13	1	0	3	4.18302e-09	3	4.18e-09	0.5
TVA24_F2_04	TVA_24_F2_02	TVA	TVA24	10667	8271	1296	1135	1133	80	40	25	8	2	0.75	17	3	0	5	6.95524e-09	9	1.25e-08	0.25
TVA24_F2_05	TVA_24_F2_03	TVA	TVA24	9836	7413	815	649	645	58	29	19	6	2	0.666667	13	0	0	2	2.77101e-09	4	5.54e-09	0.333333
TVA24_F2_06	TVA_24_F2_04	TVA	TVA24	11286	8883	1677	1413	1412	66	34	17	7	2	0.714286	10	0	0	2	2.82622e-09	5	7.07e-09	0.285714
TVA24_F2_07	TVA_24_F2_05	TVA	TVA24	9168	6956	913	745	745	50	26	15	9	1	0.888889	6	1	0	2	2.8036e-09	6	8.41e-09	0.444444
TVA24_F2_08	TVA_24_F2_06	TVA	TVA24	9309	7077	957	722	720	55	21	8	6	2	0.666667	2	1	0	3	4.16883e-09	4	5.56e-09	0.5
TVA24_F2_09	TVA_24_F2_07	TVA	TVA24	9769	7463	910	728	726	62	24	15	5	4	0.2	10	2	0	6	8.4396e-09	6	8.44e-09	0.2
TVA24_F2_010	TVA_24_F2_08	TVA	TVA24	10041	7798	1069	914	913	54	21	12	2	1	0.5	10	2	3	6	8.48362e-09	7	9.89756e-09	0
TVA24_F2_011	TVA_24_F2_09	TVA	TVA24	9538	7312	945	769	767	46	35	19	6	3	0.5	13	6	0	9	1.25023e-08	11	1.53e-08	0.166667
TVA24_F2_012	TVA_24_F2_10	TVA	TVA24	9826	7494	1079	832	832	75	26	14	4	2	0.5	10	1	0	3	4.21933e-09	4	5.63e-09	0.25
TVA34_F2_01	fin_tva34_F1A03	TVA	TVA34	11031	8566	1026	750	748	58	32	15	0	0	0	15	2	0	2	2.84477e-09	2	2.84e-09	0
TVA34_F2_02	fin_tva34_F1B01	TVA	TVA34	11117	8531	929	690	689	45	30	18	6	3	0.5	12	1	0	4	5.59614e-09	6	8.39e-09	0.166667
TVA34_F2_03	fin_tva34_F1B03	TVA	TVA34	11669	9001	1049	690	685	61	20	11	2	0	1	9	0	0	0	0	1	1.39e-09	0.5
TVA34_F2_04	fin_tva34_F1B04	TVA	TVA34	12196	9505	1094	575	574	52	21	7	2	2	0	5	0	0	2	2.78448e-09	2	2.78e-09	0
TVA34_F2_05	fin_tva34_F1B05	TVA	TVA34	11956	9222	971	462	461	55	28	17	6	4	0.333333	11	1	0	5	6.93956e-09	7	9.72e-09	0
TVA34_F2_06	fin_tva34_F1B06	TVA	TVA34	12288	9641	1240	863	856	54	37	18	6	4	0.333333	12	1	0	5	6.9544e-09	7	9.74e-09	0
TVA34_F2_07	fin_tva34_F1B07	TVA	TVA34	11117	8686	891	669	666	56	33	17	6	1	0.833333	11	0	0	1	1.39686e-09	3	4.19e-09	0.5
TVA34_F2_08	fin_tva34_F1B08	TVA	TVA34	11627	9051	1119	774	771	37	25	12	4	2	0.5	8	0	0	2	2.78697e-09	4	5.57e-09	0
TVA34_F2_09	fin_tva34_F1B09	TVA	TVA34	10723	8284	827	600	596	56	35	18	2	0	1	16	0	0	0	0	1	1.4e-09	0.5
TVA34_F2_010	fin_tva36_F0_M	TVA	TVA34	12814	10139	1297	1039	1033	58	30	15	3	2	0.333333	12	1	0	3	4.20788e-09	3	4.21e-09	0.333333
TVA36_F2_01	fin_tva36_F1A05	TVA	TVA36	8496	6577	1009	667	666	61	30	15	9	5	0.444444	6	0	0	5	7.23279e-09	6	8.68e-09	0.333333
TVA36_F2_02	fin_tva36_F1A06	TVA	TVA36	9093	7039	1217	512	511	66	34	18	9	6	0.333333	9	0	0	6	8.45041e-09	8	1.13e-08	0.111111
TVA36_F2_03	fin_tva36_F1A08	TVA	TVA36	8890	6916	1116	752	752	73	40	12	3	3	0	9	1	0	4	5.64054e-09	4	5.64e-09	0
TVA36_F2_04	fin_tva36_F1A09	TVA	TVA36	8692	6704	1004	738	737	51	27	10	3	2	0.333333	7	0	0	2	2.85192e-09	3	4.28e-09	0
TVA36_F2_05	fin_tva36_F1B05	TVA	TVA36	8509	6524	1078	796	794	70	32	10	3	1	0.666667	7	1	0	2	2.92895e-09	2	2.93e-09	0.666667
TVA36_F2_06	fin_tva36_F1B06	TVA	TVA36	8834	6691	1049	678	675	77	19	8	1	0	1	7	0	0	0	0	1	1.41e-09	0
TVA36_F2_07	fin_tva36_F1B07	TVA	TVA36	8132	6183	827	550	549	71	27	18	7	4	0.428571	11	0	2	6	8.64243e-09	7	1.00828e-08	0.285714
TVA36_F2_08	fin_tva36_F1B08	TVA	TVA36	8457	6405	867	365	365	54	23	9	1	0	1	8	1	0	1	1.40763e-09	2	2.82e-09	0
TVA36_F2_09	fin_tva36_F1B09	TVA	TVA36	9049	6720	947	217	217	39	24	13	3	0	1	10	0	0	0	0	2	2.95e-09	0.333333
TVA36_F2_010	fin_tva38_F0_M	TVA	TVA36	8679	6595	1041	693	692	79	35	14	5	3	0.4	9	1	0	4	5.77387e-09	6	8.66e-09	0
TVA38_F2_01	fin_tva38_F1A07	TVA	TVA38	8481	6556	1669	481	481	69	37	22	7	2	0.714286	15	1	0	3	4.42198e-09	5	7.37e-09	0.428571
TVA38_F2_02	fin_tva38_F1A08	TVA	TVA38	7218	5500	1181	330	329	83	28	13	3	0	1	10	0	0	0	0	1	1.44e-09	0.666667
TVA38_F2_03	fin_tva38_F1A09	TVA	TVA38	8624	6840	1830	586	586	66	21	12	7	4	0.428571	5	0	2	6	1.1013e-08	7	1.28485e-08	0.285714
TVA38_F2_04	fin_tva38_F1A18	TVA	TVA38	8501	6697	1953	582	581	89	20	11	4	1	0.75	7	0	0	1	1.9967e-09	1	2e-09	0.75
TVA38_F2_05	fin_tva38_F1A19	TVA	TVA38	8409	6607	1801	423	423	70	27	14	5	1	0.8	9	0	0	1	2.10137e-09	3	6.3e-09	0.4
TVA38_F2_06	fin_tva38_F1A20	TVA	TVA38	8310	6429	1523	419	419	50	26	16	6	2	0.666667	10	0	0	2	3.11935e-09	3	4.68e-09	0.5
TVA38_F2_07	fin_tva38_F1A21	TVA	TVA38	7000	5231	1091	282	279	62	28	15	3	0	1	12	0	0	0	0	3	4.3e-09	0
TVA38_F2_08	fin_tva38_F1A22	TVA	TVA38	7696	5910	1318	291	291	64	27	14	3	1	0.666667	11	0	0	1	1.94178e-09	3	5.83e-09	0
TVA38_F2_09	fin_tva38_F1B07	TVA	TVA38	8024	6125	1397	462	462	61	22	10	2	0	1	8	1	0	1	1.5225e-09	2	3.05e-09	0.5
TVA38_F2_010	fin_tva38_F1B08	TVA	TVA38	8579	6685	1638	501	500	72	23	11	7	4	0.428571	4	1	0	5	7.34642e-09	8	1.18e-08	0
POR02_F2_01	fin_por02_F1A02	POR	POR02	8744	6705	1401	750	750	89	41	16	10	3	0.7	6	0	0	3	4.44982e-09	6	8.9e-09	0.4
POR02_F2_02	fin_por02_F1A05	POR	POR02	8764	6734	1414	688	688	73	40	20	4	1	0.75	16	2	0	3	4.2741e-09	5	7.12e-09	0.25
POR02_F2_03	fin_por02_F1A07	POR	POR02	9301	7363	1734	916	915	83	24	11	5	1	0.8	6	0	0	1	1.41474e-09	3	4.24e-09	0.4
POR02_F2_04	fin_por02_F1A08	POR	POR02	10609	8495	2222	1009	1007	101	52	25	12	4	0.666667	13	0	0	4	5.67307e-09	8	1.13e-08	0.333333
POR02_F2_05	fin_por02_F1A09	POR	POR02	10620	8522	2346	1551	1550	120	49	29	14	6	0.571429	15	0	0	6	9.2769e-09	8	1.24e-08	0.428571
POR02_F2_06	fin_por02_F1A10	POR	POR02	9606	7447	1535	657	656	85	44	26	12	5	0.583333	14	2	0	7	9.8392e-09	11	1.55e-08	0.25
POR02_F2_07	fin_por02_F1A11	POR	POR02	9990	7930	1951	1174	1173	111	44	21	9	3	0.666667	12	2	0	5	8.54464e-09	10	1.71e-08	0.111111
POR02_F2_08	fin_por02_F1A12	POR	POR02	10194	8074	1923	897	894	97	38	14	5	2	0.6	9	1	0	3	4.20277e-09	4	5.6e-09	0.4
POR02_F2_09	fin_por02_F1A13	POR	POR02	9361	7280	1600	855	855	109	50	23	8	6	0.25	15	3	0	9	1.27264e-08	10	1.41e-08	0.125
POR02_F2_010	fin_por02_F1A14	POR	POR02	9943	7718	1692	799	798	75	38	16	3	1	0.666667	13	0	0	1	1.41557e-09	2	2.83e-09	0.333333
por06_F1_M01	fin_por06_F1M01	POR	POR06_12_13	8642	6706	1094	761	756	91	41	24	12	3	0.75	12	0	0	3	4.42946e-09	10	1.48e-08	0.166667
POR13_por12_F1_M01	fin_por12_F1M01	POR	POR06_12_13	8591	6704	1220	784	782	61	35	21	10	4	0.6	11	0	0	4	5.60878e-09	10	1.4e-08	0
POR12_por13_F1_F01	fin_por13_F1F01	POR	POR06_12_13	7989	6296	1196	763	761	105	39	20	10	2	0.8	10	0	0	2	2.84045e-09	9	1.28e-08	0.1
POR13_por13_F1_F02	fin_por13_F1F02	POR	POR06_12_13	7968	6259	1199	697	697	79	32	15	5	2	0.6	10	1	0	3	4.27022e-09	5	7.12e-09	0.2
porout03_F2_011	porout03_F2_01	POR	POR06_12_13	12690	10158	1505	1178	1170	117	41	29	9	3	0.666667	20	3	0	6	8.67517e-09	8	1.16e-08	0.444444
porout03_F2_012	porout03_F2_02	POR	POR06_12_13	15885	13121	2478	2048	2043	119	51	27	9	6	0.333333	18	1	0	7	1.00732e-08	9	1.3e-08	0.111111
porout03_F2_013	porout03_F2_03	POR	POR06_12_13	12920	10327	1494	1138	1132	86	36	23	3	0	1	20	3	0	3	4.35899e-09	4	5.81e-09	0.666667
porout03_F2_014	porout03_F2_04	POR	POR06_12_13	12594	10046	1290	887	886	57	29	15	5	3	0.4	10	1	0	4	5.56664e-09	5	6.96e-09	0.2
porout03_F2_015	porout03_F2_05	POR	POR06_12_13	12274	9813	1142	877	875	58	23	16	4	2	0.5	12	1	0	3	4.22484e-09	4	5.63e-09	0.25
porout03_F2_016	porout03_F2_06	POR	POR06_12_13	12475	10029	1551	1274	1272	75	42	23	6	4	0.333333	17	0	0	4	5.89563e-09	6	8.84e-09	0
porout03_F2_017	porout03_F2_07	POR	POR06_12_13	12575	9992	1338	1012	1008	76	37	23	4	3	0.25	19	2	0	5	7.2492e-09	6	8.7e-09	0
porout03_F2_018	porout03_F2_08	POR	POR06_12_13	11027	8702	1092	872	870	56	22	13	4	2	0.5	9	0	0	2	3.00098e-09	3	4.5e-09	0.25
porout03_F2_019	porout03_F2_09	POR	POR06_12_13	12916	10503	1555	1212	1207	75	28	15	3	2	0.333333	12	2	0	4	6.42232e-09	4	6.42e-09	0.333333
porout03_F2_020	porout03_F2_10	POR	POR06_12_13	12122	9710	1347	1004	1000	51	24	16	3	0	1	13	0	0	0	0	2	3.24e-09	0.333333
porout10_F2_01	porout10_F2_01	POR	POR06_12_13	12951	10359	1272	972	971	78	29	10	5	2	0.6	5	0	0	2	2.83179e-09	4	5.66e-09	0.2
porout10_F2_02	porout10_F2_02	POR	POR06_12_13	12909	10270	1189	871	868	52	21	6	1	1	0	5	0	0	1	1.40448e-09	1	1.4e-09	0
porout10_F2_03	porout10_F2_03	POR	POR06_12_13	14007	11160	1339	742	741	30	23	14	6	2	0.666667	8	0	0	2	2.81861e-09	5	7.05e-09	0.166667
porout10_F2_04	porout10_F2_04	POR	POR06_12_13	12705	10181	1148	796	794	47	25	12	0	0	0	12	1	0	1	1.40564e-09	1	1.41e-09	0
porout10_F2_05	porout10_F2_05	POR	POR06_12_13	13259	10602	1250	995	995	37	17	5	1	0	1	4	0	3	3	4.27743e-09	4	5.70324e-09	0
porout10_F2_06	porout10_F2_06	POR	POR06_12_13	12064	9480	1026	716	715	47	16	10	4	3	0.25	6	1	0	4	5.67805e-09	3	4.26e-09	0.5
porout10_F2_07	porout10_F2_07	POR	POR06_12_13	12329	9826	1074	784	781	64	29	17	4	2	0.5	13	1	0	3	4.24375e-09	4	5.66e-09	0.25
porout10_F2_08	porout10_F2_08	POR	POR06_12_13	12709	10097	1096	788	787	48	24	9	2	1	0.5	7	1	0	2	2.8008e-09	3	4.2e-09	0
porout10_F2_09	porout10_F2_09	POR	POR06_12_13	13593	11015	1340	973	972	49	26	16	5	3	0.4	11	2	0	5	7.11428e-09	7	9.96e-09	0
porout10_F2_010	porout10_F2_10	POR	POR06_12_13	13951	11160	1315	832	832	46	18	8	3	3	0	5	1	0	4	5.66047e-09	4	5.66e-09	0
POR11_F2_01	fin_por11_F1A01	POR	POR11	12485	9627	978	632	631	60	18	11	3	2	0.333333	8	0	0	2	3.00493e-09	2	3e-09	0.333333
POR11_F2_02	fin_por11_F1A02	POR	POR11	11961	9118	896	579	578	52	16	9	3	3	0	6	0	2	5	7.16039e-09	5	7.16039e-09	0
POR11_F2_03	fin_por11_F1A03	POR	POR11	13115	10178	1070	772	770	67	24	13	2	1	0.5	11	0	0	1	1.43912e-09	2	2.88e-09	0
POR11_F2_04	fin_por11_F1A04	POR	POR11	12361	9477	881	539	539	37	17	8	1	1	0	7	1	2	4	5.72693e-09	4	5.72693e-09	0
POR11_F2_05	fin_por11_F1A06	POR	POR11	11662	8958	996	727	726	98	35	16	5	3	0.4	11	1	0	4	5.75207e-09	6	8.63e-09	0
POR11_F2_06	fin_por11_F1A08	POR	POR11	11836	9204	1046	761	759	64	30	17	5	3	0.4	12	2	0	5	7.43872e-09	6	8.93e-09	0.2
POR11_F2_07	fin_por11_F1B01	POR	POR11	12612	9709	984	513	512	57	28	14	3	1	0.666667	11	0	0	1	1.433e-09	3	4.3e-09	0
POR11_F2_08	fin_por11_F1B04	POR	POR11	13154	10237	1125	810	809	112	28	18	6	2	0.666667	12	0	0	2	2.93222e-09	5	7.33e-09	0.166667
POR11_F2_09	fin_por11_F1B05	POR	POR11	11709	9092	1026	809	808	87	36	20	6	5	0.166667	14	0	0	5	7.28818e-09	6	8.75e-09	0
POR11_F2_010	fin_por11_F1B07	POR	POR11	11444	8819	859	647	647	74	36	13	2	0	1	11	1	0	1	1.44847e-09	2	2.9e-09	0.5
POR31_F2_01	fin_por31_F1A01	POR	POR31	15151	11815	1008	690	687	61	27	13	5	4	0.2	8	1	0	5	7.19412e-09	6	8.63e-09	0
POR31_F2_02	fin_por31_F1A03	POR	POR31	17125	13495	1461	745	745	48	25	10	3	1	0.666667	7	1	0	2	2.83863e-09	3	4.26e-09	0.333333
POR31_F2_03	fin_por31_F1A04	POR	POR31	14656	11455	1053	727	726	68	29	18	4	4	0	14	2	0	6	8.50095e-09	6	8.5e-09	0
POR31_F2_04	fin_por31_F1A05	POR	POR31	15834	12425	1283	889	888	59	27	15	4	2	0.5	11	0	0	2	2.85172e-09	2	2.85e-09	0.5
POR31_F2_05	fin_por31_F1A06	POR	POR31	14661	11442	964	703	703	49	19	7	3	1	0.666667	4	0	0	1	1.43679e-09	2	2.87e-09	0.333333
POR31_F2_06	fin_por31_F1A07	POR	POR31	14617	11417	1115	820	819	86	32	15	5	2	0.6	10	1	0	3	4.33411e-09	5	7.22e-09	0.2
POR31_F2_07	fin_por31_F1A08	POR	POR31	15067	11673	1043	732	729	46	21	13	5	3	0.4	8	2	0	5	7.1776e-09	5	7.18e-09	0.4
POR31_F2_08	fin_por31_F1A09	POR	POR31	14447	11105	871	565	564	65	29	11	3	2	0.333333	8	0	0	2	2.86526e-09	3	4.3e-09	0
POR31_F2_09	fin_por31_F1A10	POR	POR31	14002	10885	994	699	699	54	27	12	2	2	0	10	1	0	3	4.30235e-09	3	4.3e-09	0
POR31_F2_010	fin_por31_F1A11	POR	POR31	14430	11189	909	648	644	66	23	16	2	1	0.5	14	1	0	2	2.85604e-09	3	4.28e-09	0

## Sheet: Phase
SampleID	M	P	Pedigree	BreedType	PedigreeType	Generation
TVA32_F2_01	2	2	TVA32	Outbred	2	F1
TVA32_F2_02	1	1	TVA32	Outbred	2	F1
TVA32_F2_03	0	3	TVA32	Outbred	2	F1
TVA32_F2_04	1	2	TVA32	Outbred	2	F1
TVA32_F2_05	1	0	TVA32	Outbred	2	F1
TVA32_F2_06	1	2	TVA32	Outbred	2	F1
TVA32_F2_07	0	1	TVA32	Outbred	2	F1
TVA32_F2_08	0	0	TVA32	Outbred	2	F1
TVA32_F2_09	1	1	TVA32	Outbred	2	F1
TVA32_F2_010	0	0	TVA32	Outbred	2	F1
TVA24_F2_01	1	1	TVA24	Outbred	3	F1
TVA24_F2_02	2	2	TVA24	Outbred	3	F1
TVA24_F2_03	0	2	TVA24	Inbred	3	F2
TVA24_F2_04	1	1	TVA24	Inbred	3	F2
TVA24_F2_05	1	1	TVA24	Inbred	3	F2
TVA24_F2_06	0	1	TVA24	Inbred	3	F2
TVA24_F2_07	0	1	TVA24	Inbred	3	F2
TVA24_F2_08	1	0	TVA24	Inbred	3	F2
TVA24_F2_09	2	2	TVA24	Inbred	3	F2
TVA24_F2_010	0	2	TVA24	Inbred	3	F2
TVA24_F2_011	1	2	TVA24	Inbred	3	F2
TVA24_F2_012	0	2	TVA24	Inbred	3	F2
TVA34_F2_01	2	0	TVA34	Outbred	2	F1
TVA34_F2_02	3	0	TVA34	Outbred	2	F1
TVA34_F2_03	0	0	TVA34	Outbred	2	F1
TVA34_F2_04	2	0	TVA34	Outbred	2	F1
TVA34_F2_05	2	3	TVA34	Outbred	2	F1
TVA34_F2_06	3	1	TVA34	Outbred	2	F1
TVA34_F2_07	0	1	TVA34	Outbred	2	F1
TVA34_F2_08	1	0	TVA34	Outbred	2	F1
TVA34_F2_09	0	0	TVA34	Outbred	2	F1
TVA34_F2_010	2	0	TVA34	Outbred	2	F1
TVA36_F2_01	1	1	TVA36	Outbred	2	F1
TVA36_F2_02	2	2	TVA36	Outbred	2	F1
TVA36_F2_03	2	1	TVA36	Outbred	2	F1
TVA36_F2_04	1	1	TVA36	Outbred	2	F1
TVA36_F2_05	2	0	TVA36	Outbred	2	F1
TVA36_F2_06	0	0	TVA36	Outbred	2	F1
TVA36_F2_07	5	1	TVA36	Outbred	2	F1
TVA36_F2_08	0	0	TVA36	Outbred	2	F1
TVA36_F2_09	0	0	TVA36	Outbred	2	F1
TVA36_F2_010	0	3	TVA36	Outbred	2	F1
TVA38_F2_01	1	2	TVA38	Outbred	2	F1
TVA38_F2_02	0	0	TVA38	Outbred	2	F1
TVA38_F2_03	2	2	TVA38	Outbred	2	F1
TVA38_F2_04	0	0	TVA38	Outbred	2	F1
TVA38_F2_05	0	1	TVA38	Outbred	2	F1
TVA38_F2_06	1	1	TVA38	Outbred	2	F1
TVA38_F2_07	0	0	TVA38	Outbred	2	F1
TVA38_F2_08	0	0	TVA38	Outbred	2	F1
TVA38_F2_09	0	0	TVA38	Outbred	2	F1
TVA38_F2_010	1	3	TVA38	Outbred	2	F1
POR02_F2_01	0	1	POR02	Outbred	2	F1
POR02_F2_02	0	3	POR02	Outbred	2	F1
POR02_F2_03	0	1	POR02	Outbred	2	F1
POR02_F2_04	0	2	POR02	Outbred	2	F1
POR02_F2_05	1	1	POR02	Outbred	2	F1
POR02_F2_06	1	4	POR02	Outbred	2	F1
POR02_F2_07	2	2	POR02	Outbred	2	F1
POR02_F2_08	0	1	POR02	Outbred	2	F1
POR02_F2_09	3	2	POR02	Outbred	2	F1
POR02_F2_010	1	0	POR02	Outbred	2	F1
por06_F1_M01	1	2	POR06_12_13	Outbred	3	F1
POR13_por12_F1_M01	2	1	POR06_12_13	Outbred	3	F1
POR12_por13_F1_F01	0	1	POR06_12_13	Outbred	3	F1
POR13_por13_F1_F02	2	0	POR06_12_13	Outbred	3	F1
porout03_F2_011	3	3	POR06_12_13	Outbred	3	F2
porout03_F2_012	6	0	POR06_12_13	Outbred	3	F2
porout03_F2_013	0	2	POR06_12_13	Outbred	3	F2
porout03_F2_014	0	0	POR06_12_13	Outbred	3	F2
porout03_F2_015	1	0	POR06_12_13	Outbred	3	F2
porout03_F2_016	0	3	POR06_12_13	Outbred	3	F2
porout03_F2_017	2	0	POR06_12_13	Outbred	3	F2
porout03_F2_018	0	0	POR06_12_13	Outbred	3	F2
porout03_F2_019	1	2	POR06_12_13	Outbred	3	F2
porout03_F2_020	0	0	POR06_12_13	Outbred	3	F2
porout10_F2_01	0	1	POR06_12_13	Outbred	3	F2
porout10_F2_02	1	0	POR06_12_13	Outbred	3	F2
porout10_F2_03	0	2	POR06_12_13	Outbred	3	F2
porout10_F2_04	0	0	POR06_12_13	Outbred	3	F2
porout10_F2_05	3	0	POR06_12_13	Outbred	3	F2
porout10_F2_06	0	3	POR06_12_13	Outbred	3	F2
porout10_F2_07	1	2	POR06_12_13	Outbred	3	F2
porout10_F2_08	0	1	POR06_12_13	Outbred	3	F2
porout10_F2_09	1	2	POR06_12_13	Outbred	3	F2
porout10_F2_010	1	1	POR06_12_13	Outbred	3	F2
POR11_F2_01	1	1	POR11	Outbred	2	F1
POR11_F2_02	2	1	POR11	Outbred	2	F1
POR11_F2_03	0	1	POR11	Outbred	2	F1
POR11_F2_04	3	1	POR11	Outbred	2	F1
POR11_F2_05	1	3	POR11	Outbred	2	F1
POR11_F2_06	1	3	POR11	Outbred	2	F1
POR11_F2_07	0	1	POR11	Outbred	2	F1
POR11_F2_08	0	2	POR11	Outbred	2	F1
POR11_F2_09	1	1	POR11	Outbred	2	F1
POR11_F2_010	0	0	POR11	Outbred	2	F1
POR31_F2_01	1	2	POR31	Outbred	2	F1
POR31_F2_02	0	0	POR31	Outbred	2	F1
POR31_F2_03	2	3	POR31	Outbred	2	F1
POR31_F2_04	0	1	POR31	Outbred	2	F1
POR31_F2_05	0	1	POR31	Outbred	2	F1
POR31_F2_06	0	1	POR31	Outbred	2	F1
POR31_F2_07	0	2	POR31	Outbred	2	F1
POR31_F2_08	0	0	POR31	Outbred	2	F1
POR31_F2_09	0	1	POR31	Outbred	2	F1
POR31_F2_010	0	0	POR31	Outbred	2	F1

## Sheet: Otherpaper
Species	Species_common	Type	ScientificName	per generation (E-08)	#trios	CI_lowerbound (E-08)	CI_higherbound (E-08)	Reference
Baboon	Baboon	Primate	Papio anubis	0.57	12	0.51	0.64	Wu et al. 2020
Bolivian squirrel monkey	Bolivian squirrel monkey	Primate	Saimiri boliviensis boliviensis	0.69	3	0.446321	0.933679	﻿Bergeron et al. 2023_56
Chimpanzee	Chimpanzee_1	Primate	Pan troglodytes	1.2	6	NA	NA	Venn et al. 2014
Chimpanzee	Chimpanzee_2	Primate	Pan troglodytes	1.48	1	NA	NA	Tatsumoto et al. 2017
Chimpanzee	Chimpanzee_3	Primate	Pan troglodytes	1.26	7	1.1	1.42	Besenbacher et al. 2019a
Chimpanzee	Chimpanzee_4	Primate	Pan troglodytes	1.25	1	NA	NA	﻿Bergeron et al. 2023_43
Drill	Drill	Primate	Mandrillus leucophaeus	0.633	2	0.475007	0.790993	﻿Bergeron et al. 2023_36
Gorilla	Gorilla	Primate	Gorilla gorilla	1.13	2	0.94	1.32	Besenbacher et al. 2019b
Gray mouse lemur	Gray mouse lemur	Primate	Microcebus murinus	1.52	2	1.28	1.78	Campbell et al. 2021
Green monkey	Green monkey	Primate	Chlorocebus sabaeus	0.94	3	NA	NA	Pfeifer, 2017
Human	Human_1	Primate	Homo sapiens	1.29	1550	NA	NA	Jónsson et al. 2017
Human	Human_2	Primate	Homo sapiens	1.28	150	NA	NA	Maretty et al. 2017
Human	Human_3	Primate	Homo sapiens	1.7	516	NA	NA	Turner et al. 2017
Human	Human_4	Primate	Homo sapiens	1.1	593	NA	NA	Sasani et al. 2019
Human	Human_5	Primate	Homo sapiens	1.215	1449	1.201	1.23	Kessler et al. 2020
Human	Human_6	Primate	Homo sapiens	1.1665	2	0.842891	1.49011	﻿Bergeron et al. 2023_32			* papers published before 2017 in humans were not shown.
Lar gibbon	Lar gibbon	Primate	Hylobates lar	0.705	1	NA	NA	﻿Bergeron et al. 2023_33
Marmoset	Marmoset	Primate	Callithrix jacchus	0.43	1	NA	NA	Yang et al. 2021
Orangutan	Orangutan	Primate	Pongo abelii	1.66	1	NA	NA	Besenbacher et al. 2019c
Owl monkey	Owl monkey	Primate	Aotus nancymaae	0.81	14	0.65	0.97	Thomas et al. 2018
Rhesus macaque	Rhesus macaque_1	Primate	Macaca mulatta	0.58	14	0.42	0.74	Wang et al. 2020
Rhesus macaque	Rhesus macaque_2	Primate	Macaca mulatta	0.77	19	0.69	0.85	Bergeron et al. 2021a
White-faced saki	White-faced saki	Primate	Pithecia pithecia	0.994	5	0.88609	1.10191	﻿Bergeron et al. 2023_48
Alpaca	Alpaca	Other mammals	Vicugna pacos	0.944	1	NA	NA	﻿Bergeron et al. 2023_67
Antarctic fur seal	Antarctic fur seal	Other mammals	Arctocephalus gazella	0.67825	4	0.553279	0.803221	﻿Bergeron et al. 2023_12
Bottlenose dolphin	Bottlenose dolphin	Other mammals	Tursiops truncatus	0.883	1	NA	NA	﻿Bergeron et al. 2023_66
Cape rock hyrax	Cape rock hyrax	Other mammals	Procavia capensis	0.919667	3	0.814134	1.0252	﻿Bergeron et al. 2023_51
Cattle	Cattle	Other mammals	Bos taurus	1.17	5	NA	NA	Harland et al. 2017
Cervus nippon	Cervus nippon	Other mammals	Cervus nippon	0.471	1	NA	NA	﻿Bergeron et al. 2023_19
Chinese tree shrew	Chinese tree shrew	Other mammals	Tupaia chinensis belangeri	0.75	3	0.512944	0.987056	﻿Bergeron et al. 2023_64
Damaran mole rat	Damaran mole rat	Other mammals	Fukomys damarensis	0.74075	4	0.605334	0.876166	﻿Bergeron et al. 2023_27
Dog (German shepherd)	Dog	Other mammals	Canis lupus familiaris	0.86825	4	0.732046	1.00445	﻿Bergeron et al. 2023_14
Domestic cat	Domestic cat_1	Other mammals	Felis catus	0.86	11	0.75	0.97	Wang et al. 2021b
Domestic cat	Domestic cat_2	Other mammals	Felis catus	0.349	1	NA	NA	﻿Bergeron et al. 2023_26
Egyptian roussette	Egyptian roussette	Other mammals	Rousettus aegyptiacus	0.811	1	NA	NA	﻿Bergeron et al. 2023_55
Forest musk deer	Forest musk deer	Other mammals	Moschus berezovskii	1	1	NA	NA	﻿Bergeron et al. 2023_38
Giraffe	Giraffe	Other mammals	Giraffa camelopardalis	1.01	1	NA	NA	﻿Bergeron et al. 2023_29
Goat	Goat	Other mammals	Capra hircus	0.526	3	0.437182	0.614818	﻿Bergeron et al. 2023_15
Gray short-tailed opossum	Gray short-tailed opossum	Other mammals	Monodelphis domestica	0.46	1	NA	NA	﻿Bergeron et al. 2023_37
Guinea pig	Guinea pig	Other mammals	Cavia aperea	0.866833	6	0.687626	1.04604	﻿Bergeron et al. 2023_16
Hippopotamus	Hippopotamus	Other mammals	Hippopotamus amphibius	1.19	1	NA	NA	﻿Bergeron et al. 2023_31
Killer whale	Killer whale	Other mammals	Orcinus orca	1.41	1	NA	NA	﻿Bergeron et al. 2023_42
Leopard	Leopard	Other mammals	Panthera pardus	0.884	1	NA	NA	﻿Bergeron et al. 2023_44
Malay tapir	Malay tapir	Other mammals	Tapirus indicus	0.48	1	NA	NA	﻿Bergeron et al. 2023_62
Mouse	Mouse_1	Other mammals	Mus musculus	0.57	8	NA	NA	Milholland et al. 2017
Mouse	Mouse_2	Other mammals	Mus musculus	0.39	15	0.37	0.42	Lindsay et al. 2019
Mouse	Mouse_3	Other mammals	Mus musculus	0.535	1	NA	NA	﻿Bergeron et al. 2023_39
Neovison vison	Neovison vison	Other mammals	Neovison vison	0.464	1	NA	NA	﻿Bergeron et al. 2023_40
Domestic pig	Pig_1	Other mammals	Sus scrofa	0.36	5	0.28	0.44	Zhang et al. 2022
Domestic pig	Pig_2	Other mammals	Sus scrofa	0.431857	7	0.359157	0.504557	﻿Bergeron et al. 2023_60
Platypus	Platypus	Other mammals	Ornithorhynchus anatinus	0.7	2	0.41	1.2	Martin et al. 2018
Red deer	Red deer	Other mammals	Cervus elaphus yarkandensis	0.671	1	NA	NA	﻿Bergeron et al. 2023_18
Red fox	Red fox	Other mammals	Vulpes vulpes	0.446	1	NA	NA	﻿Bergeron et al. 2023_68
Red panda	Red panda	Other mammals	Ailurus fulgens	1.31	2	1.18527	1.43473	﻿Bergeron et al. 2023_9
Reindeer	Reindeer	Other mammals	Rangifer tarandus	0.5895	2	0.419727	0.759273	﻿Bergeron et al. 2023_53
Southern White Rhinoceros	Southern White Rhinoceros	Other mammals	Ceratotherium simum simum	0.956	1	NA	NA	﻿Bergeron et al. 2023_17
Tasmanian devil	Tasmanian devil	Other mammals	Sarcophilus harrisii	0.595	1	NA	NA	﻿Bergeron et al. 2023_57
Tiger	Tiger	Other mammals	Panthera tigris	0.699	1	NA	NA	﻿Bergeron et al. 2023_45
Walrus	Walrus	Other mammals	Odobenus rosmarus	1.32	1	NA	NA	﻿Bergeron et al. 2023_41
Wolf	Wolf	Other mammals	Canis lupus	0.45	4	0.26	0.71	Koch et al. 2019
Atlantic salmon	Atlantic salmon	Fish	Salmo salar	0.431	1	NA	NA	﻿Bergeron et al. 2023_7
Cichlid	Cichlid	Fish	Astatotilapia calliptera, Aulonocara stuartgranti, and Lethrinops lethrinus	0.35	9	0.16	0.46	Malinsky et al. 2018
Common carp	Common carp	Fish	Cyprinus carpio	0.562	1	NA	NA	﻿Bergeron et al. 2023_1
Common clown fish	Common clown fish	Fish	Amphiprion ocellaris	0.737	2	0.51	0.963	﻿Bergeron et al. 2023_5
Gulf pipefish	Gulf pipefish	Fish	Syngnathus scovelli	0.558	6	0.217	0.9	﻿Bergeron et al. 2023_4
Herring	Herring	Fish	Clupea harengus	0.2	12	0.11	0.29	Feng et al. 2017
Japanese flounder	Japanese flounder	Fish	Paralichthys olivaceus	0.8535	2	0.766881	0.940119	﻿Bergeron et al. 2023_6
Large yellow croaker	Large yellow croaker	Fish	Larimichthys crocea	0.226	1	NA	NA	﻿Bergeron et al. 2023_2
Ninespined sticklebacks	Nine-spined sticklebacks	Fish	Pungitius pungitius	0.456	106	0.401	0.512	This paper
Siamese fighting fish	Siamese fighting fish	Fish	Betta splendens	0.496667	3	0.107287	0.886046	﻿Bergeron et al. 2023_8
Tongue sole	Tongue sole	Fish	Cynoglossus semilaevis	0.913	3	0.827	0.999	﻿Bergeron et al. 2023_3
Adelie penguin	Adelie penguin	Bird	Pygoscelis adeliae	1.5	1	NA	NA	﻿Bergeron et al. 2023_52
Blackbird	Blackbird	Bird	Turdus merula	0.697	4	0.556164	0.837836	﻿Bergeron et al. 2023_65
Blue tit	Blue tit	Bird	Cyanistes caeruleus	0.519667	3	0.381303	0.65803	﻿Bergeron et al. 2023_24
Blue-throated macaw	Blue-throated macaw	Bird	Ara glaucogularis	1	1	NA	NA	﻿Bergeron et al. 2023_11
Chicken	Chicken	Bird	Gallus gallus domesticus	0.363	1	NA	NA	﻿Bergeron et al. 2023_28
Collared flycatcher	Collared flycatcher	Bird	Ficedula albicollis	0.46	7	0.34	0.59	Smeds et al. 2016
Dalmatian pelican	Dalmatian pelican	Bird	Pelecanus crispus	0.912	1	NA	NA	﻿Bergeron et al. 2023_46
Darwin's rhea	Darwin's rhea	Bird	Rhea pennata	3.98	1	NA	NA	﻿Bergeron et al. 2023_54
Emperor penguin	Emperor penguin	Bird	Aptenodytes forsteri	1.41	1	NA	NA	﻿Bergeron et al. 2023_10
European herring gull	European herring gull	Bird	Larus argentatus	0.740571	7	0.588732	0.892411	﻿Bergeron et al. 2023_34
Great black-backed gull	Great black-backed gull	Bird	Larus marinus	0.873	2	0.75797	0.98803	﻿Bergeron et al. 2023_35
Greater Flamingo	Greater Flamingo	Bird	Phoenicopterus roseus	1.66	1	NA	NA	﻿Bergeron et al. 2023_47
Griffon vulture	Griffon vulture	Bird	Gyps fulvus	0.261	1	NA	NA	﻿Bergeron et al. 2023_30
Quail	Quail	Bird	Coturnix japonica	0.56725	8	0.442999	0.691501	﻿Bergeron et al. 2023_23
Roseate spoonbill	Roseate spoonbill	Bird	Platalea ajaja	1.69	1	NA	NA	﻿Bergeron et al. 2023_49
Siberian stonechat	Siberian stonechat	Bird	Saxicola maurus	0.6676	5	0.515671	0.819529	﻿Bergeron et al. 2023_58
Snowy owl	Snowy owl	Bird	Bubo scandiacus	0.098	1	NA	NA	﻿Bergeron et al. 2023_13
Southern screamer	Southern screamer	Bird	Chauna torquata	0.706	1	NA	NA	﻿Bergeron et al. 2023_20
Zebra finch	Zebra finch	Bird	Taeniopygia guttata	0.585	2	0.421463	0.748537	﻿Bergeron et al. 2023_61
Butterfly	Butterfly	Arthropoda	Heliconius melpomene	0.29	30	0.13	0.55	Keightley et al. 2015
Common fruit fly	Common fruit fly	Arthropoda	Drosophila melanogaster	0.28	12	0.1	0.61	Keightley et al. 2014
Fruit fly	Fruit fly	Arthropoda	Drosophila simulans	0.451	30	0.194	0.775	Wang et al. 2023
Big-scaled least gecko	Big-scaled least gecko	Reptile	Sphaerodactylus inigoi	1.36	1	NA	NA	﻿Bergeron et al. 2023_59
Central bearded dragon	Central bearded dragon	Reptile	Pogona vitticeps	1.43367	3	0.877192	1.99014	﻿Bergeron et al. 2023_50
Common garter snake	Common garter snake	Reptile	Thamnophis sirtalis	2.54333	3	2.17488	2.91179	﻿Bergeron et al. 2023_63
Leopard gecko	Leopard gecko	Reptile	Eublepharis macularius	0.575	1	NA	NA	﻿Bergeron et al. 2023_25
Painted turtle	Painted turtle	Reptile	Chrysemys picta	0.460778	9	0.387188	0.534368	﻿Bergeron et al. 2023_21
Texas banded gecko	Texas banded gecko	Reptile	Coleonyx brevis	0.633	1	NA	NA	﻿Bergeron et al. 2023_22
