# Supplementary material for: De Novo Mutation Rates in Sticklebacks
Source: Mol Biol Evol. 2023 Aug 30;40(9):msad192. doi: 10.1093/molbev/msad192 (PMC10503787; doi:10.1093/molbev/msad192)
Supplement: msad192_Supplementary_Data [file msad192_supplementary_data.zip › DNMRate.xml]

<?xml version="1.0" encoding="UTF-8" standalone="no"?><beast beautitemplate='Standard' beautistatus='' namespace="beast.core:beast.evolution.alignment:beast.evolution.tree.coalescent:beast.core.util:beast.evolution.nuc:beast.evolution.operators:beast.evolution.sitemodel:beast.evolution.substitutionmodel:beast.evolution.likelihood" required="" version="2.6">

    <data
id="Guo"
spec="Alignment"
name="alignment">
                    <sequence id="seq_CI-CA-GUE-01" spec="Sequence" taxon="CI-CA-GUE-01" totalcount="4" value="CMGAAGTCGCCACAACGCAATGAATGGGACAMYAATTGCCGGGTATGAAARCCGATAGATCGTYGGCGTGTGGGTGGGACCGACCTYTAKAAGCYGTATGTGCGATAACGACTAATACGATTTCCMGGGAYGAACTGTTGARGYSCTGGAACGCCTGTAAAATGMGGCATCSGCGTATCGAATTGGTTCRGCCATGGTCYGKCCCTGCAGCAACAGAACCMCGGAYAACAGCCAYGTCGTTACGCCAACGTCCTTCGGGGGAACTTCCTGCGCAAGAGGWGRGTAGCCCCGCYCCKCCAARAGATAGCGTGGAGAAACACGAGTYGCCGCGCATCGAGGAGTMSCAAGCATTGGCGCAGGTTTTCATTGYATGCATACGAAACCATCAGCGTCGTTGGAATTCCCCTTCCAGTAAAAACGCCCGGTTCAGCAAGTRGACACATTCCTACAGATTCGTAAGGAGGCGTRTGCCGCCAGGGTACTGCCTTTGAACGCCCCCTYCTATRRGTGGGGGGTCCTGTYCYGGCATCTMAGATTCTCTCGTCTAGCAAAACCAATGAGGCCAYGGGAGAGCGAATACAGGCGCGGTTGATTGGCAYTGGYGCAMTCGGACCCCCGCAGGGGCAWCTCGCGGGTTGATTGCTCACRGCTGCTCCTACCACCGACGMTCACAASTTGGATCGGGYCCCAGTCGAWAAATGTSGCAGCCAGGTATGTTTATGCAATCGAGAACGGSTTCGTAGGGRGAYGRGGGCGGAGCAGGAGCGGGGTTATGTTCCGTTTCAATGTCGCATCCGAACAGGCGCGYCRCCGCAGGTCCGATTAWCCACCCGACCYACGCACCAGAGGCTAGTATYYCCCAYGAGCGGSRAGCGACCTACAGCGTGGAAGCAATGGCSCACCAACAATGTGCAKAGYCGACCGCTATCTAATGTGTGAACTGGGGCCGCAGTCTTCTCCCTCTGGCGTAGTCASMGASKGGAYCCCAGGTCGCGTGACGCTGATTATGAARCAACAATGAATGGCTATTTGTGCGACCGCTGAGRGMWACACAGTGGGGTGASGAAACGAAGGGCTRTTGTACAGGTGTTCTCGAAATCCGAGAGATAACCCTTGATTKMTTTGAGCTCYAAMGGTCTGAGGGGCAGCCCTCCCCGGACCACCGATGRTACGGAGCAAGGCGATTGCGGCGCTGTGAGTCAMCRGAATACCAAGGTCACAATTAACCGTRGCGTYRSAAAGCCCTGAGCCTTGTGGTGCGCTCACCTACTCCAATGATCCTGAGGGCCGSCTATTTTGCATCGGCKTCCCCGGCCTACCCGAGGRCGCCCTGAYCCGTTCGCCGCGGGCTTACGCAARACAGCTCRGTCGGCTGCCTRTAMTYTGRCCACCAATGGYCRTGGYGGTCCCGACTGTAAGGAGACCCGGCAATACCTGAAGYCAGATTCTGCATSTTGGGGTRGCCMRCGAGCGAGGGSCTACTCCAGTAGAGATCCAGATKTGGGGACCGTAGGGTMGGCGCGATCGTGTATSTTAGYCTGCATCGATSGACGTGAGTCAGGTGCGACATGCCGAGGCACTCACACGASTCGATCGCTGACCGTATCGCCGTGGTGGCAACAACGGTGTAATGGCTGACCRGGGAAYTCGCGACTACACASGCCGCGATTGAGTACTTGTCATCACWCCTCCGCGGTSTCCATGCAAA"/>
                    <sequence id="seq_CI-CA-GUE-02" spec="Sequence" taxon="CI-CA-GUE-02" totalcount="4" value="CMGAAGTCGCCACAACGCAATGAATGGGACAATAATTGCCGGGTATGAAAGCCGATAGATCGTCGGCGTGTGGGTGGGACCGACCTYTAGAAGCYGTATGTGCGATAACGACTRATACGATTTCCAGGGAYGAACTGTTGAAGTCCTGGAACGCCTGTAAAATGAGRCATCCGCGTATCGAATTGRYTCRGCCATGGTCCGKCCCTGCAGCAACAGAACCCCGGACAACAGCCACGTCGTTACGCCAACGTCCTTCGGGGGAACTTCCTGCGCAAGAGGAGRGTAGCCCCGCTCCTCCAAAAGATAGCGTGGAGAAACACGAGTCGCCGCGCATCGAGGAGTCCCAAGCATYGGCGCAGGTTTTCATTGTATGCATACGAAACCATCAGCGTCGTTGGAATTCCCCTTCCAGTAAARACGCCCGGTTCAGCAAGTRGACACATTCCTACAGATTCGTAAGGAGGCGTATGCCGCCAGGGTACTGCCTTTSAACGCCCCCTCCTATGGGTGGGGGGTCCTGTTCYGGCATCTMAGATTCTCTCGTCTAGCAAAACCAATGAGGCCAYGGGAGAGCGAATACAGGCGCGGTTGATTGGCAYTGGTGCACTCGGACCCCCGCAGGGGCAACTCGCGGGTTGATTGCTCACRGCTGCTCCTACCACCGACGATCAYAACTTGGATCGKGCCCCAKTYGAWAAATGTCGCAGCCAGGTATGTTTATGCAATCGAGAACGGCTTCGTAGRGRGAYGRGGGCGGRGCAGGAGCGGGGTTATGTTCCGTTTCAATGTCGCATCCGAACAGGCGCGTCACCGCAGGTCCGATTAWCCACCCGACCYACGCACCAGAGGCTAGTATYCCCCACGAGCGGSAAGCGACCTASAGCKTGGAAGCAAKGGCGCACCAACAATGTGCAKAGTCGACYGCTATCTAATGTGTGRACYRGGGCCGCARTCTTCTCCYTCTGGCGTAGTCACAGASTGGAYCCCAGGTCGCGTGACGCTGATTATGAARCAACAATGAATGGCTATTTGTGCGACCGCTGAGRGAWACACAGTGGGGTGASGAAACGAAGGGCTRTTGTACAGRTGTTCTCGAAATCYGAGAGATAACCCTTGATTKMTTTGAGCTCTAAMGGTCTGAGGGGCAGCCCTCCCCGGACCAYCGATGGTACGGAGCRAGGCGATTGCGGCGCTRTGARTCAMCAGAATACCAAGGTCACAATTAACCGTGGCGTCGGAAAGCMCTGAGCCTTGTGGTGCGCTCACCTACTCCAATGATCCTGAGGGCCGGCTATTYTGCATCGGCTTCCCCGGYCTACCCGAGGRCGCCCTGACCCGTTCGCCGCGGGCTTACGCAAGACAGCTCGGTCGGCTGCCTATACTCTGRCCACCAATGGCCATGGCGGTCCCGACTGTAAGGAGACCCGGCAATACCTGAAGYCAGATTCTGCATGTTGGGGTRGCCMGCGAGCGAGGGSCTACTCCAGTAGGGATCCRGATKTGGGGAYCGTAGGGTCGGCGCGAYCGTGTATSTTRGYCTGCATCGATSGACGTGAGTCAGGTGCGACATGCCGAGGCACTCACACGRSTCGATCGCTGACCGTATCGCCGTGGTGGCAACAACGGTGTAATGGCTGACCGGGGAAYTCGCGACTACACACGCCGCGATTGAGTACTTGTCATCACWCCTCCGCGGTSTCCATGCAAA"/>
                    <sequence id="seq_GA-US-ALA-01" spec="Sequence" taxon="GA-US-ALA-01" totalcount="4" value="CAGAAGTCGCCACGACGCAATGAATGGGGCACYARTTGTCGGGTCCGRAAACCGATGGCTYGTTGGCGGGTGKGCGAGACCKACTTCTATAARCCGYRYGTGCGTTTRCGACCGATASGATTTYTCGGCACGAATTGTTRAGGCGCTGGGACGCSTGTAAGRTGCGGCAACGGMGTATCGAATCGGCCCAGCCRTGGTCTGTATCTGCAGCAACAGAACGMCGGGCAACGGCCATGTTGTTACGCCAMYGTCCTTCGGSGGAACTYCCTGCACAAGAGGTGGGTGGCCCCGCCCCTCCAAAAGTTAGCGTGAAAAAACACGAGTTGCYGGGCATCGAGGAGTCGCAAGCATTGSCGCCGGTWTTCATTGCGTTCRTACGAAGCCACAAGAGTCCTTGGAAKTCSTCTTGCAGAAACGACGCCCGGYTCAGCAGGTGGACACATCSCTMYAGATTCGTAAAGAGGCGTGCGCCGCCAGGGGAYTRCCTTTCAACGCCGCCTTCTAWAAATGGGGGGTCCTGTTCTGGCATCTCRGATTCTCTCGTCTAGCAAAACCAATCAGGCCACAGGAGAGCKCAYAGAGGCGCRGTWGATTGGCCTTGGTGCAMTCGGACCCCCGCAGGGGCATCCCGCGGGTKAATTGCTYACAGTCGCTCTTGACTCYGACGCTSATAAGTTGGATCGGGTYCCRTTTGATRAATGTGGCACTCAGGTATGTTCATGTAATTAAGAACGGGTTCCTAGARASTCGGGGGCGGASTAGGAGCRGCGTTRTGTTCCGTTTGAATGYCGCATCSGAACAGGCRCGCCACCGCAGGTCCGAWTAACCMYCCGAYCCATGCACCGGAGGCGAGTATTTTCCATGAGGGAGAAGYGACCYACAGCTTRGAAGCARGGGCCCACCAACAATGTGCAGAGTGGACTGCTGYCTAACRTGTAGACCAGGGCCGCAATCTTYTCCTGCTGGMGTGGYCAGAGAGKCGRYCCCAGGTTGCGTGACRCTGATTATGGAACAGCAATGAATGGGTACTYGCGCGGCCGCTGAGAGATRCGTAGTGGGACGMGGRAATGAAGGGCTGTTGTGCAGATGTTCCCGRAATCTGAGAGATACCCCTTGATTTACTTGAGCTTTAACCGTCTGAGGGGCAGCCCTCCSTGGACCATCGCCGATAYRGAACGAGKCGATTGCGGCGCTATGAATCACCGGAATACCAARGCCASAATTGACCTCGGCSTTACRRAGCACTGAGGCTTGYGGTSCGCTCACCTACTCCARCGATSCTGAGGGCCGGMTATTTYRCATCGGCGTCCCCGATCTACCCGGAGACACCCTGATCCGCCCGCCGTGTGYTTACGCACAACAGSTCAATCGGCTGCCGGTAATTTGACTACCARKGGTCATGGTAGYCCCGACCGTAAGGACACCCGGCAAAACCTGAAGCTAGATTCGGCATSTYSTGGTAGCCAACGAGYGAGAGGCTACTCCAGTMGGGRCCCGGATGGGGGGATCKTAKGGTAGGGGCGACCGCKTATCTTRGTCTGCWTCAATGGGCGTGAGTCGGGTGYTACATGMCGAGGCRCTCACACGRGTCGATCGCTGACCGTATCKCCGTAGYGGCGGCGACGGTGTAATCGCTGACYAAGGAGCTCGCGRCTACACAGGTCGCGATTGTGYAYTTGTCATCACTCCTYCRCGGTCTCCATGCGAA"/>
                    <sequence id="seq_GA-US-ALA-02" spec="Sequence" taxon="GA-US-ALA-02" totalcount="4" value="CAGAAGTCGCCACGACGCAATGAATGGGRCACTAGTTGTCGGGTCYGGAAACCGATGGMTYGTTGGCGGGTKTGCGAGACCKACTTCTATRAGCCGCGCGTGCGWTTRCGACCGATACGATTTTTCGGCACGAATTGTTGAGGCGCTGGGACGCCYGTAAGATGCGGCAAMGGAGTATCGAATCGGCCCAGCCRTGGTCTGTATCTGCAGCAACAGAACGMCGGGCAACGGCCATRTTGKTRCGCCACTGTCCTTCGGSGGAACTCCCTGCACAAGAGGTGGGTGGCCCCGCCCCTCCAAAAGTTAGCGTGAAAAAACACGAGTTGCYGGGCATCGAGGAGTCGCRAGCATTGGCGCMGGTTTTCATTGCGTTCATACGAAGCCAYMAGAGTCCTTGGAAGTCSTCTTGCAGAAAMGACGCCCGGTTCAGCARGTGGACACATCSCTCYAGATTCGTAAAGARGCKTGYGCCGCCAGGGGATTRCCTTTCAACGCCGCCTTCTAAAARTGGGGGGTCCTGTTMTGGCATCTCGGATTCTCTCGTCTAGCAAAACCAATCAGGCCACAGGAGAGCKCMCAGAGGCGCAGTAGATTGGCCTTGGYGCAMTCGGACCCCCGCAGGGGCATCCCGCGGGTKAATTGCTTACAGYCGCTCTTGMCTCCGACGCTGATAAGTTGGATCGGGTCCCGTTTGATRAATGTGGCACTCAGGTATGTTCATGTAATYAAGAACGGGTTCCTAGARASWCGGGGGCGGACTAGGAGCRGCGTTGTGTTCCGTTTGAATGYCGCATCGGAACAGGCGCGCCACCGCAGGTCCGAATAACCMYCCGATCCATGCACCGGAGGCKAGTATTTTCCATGAGCGAGAAGTGACCCACAGCKTGGAAGCAAGGGCCCACCAACAATGTGCAGAGTGGACTGCTGCCTAAYRTGTAGACCAGGGCCGCAATCTTTTCCTKCTGGCGTGGCCAGAGAGTCGRCCCYAGGTTGCGTGACGCTGATTATGRAACAGCAATGAATGGGTACTCGCGCGGCCGCTGAGAGATRCGTAGTGGGAYGCGGGAAYGAAGGGCTGTTGTGCAGATGTTCCCGRAATCTGAGAGATACCCCTTGATTTACTTGAGCTYTAACCGTCTGAGGGGCAGCCCTCCGYGGACCATCGMCRATACAGAACGAGKCGATTGCGGCGCTATGAATCACCGGAATACCAAGGCCAGAATTGACCTCGGCCTTACGAAGCACTSAGGCTTSCGGTCCGCTCACCTACTCCAGCGATSCTGAGGGCCRGATATTTTRCATCGGCGTCMCCGATCYACCCGGAGACACSCTGATCCGYCCGCCGTGTGTTTACGCACAACAGGTYAATCGGCTGCCKGTAATTTGAMTACCARGGGTCATGGTAGCCCCRACCGTAAGGACACCCGGCAAAACCTGAAGCTAGATTCKGYATGTCSTGGTAGCCAACGAGCGAGAGGCTACWCCAGTCGGGACCCGGATGKGGGGATCTTATGGTAGGSGCGACCGCTTATCTTGGTCTGCWTCRATGGGCGTGAGYCGGGTGCTACATGCCGAGGCACTCACACGGGTCGATCGCTSACCGTATCGCCGTAGCGGCGRCGACGGTGTAATSGCTGACCAAGGAGCTCGCGRCTACACAGGTCGCGATTGTGCAYTTGTCATYACTCCTYCRCGGTCTCCATGCGAA"/>
                    <sequence id="seq_GW-US-MAI-01" spec="Sequence" taxon="GW-US-MAI-01" totalcount="4" value="YAGAAGTCGYCACGACGCAATAACTAGGACACTAGWTGTCGGGAACGGAAACCGAAGGCTCKTTGAAGTGTGTGCGGGACCGACTTCTATAAGCCGCRTGTGCGTYTGCGACCGATACGTTTCTTCGGGGCGAATTGCAGAGGCCCTGGGACGCCTGTAGAATGCGGCAACGGCGTACCGAATCGACCCAGCCGTTGTGTGTATCTGCAGCAACMGAACGCCGGGCAATGGTCATGTTTTTAYGCCAATATCCTTCGTGGGAACTTCCTGCATRAGAGGTGGGCRGCCCCGGTCCTACAAAAGTTAGCGTGAAARAACACGAATTGCCGGGCATCGAAGAGTCGCAAGCATTGGCGCCGGTTTKCATTGCRTGCATATCAAACSAYCGGAGTCCTTGCGAGTCCTCTKCCAKAAAAGACGCCCGGTTTAGMAAGTGGACACMCCGCTCTAGATTCGTAAAGAGGCGGGTGCCGCCASGGGATTGCCTTCCAGCGCCGCCTTACATAAGTGGGGGGTCCTGTTCTGGCATCCCAGAATTTCCCGTCTAGCAAAACCGATCAGGCCACAGAAGAGCKCACAGGGGCACAGTAGATTGGCCTTGGYGCACTCGGATCCCGGCGGGAGCCTCCCGCGGGTTACTTGCTTRCAGCCGCTCTCGMTTCCGACGCTCATAAGTCGGAYCGTGTCGCRTKTGATGAATGTGGCGCTCAGGTATGTTCACGTARTTACGAACGGGTTCCTAGAGACACGGGGCCGGACTAGGAGCAGCGGTAGGTTCCGTTTGARTGCCGCATCGGAACMGGCGCGCTACCGCAGGCCCGAATGACCACCCGATCCATGCACCGACGGTTAGCGTTTCCCGTGAGCGAGAAGTGACCYAGAGCTTGGAAGCAAGGGACCACCAACAATTTGCAGAGTCGAGTGCTGTCTAACGTGCAGACCAGGGCCGCMATCTTTTCSTTCCGGCGTGGTTAGAGAGTCGGCCCCAGGTTGCGTGACGCTGACTATGGAACRGCGATGAATGGGTACTTGTGCGGCCGCTGAGRGATACGTCGTGGGACGAGGGAAYGTAGGACTGTTGTGCAGATGTTCCCGAGACCTAAGAGATACSCCCTGATTTACTKGAGCTTTAGCCGTCTGCGGGGCAGCCCAGCGTGAACCATCGCCGATWCAGAACGAGGCGATTGCGGCGCTATAAATCGCCGGAATACCAAGSCCGGRAGTAACTTCGGCCTTACAAAGCACTGAGGCTAGCGGTGCGCTCACCTGCTCCAACGATCCTGAAGGCCGGATATTCTGCATCRGCGTCCCYTATCTMCCCGGGGACACCGTGATCCGCCCGCCGTGTATTTACACAMAACAGGTCAGYCGGCTGCCGGTGATTTGACTASCAGTGGTCATGATAGTCCCGACCGTAAGGACGCTCGGCARAGCCTGMAGCTRGATTCTGCATGTCCTGGCAGCCAACGAGCGAGAGGCTACTCCAGTMGGGACCGGGATGTGGGGATSTTAGGGTAGGGGCGACCGCTGATCTCGGTCTGCATCGATGAACGCGAGTCAGGTGCTACACGCTGCGGCACCCACACGGGCCGACCGCAGCCAGTATCGCCGTARCGGCGGCGACGGCGCAATCGCTGACCAAGGAGCTCGYGACYACASAGGTTGCGATTGTGCACTCGTCATCACTCCTTCGCGGTCTCCACGCGAA"/>
                    <sequence id="seq_GW-US-MAI-02" spec="Sequence" taxon="GW-US-MAI-02" totalcount="4" value="TAGAAGTCGYCACGRCGCAATAAMTAGGACACYAGWTGTCGGGAACGGAAACCGAAGGCTCKTTGAAGTGTGTGCGGGACCGRCTTCTATAAGCCGCGTGTGCGTCTGCGACCGATACGTTTCTTCGGGGCGAATTGCAGAGGCCCTGGRACGCCTGTAGAATGCGGCAACGGCGTACCGAATCGACCCAGCCGTGGTSTGTATCTGCAGCAACAGAACGCCGGGCAATGGTCATGTTTTTACGCCAAYRTCCTTCKTGGGAACTYCCTGCATRAGAGGTGGGCGGCCCCGGTCCTACAAAAGTYAGCGTGAARRAACACGAATTGCCGGGCATCGAAGAGTCGCAAGCATTGGCGCCGGTTTTCATTGCRTGCATAYCAAACGATCGGAGTCCTTGCRAGTCCTCTGCCAKWAAAGACGCCCGGTTTAGAAAGTGGACACCCCGCTCTAGATTCGTAAAGAGGCGKGTGCCGCCASGGGATTGCCTTCCARCGCCGCCTTAYATAAGTGGGGGGTCCTGTTCTGGCATCCCAGAATTTCYCGTCTAGCAAAACCGATCAGGCCACAGAAGAGCGCACAGRGRCACAGTAGATTGGCCTTGGYGCACTCGGATCCCGGCGGGAGCCTCCCGCGGGTTACTTGCTTACAGCCGCTCTCGATTCCGACGCTCATAAGTYRGATCGTGTCGCRTGTGATGAATGTGGCGCTCAGGTATGYTCAYRTARTTACGAACGGGTTCCTAGAGACACGGGGCCGGACTAGGAGCAGCGGTAGGTTCCGTTTGAATGYCGCATCGGAACAGGCGCGCTACCGCARGCCCGAATGACCACCCGATCCATGCACCGACGGTTAGCGTTTCCCGTGAGCGAGAAGTGACCCAGAGCTTGGAAGCAAGGGACCACCAACAATTTGCAGAGTCGAGTGCTGTCTAACGTGCAGACCAGGGCCGCAATCTTTTCGTTCCGGCGTGRTTAGAGAGTCGGYCCCAGGTTGCGTGACGCTGAYTATGGAACRGCRATGAATGGGTACTTGTGCGGCCGCTGAGGGATACGTCGTGGGACGAGGGAAYGTAGGATTGTTGTGCAGATGTTCCCGAGACCTAAGAGATACSCCCTGATTTAYTGGAGCTTTARCCGTCTGCGGGGCAGCCCASYGTGAACCATCGCCGATTCRGAACGAGGCGATTGCGGCGCTATAAATCGCCGGAATACCAAGCCCGGAAGTAACYTCGGCCTTACAAAGCACTGAGGCTAGCGGTGCGCTCACCTGCTCCAAYGATCCTGAAGGCCGGATATTCTGCATCRGCGTCCCTTATCTMCCCGGGGACACCSTGATCYGYCCGCCGTGTATTTACACAAAACAGGTCAGYCGGCTGCCGGTRATTTGACTASCAGTGGTCATGRTAGTCCCGACCGTAAGGACGCTCGGCAGAGCCTGCAGCTRGATTCTGCATGTCCTGGCAGCCAACGAGCGAGAGGCTACTCCAGTMGGGACCGGGATGTGGGGATCTTAGGGTAGGGGCGACCGCKKATCTYGGTCTGCATCGATGAACGCGAGTCAGGTGCTACAYGCTGCGGCACCCACACGGGCCGAYCGCWGCCAGTATCGCCGTAAYGGCGGCRACGGCGYAATCGCTGACCAAGGAGCTCGYGACCACASAGGTTGCGATTGTGYACTCGTCATCACTCCTTCGCGGTCTYCAYGCGAA"/>
                    <sequence id="seq_PH-GR-SPE-01" spec="Sequence" taxon="PH-GR-SPE-01" totalcount="4" value="CAGAAGTCCCCACAACGCAATGAATGGGACACCAATTGCCGRGTACGACAACCGATGGATCGTTGGCGTGTGGGCGGGACCGGCTTCTATGARCCGTATKTGCGATTACGAYTAATAGGATTTCCCGGGACGAACTRTTGAGGCGCTGGAACGMGTGTAAAGTGCGGSAACGGCGTTTCGAATTAGCTCAGCCATGGTCTGTCTCTCCAGCAACAAAACCACGGGCAACAGCCATGTTGTTGCRCCCACGTCCTTAGGCGGAGCYTCCKGYACAAGAAGTGGGTAGCCCCGCCTCTCTAAAAGTTAGCGTGAAGAAACACGAGTTGCCGGGYATTGAGGAGTCGCGAGCATTGGCACAGGTTTTCACTGCATGCGTACGAAACCATCAAAGCTCTTGGAATTCCTATTCTAGTAAAGACGCCCGGCTCGGCAAGYGGACACATCCCTACAGATTCGTAAAGAGRCGTGTGCCGCCAGGGTACTGCCTTTCAACGCCCCCTTCTATAAGTCGGGGGTCCTGACCTGSCATSTCAGATTCTCTCSTCCAGCRAGATCAATGMGGCCACAGGAGAGCGCMTACAGGCGCGGTTGAYCAGCCTTGGCGCCATCGGRCCCCCGCAGGGGCATCTCGCRGGTTAACTGCTCACAGCCATTYTTACCTCCGACGCTCATGAGTTGGATCGGGTCCCATTTGATAAATGTGGCAGCCAGGTATGTCTATGCTATCAAAGACGGGTTCCTAGAGAGACGGGGGCGGGGTAGCAGCGGCGTCATGTTCCGTTTCAAKGTCGYATCCGAACAGGCACSCCGCCGCAGGTCCGATTAACCATCCAACTCATGTACCGGAGGCTAGTAGTTTCCATGAGCGAGGAGCGACCTACMGCGTGGAAGCAAGGGCCCACCAACAGTGCRGAGAGTCGACTGTTGTCTAATGTGTAGACCAGGGCCGCAACCTTCTCCTTCTGGCGTGGTCAGAGAGGGGATCCCAAKCTGTGTGACACTGATTGTTAAATAACAATGTATGSCTACTTGTGCGGSCGCTGARAGMTACGTAGTGGGGTGAGGAAACGAAGGGCTGTTRTACAGAGGTTCTCGAAATCCGAGMGATRCCCCTWGATTTATTTGAGCTCCAACGGGTTGAGGGGCACCTCTCCCCGGACCATCKACGACACGGAGCGAAGCGATTATGGCACTATGAATCACCGGAATACCAAAGTCACAAGTGAGCTCGGCGTTACAAAGCACTGAGCCTTCTGGTGTGTTAACCCACTCYAATGATCCTGAGAGCCGCCTATTTTGCATCGKTGTCCCCGATCCACCCGGAGACGCGCTGATCCGTCCGGCGCGTGCTTACGCAAAAGAGCTCAATCGGCTGCCTGAAATTCGACCACCMATGGTCGTGGTGGTCCCGACTCTAAAGGGACTCGGCGATACCTGAGGCTAGATTCTGTATCTTGTGGTAGCCAACGAGCGMGAGGCKAAACCAGTAGGGATCCAGATGTGGGGATCGTAGGGTAGGCGCGATCGTGTATCTTAGTCTGCATCGACGGACGTGAGTTGGGTGTTACATGCCGAGGCACTCACACGAGTCKATCGCTGACAGTATCGCYGTGGTGACGACAACGGTGTRATGGCTGACTAAGGMATCCGCGACTACACAGGCCGCSATTGTGTACTTATTATCACTCCTCCACGGTCCCCATGCAAA"/>
                    <sequence id="seq_PH-GR-SPE-02" spec="Sequence" taxon="PH-GR-SPE-02" totalcount="4" value="CAGAAGTCCCCACAACGCAATGAATGGGACACCAATTGCCGAGTACGACAACCGATGGATCGTTGGCGTGTGGGCGGGACCGGCTTCTATGARCCGTATTTGCGATTACGATTAATAGGATTTCCCGGGACGAACTRTTGAGGCGCTGGAACGAGTGTAAAGTGCGGGAACGGCGTTTCGAATTRGCTCAGCCATGGTCTGTCTCTCCAGCAACAAAACCACGGGCAACAGCCATGTTGTTGCRCCCACGTCCTTAGGCGGAGCYTCCGGTACAAGAAGTGGGTAGCCCCGCCTCTCTAAAAGTTAGCGTGAAGAAACACGAGTTGCCGGGTATTGAGGAGTCGCGAGCATTGGCACAGGTTTTCACTGCATGCGTACGAMACCATCAAAGCTCYTGGAATTCCTAWTCTAGTAAAGACGCCCGGCTCGGCAAGTGGACACATCCCTACAGMTTCGTAAAGAGGCGTGTGCCGCCAGGGTACTGCCTTTCAACGCCCCCTTCTATAAGTCGGGGGTCCTGACCTGCCATGTCAGATTCTYTCGTCCAGCGAGATCAATGAGGCCACAGGAGAGCGCMTACAGGCGCGGTTGAYCRGCCTTGGCGCCATCGGGCCCCCGCAGGGGCATCTCGCAGGTTAACTGCTCACAGCCATTTTTACCTCCGACGCTCATGAGTTGGATCGGGTCCCATTTGATAAATGTGGCAGCCAGGTATGTCTATGCTATCAAAGACGGGTKCCTAGAGAGACGGGGGCGGGGTAGCAGCGGCGTCATGTTCCGTTTCAAKGTCGTATCCGAACAGGCACSCCGCCGCAGGTCCGATTAACCATCCAACYCATGTACCGGAGGCTAGTAGTTTCCATGAGCGAGGAGCGACCTACAGCGTGGAAGCAAGGGCCCACCAACAGTGCAGAGAGTCGACTGTTGTCTAATGTGTAGACCAGGGCCGCAACCTTCTCCTTCTSGCGYGGTCAGAGAGGGGATCCCAAGYTGTGTGACACTGATTGTTAAATAACAATGTATGSCTACTTGTGCGGCCGCTGAGAGATACGTAGTGGGGTGAGGAAACGAAGGGCKGTTATACAGAGGTTCTCGAAMTCCGAGMGATRCCCCTTGATTTATTTGAGCTCCAACGGGTTGAGGGGCACSTCTCCCCGGACCATCKACGACACGGAGCGAAGCGATTATGGCACTATGAATCACCGGAATACCAAAGTCACAAGYGASCTCGGCGTTACAAAGCACTGAGCCTTCTGGTGTGTTAACCCACTCYAATGATCCTGAGAGCCGCCTATTTTGCRTCGGTGTCCCCGATCCACCCGGAGACGCGCTGATCCGTCCGGCGCGTGCTTACGCAAAAGAGCTCAATCGGCTGCCTGAAATTCGACCACCAATGGTCGTGGTGGTCSCGACTCTAAAGGGACTCGGCRATACCTGAGGCTAGATTCTGTATCTTGTKGTAGCCAACGAGCGAGAGGCTAAACCAGTAGGGATCCAGATGTGGGGATCGTAGGGTAGGCGCGATCGTGTAKCTTAGTCTGCATCGACGGACGTGAGTTGGGTGTTACATGCCGAGGCACTCACACGAGTCKATCGCTGACAGTATCGCCGTGGTGACGACAACGGTGTRATGGCTRACTAAGGMATCCGCGACTACACAGGCCGCSATTGTGTACTTATTATCACTCCTCCACGGTCCCCATGCAAA"/>
                    <sequence id="seq_PK-RU-NRI-01" spec="Sequence" taxon="PK-RU-NRI-01" totalcount="4" value="CAGAAGTCCCCMCAACGCAATGAATGGGACACCAATTGCCGGGTATGAMAACCGATGGATCGTTGGCGTRTGGGCGGGACCGGCTTCTATGAGCCGTATGTGCGATTACGACTAATAGGATTTCCCTGGACGAACTGTTGAGGCGCTGGAACGCGTGTAAAGTGCGGCAACGGCGTATCGAATTGGCTSAGCCATGGTCTGTCTCTGCAGCAATAACACCACGGGCTACAGCCATGTTGTTGCGCCAACGTCCTCCGGCGGAACTTCCTGCACAAGAGATGGGTAGCCCCRCCCCTCCAAAAGTCAGCGTGAAGARACACTAGTTGCCGGGCATTGAGGMGTCGGGAGCATTGCCGCAGGTTTTCATTGCATGCATACGAAACCATCAAAGTTCYTGGAATTCCTCTTCTAGTAAAGACGCSCAGCTCAGCAAGTGGACACATCCCTACAGATTCGTAMAGAGGCGTGTGYCGCCAGGGTACWGCCTTTCAACGCCCCCTTCTATAAGTGGGGGGTCCTGTCCTGGCATCTCAGATTCTCTCGTCTAGCAAGACCAATGMGGCCACAGGAGAGCGCMTACAGGCGCGGTTGATCGGCCTTGGCRCAATCGGACCCCCGCAGGGGCATCTCGCGGGTTAATTGCTCACAGCCGCTCTTACCTCCGACGCTCATAAGTTGGATCGGGTCCCATTTGATAAATGTGGCAGCCAGGTATGTCTATGCAATCAAGGACGGGTKCCTAGAGAGACGGGGGCGGGGTAGCAGTGGCGTTATGTTCCATTTCAATGTCGCATCCGAACAGGCGCGCCGCCGCAGGTCCRATTAACCATCCGGCCCATGCACCGGAGGCTAGTAGTTCCCATGAGCGAGGGGCGACCTMCAGCGTGGAAGCAAGGGCCCGCCGACAATGCGGAGAGTCRACTGCTGTCTAATGTGTAGAACAGGGTCGCAATCTTCKCCTTCTSGCGYGGTCAGAGAGGGGATCCCAGGTTGTGTGACACTGATCATGAAACAACGATGAAKGGCTACTTATGCGGCCGCTGAGAGATACATAGTGGGGTGAGGAMGCGAAGGGCTGACGTACAGATGTTCTCGAAMTCCGAGMGATACCCCTTGATTTATTTGAGCTCCGAMGGGCTGAGGGGCACCCCTCCCCGGACCATCGACGATACGTAGCGAAGCGATTGCCGTGTTATGGAKCACCGGAATACCAAAGTCACAATYGACCTCGGTGTTACAAAGCAMTGAGCCTTCTGGTGCGCCCACCTAGTCCAATGATCCTGAGGGCTGCCTATTTYGCATCGKCGTCCCCGATCCACCCGGAGACGMGCTGATCCGTCCGGCGCGGGCTTACGCAAAAGAGCCCAATCGGCTGCCTGTAATTCGACCACCAATGGTMGTGGTGGTCCCGACTGTAAAGAGACTCGGCAATAGCTAAAGCTAGATTCTGTACCTTGTGGTAGCCAACGAGCGAGAGGCTACACCAGTAGGGATCCGGATGTGGGGGTCGTAGGGTAGGCGCGATCGTGTAKCTTAGTCTGCATCGATGGACGTGAGTTGAGTGTTCCATGCCGAGGCACTCACACGAGTCKATCSCTGATCGTATCGCCATGGTGGCGACAACGGTATAATGGCTGACTAAGGAACTCGCGACTACACAGGCCGCSATTGTGTACTTGTTATCACTCCTCTACGGTCTCCATGCAAA"/>
                    <sequence id="seq_PK-RU-NRI-02" spec="Sequence" taxon="PK-RU-NRI-02" totalcount="4" value="CAGAAGTCCCCMCAACGCAATGAATRGGACACCAATTGCCGGGTATGAAAACCGATGGATCGTTGGCGTATGGGCGGGACCGGCTTCTATGAGCCGTATGTGCGATTACGACTAATAGGATTTCCCTGGACGAACTGTTGAGGCGCTGGAACGCGTGKAAAGTGCGGCAACGGCGTATCGAATTGGCTCAGCCATGGTCTGTCTCTGCAGCAATAACACCACGGGCTACAGCCATGTTGTTGCGCCAACGTCCTCCGGCGGAACTTCCTGCACAAGAGATGGGTAGCCCCGCCCCTCCAAAAGTCAGCGYGAAGAAACACGAGTTGCCGGGCATTGAGGMGTCGGGMGCATTGCCGCAGGTTTTCATTGCATGCATACGAMACCATCAAAGTTCTTGGAATTCCTCWTCTAGTAAAGACGCSCAGCTCAGCAASYGGACACATCCCTACAGATTCGTAMARAGGCGTGTGYCGCCAGGGTACTGCCTTTCAACGCCCCCTTCTATAAGTGGGGGGTCCTGTCCTGGCATCTCAGATTCTCTCGTCTAGCAAGACCAATGMGGCCACAGGAGAGCGCMTACAGGCGCGGTTGATCGGCCTTGGCRCAATCGGACCCCCGCAGGGGCATCTCGCGRGTTAATYGCTCACAGCCGCTCTTACCTCCGMCGCTCATAAGTTGGATCGGGTCCCATTTGATAAATGTGGCAGCCAGGTATGTCTATGCAATCAAGGACGGGTTCCTAGAGAGACGGGGGCGGGGTMGCAGTGGCGTTATGTTCCATTTCAATGTCGCATCCGAMCAGGCGCGCCGCCGCAGGTCCGATTAACCATCCGGCCCATGCACCGGAGGCTAGTAGTTCCCATGAGCGAGGGGCGMCCTMCAGCGTRGAAGCAAGGGCCCGCCGACAATGCGGWGAGTCRACTGCTGTCTAATGTGTAGAMCAGGGTCGCAATCTTCTCCTTCTGGCGTGGTCAGAGAGGGGATCCCAGGTTGTGTGAYACTGATCATGAAACAACRATGAATGGCTACTTATGCGGSCGCTGAGAGMTAYATAGTGGGGTGAGGAAGCGAAGGGCTGWCGTACAGATGTTCTCGAAATCCGAGMGATACCCCTTGATTTATTTGAGCTCCGACGGGCTGAGGGGCACCCCTCCCCGGACCATCKACGATACGTAGCGAAGCGATTGCCGTGTTATGGAGCACCGGAATACCAAAGTCACAATYGACCTCGGTGTTACAAAGCAMTGAGCCTTCTGGTGCGCCCACCTAGTCYAATGATCCTGAGGGCTGCCTATTTTGCATCGKCGTCCCCGATCCACCCGGAGACGMGCTGATCCGTCCGGCGCGGGCTTACGCAAAAGAGCYCAATCGGCTGCCTGTAATTCGACCACCAATGGTAGTGGTGGTCSCGMCTGTAAAGAGACTCGGCAATASCTAAAGCTAGATTCTGTAYCTTGTGGTAGCCAACGAGCGAGAGGCTACACCAGTAGGGATCCGGATGTGGGGGTCGTAGGGTAGGCGYGATCGTGTAKCTTAGTCTGCATCGATGGACGTGAGTTGAGTGTTCCATGCCGAGGCACTCACACGAGTCKATCGCTGATCGTATCGCCATGGTGGCGACAACGGTRTAATGGCTGACTAAGGAACTCGCGACTACACAGGCCGCSATTGTGTACTTGTTAKCACTCCTCTACGGTCTCCATGCAAM"/>
                    <sequence id="seq_PL-FR-ANT-01II" spec="Sequence" taxon="PL-FR-ANT-01II" totalcount="4" value="CAGRTGTCCCCACAACGCAATGAATGGGACACCAATTACCGGGTATGACAATYGATGGATCGTTGGCGTGTGGGCGGGACCGGCTTCTATGARCCGTATGTGCGATTACGACTAATAGGATTTCCCGGGACGAACTGTTGAGGCGCTGGAACGCGTGTAAAGCGCGGCAACGGCGTATCGAATTGGCTCAGTCAAGGTCTGTCTCTCCAGCAACAAAACCACGGGCAACAGCCATGTTGTTGCGCCAACGTCCTTCGGCGGAACTTCCTGCACAAGAGGTGGGTAGCCCCGCCCCTCCAAAAGTTAGCTTGAAGAAACACGAGTTACCGGGCATTGAGGAGTCGCGAGCATTKCCGCAGGTTTTCATTGCATGCGTACGAAACCATCGAAGCTCTCGGAATTCCTCTTCTAGTAAAGACGCCCGGCTCGGCAAGTGGACACATCCTTACAGAKTAGTAAAGAGGCGTGTCCCGCCAGRGTACTGCCTTTCAACGCCCCCTTCTATAAGCGGGGGGACCTGTCCTAGCATCTCAGATTCTCTCGTCTAGCAAGACCAATGAGACCACAGGAGAGCGCATACACGCGCGGTTGATCGGCCTTGGCGCAATCGGACCCCCGCAGGGGCATCTCGCGGGTTAACTGTTCACAGCCATTTTTACCTCCGACGCTCATGAGTTGGATCGGCTCCCATTTGATAAAWGTGGCAGCCRAGTATRCCTATGCAATCAAAGACGGGTTCCTAGAGAGACGGGGGCGGGGTAGCAGCGGCGTTATGTTCCGTTTCAATATCGCAYCCGAACAGGYACGCCGCCGCGGGTCCGATCAATCATCCGACCCATGCACCGGAGGCTAGTAGTTCCCATGAGCGAGGAGCGACCTACAGCGTGRAGGCAAGGGCCCACCAACGGTGCGGAGAGTCGACTGTTGTCTAATGCGTAGACCAGSGCCGCAACCTCCTCCTTCTGGCGTGGTCGGAGAGGGGATCCCAGGTTGTGTCACAMTGATTATGAAACAACAATGAATGGCTACTTGTGCGGCCGCTGAGAGATACGTAGTGSGGTGAGGAAACGTARAGCTGTTGTACAGAGGTTCTCGAAATCCGAGAGATACCCCTTGATTTATTTGARCTCCAACGGGCTGAGGGGTACCTSTCCCCAGACCATCGACGATACGGAGCGAAGCGATTACGGCGCTATGAATCACCGGAATACCAAAGTCACAAGTGACCTCGGCGCTACAGAGCACTGAGCCTTCTGGYGCSCCCACCCACTCCAATGATCATGAGGGCCGCCTATTTCGCATCGGTGTCCCCGATCCACCCGGAGACGCGCTGATCCGTCCGGCGCGTGCTTACGCAAAAGASCTCAATCGGCTGCCTGTAATTCGACCACCAATGGTCGTGGTGGTCCCGACTGTAAAGAGACTCGGCAATACTTGAGGYTAGATTSTGTATCTTGTGGTAGCCAACGAGCGAGAGGCTACACCAGTAGGGACCCGGATGTGGGGATCGTAGGGAAGGCGCGATCATGTATCTTAGTCTGCATCGACGGACGTGAGTTGGCTGTTACATGCCGAGGCGCTCASACGAGTCGATCGCTGACCGTATSGCCGTGGTGGCGACAACGGTGTAATGGCTGACTAAGGAACCCGCGACTACACAGGCCGSGATTAAGTACTTGTCATCACTCCTCCACGGTCTCAATGCAAA"/>
                    <sequence id="seq_PL-FR-ANT-02II" spec="Sequence" taxon="PL-FR-ANT-02II" totalcount="4" value="CAGGTGTCCCCACAACGCAATGAATGGGACACCAATTACCGGGTATGACAATCGATGGATCGTTGGCGTGTGGGCGGGACCGGCTTCTRTGAGCCGTATGTGCGATTACGACTAATAGGATTTCCCGGGACGAACYGTTGAGGCGCTGGAACGCGTGTAAAGCGCGGCRACGGCGTATCGAATTGGCTCAGTCAAGGTCTGTCTCTCCAGCAACAAAACCACGGGCAACAGCCATGTTGTTGCGCYAACGTCCTTCGGCGGAACTTCCTGCACAAGAGGTGGGTAGCCCCGCCCCTCCAAAAGTTAGCTTGAAGAAACACGAGTTRCCGGGCATTGAGGAGTCGCGAGCATTGCCGCAGGTTTTCATTGCATGYGTACGAAACCATCGAAGCTCTCGGAATTCCTCTTCTAGTAAAGACGCCCGGCTCGGCAAGTGGACACATCCTTACAGATTMGTAAAGAGGCGTGTCCCGCCAGRGTACTGCCTTTCAACGCCCCCTTCTATAAGCGGGGGGACCTGTCCTAGCATCTCAGATYCTCTCGTYTAGCAAGACCAATGAGACCACAGGAGAGCGCATACACGCGCGGTTGATCGGCCTTGGCGCAATCGGACCCCCGCAGGGGCATCTCGCGGGTTAACTGTTCACAGCCRTTTTTACCTCCGACGCTCATGAGTTGGATCGGCTCCCATTTGATAAATGTGGCAGCCGAGTATGCCTATGCAATCAAAGACGGGTTCCTAGAGAGACGGGGGCGGGGTAGCAGCGRCGTTATGTTCCGTTTCAATATCGCATCCGAACAGGCACGCCGCCGCGGGTCCGATCAATCATCCGACCCATGCACCGGAGGCTAGTAGTTCCCATGAGCGAGGAGCGACCTACAGCGTGGAAGCAAGGGCCCACCAACAGTGCGGAGAGTCGACTGTTGTCTAATGYGTAGACCAGGGCCGCAACCTCCTCCTTCTGGCGTGGTCGGAGAGGGGATCCCAGGTTGTGTCACAMTGATTATGAAACAACAATGAATGGCTACTTGTGCGGCCGCTGAGAGATACGTAGTGSGGTGAGGAAACGTAGAGCTGTTGTACAGAGGTTCTCGAAATCCGAGAGATACCCCTTGATTTATTTGAGCTCCAAMGGGCTGAGGGGCACCTCTCCCCAGACCATCGACGATACGGAGCGAAGCGATTACGGCGCTATGAATCACCGGAATACCAAAGTCACAAGTGACCTCGGCGCTACAGAGCACTGAGCCTTCTGGCGCGCCCACCCACTCCAATGATCATGAGGGCCGCCTATTTCGCATCGGYGTCCCCGATCCACCCGGAGACGCGCTGATCCGTCCGGCGCGTGCTTACGCAAAAGAGCTCAATCGGCTGCCTGTAATTCGACCACCAATGGTCGTGGTGGTCCCGACTGTAAAGAGACTCGGCAATACTTGAGGTTAGATTGTGTATCTTGTGGTAGCCAACGAGCGAGAGGCTACACCAGTAGGGACCCGGATGTGGGGATCGTAGGGAAGGCGCGATCATGTATCTTAGTCTGCATCGACGGACGTGAGTTGGCTGTTACATGCCGAGGCGCTCACACGAGTCGATCGCTGACCGTATCGCCGTGGTGGCGACAACGGTGTAATGGCTGACTAAGGAACCCGCGACTACACAGRCCGSGATTAAGTACTTGTCATCACTCCTCCACGGTCTCAATGCAAA"/>
                    <sequence id="seq_PL-FR-NOH-01I" spec="Sequence" taxon="PL-FR-NOH-01I" totalcount="4" value="CAGATGTCCCCACAACGCAATGAATGGGACACCAATTGCCGGGTATGACAATCGATGGATCGTTGGCGTGTGGGCGGGACCGGCTTCTATGAGCCATATGTGCGATTACGACTAATAGAATTTCCCGGGACGAACTGTTGAGGCGCTGGAAMGCGTGTAAAGTSCGGCAACGGCGTATCGAATTGGCTCAGTCAAGGTCTGTCTCTCCAGCAAYAAAACCACGGGCAACAGCCATGTTGTTGCGCCAACGYCCTTCGGCGGAACTTCCTGCACAAGAGGTGGGTAGCCCCGCCCCTCCAAAAGTTAGCTTGAAGAAACACGAGTTACCGGGCATTGAGGAGTCGCGAGCATTGCCGCAGGTTTTCATTGCATGCGTACGAAACCATCGAAGCTCTCGGAATTCCTCTTCTAGTAAAGACGCCCGGCTCGGCAAGTGGACACATCCTTACAGATTCGTAAAGAGGCGTGTGCCGCCAGGGTACTGCCTTTCAACGGCCCCTTCTATAAGCGGGGAGACCTGTCCTAGCATCTCAGATTCTCTCGTCTGGCAAGACCAATGAGACCACAAGAGRGCGCATACACGCGCGGTTGATCGGCCTTGSCGCAATCGGACCCCCGCAGGGGCATCTCGCGGGTTAACTGCTCACAGCCATTTTTACTTCCGACGCTCATGAGTTGGATCGGGTCCCATTTGATAAMTGTGGCAGCAAAGTATGCCTATGCAATCAAAGACGGGTTCCTAGAGAGACGGGGGCGGGGTAGCAGCGGCGTTATGTTCCGTTTCAATATCGCATCCGAACAGGCACGCCGCCGCGGGTCCGATCAATCATCCGACCCATGCACCGGAGGCTAGTAGTTCCCATGAGCGAGGAGCGACCTACAGCGTGGAAGCAAGGGCCCACCAACAGCGCGGAGAGTCGACTGTTGTCTAATGTGTAGACCAGGGCCGCAACCTCCTCCTTCTGGCGTGGTCAGAGAGGGGATCCCAGGTTGTGTCACACTGATTATGAAACAACAATGAATAGCTACTTGTGCGGCCGCTGAGAGMTACGTAGTGCGGTGAGGAAACGAAGGGCTGTTGTACAGAGGTTCTCGAAATCCGAGAGATACCCCTTGATTTATTTGAGCTCCAACGGGCTGAGGGGCACCTCTCCCCAGACCATCGACGATATGGAGCGAAGCGATTACGGCGCTATGAATCACCGGAATACCAAAGTCACAAGTGACCTCGGCGCTACAGAGYACTGAGCCTTCTGGTGCGCCCACCCACTCCAATGATCATGAGGGCCGCCTATTTCGCATCGGCGTCCCCGATCCACCCGGAGACGCGCTGATCCGTCCGGCGCGTGCTTACGCAAAAGACCTCAATCGGCTGCCTGTAATTCGACCACCAATGGTCGTGGTGGTCCCGACTGTAAAGAGACTCGGCAATACTTGAGGCTAGATTGTGTATCTTGTGGTAGCCAACGGGCGAGAGGCTACACCAGTAGGGACCCGGATGTCGGGATCGTAGGGAAGGCGCGATCATGTATCTTAGTCTGCATCGRCGGACGTGAGTTGGCTGTTACATGCCGAGGCGCTCACACGAGTCGATCGCTGACCGTATCGCCGTGGTGGCGACAACGGTGTAATGGCTGATTAAGGAACCCGCGACTACACAGGCCGCGATTAAGTACTTGTCATCACTCCTCCACGGTCTCAATGCAAA"/>
                    <sequence id="seq_PL-FR-NOH-02I" spec="Sequence" taxon="PL-FR-NOH-02I" totalcount="4" value="CAGATGTCCCCACAACGCAATGAATGGGACACCAATTGCCGGGTATGACAATCGATGGATCGTTGGCGTGTGGGCGGGACCGGCTTCTATGARCCATATGTGCGATTACGACTAATAGAATTTCCCGGGACGAACTGTTGAGGCGCTGGAACGCGTGTAAAGTGCGGCAAMGGCGTATCGAATTGGCTCAGTCAAGGTCTGTCTCTCCAGCAACAAAACCACGGGCAACAGCCATGTTGTTGCGCCAACGYCCTTCGGCGGAACTTCCTGCACAAGAGGTGGGTAGCCCCGCCCCTCCAAAAGTTAGCTTGAAGAAAMACGAGTTRCCGGGCWTTGAGGAGTCGCGAGCATTGCCGCAGGTTTTCATTGCATGCGTACGAAACCATCGAAGCTCYCGGAATTCCTCTTCTAGTAAAGACGCCCGGCTCGGCAAGTGGACACATCCTTACAGATTCGTAAAGAGGCGTGTGCCGCCAGGGTACTGCCTTTCAACGSCCCCTTCTATAAGCGGGGAGACCTGTCCTAGCATCTCAGATTCTCTCGTCTRGCAAGACCAATGAGACCACAAGAGAGCGCATACACGCGCGGTTGATCGGCCTTGGCGCAATCGGACCCCCGCAGGGGCATCTCGCGGGTTAACTGCTCACAGCCATTTTTACCTCCGACGCTCATGAGTTGGATCGGGTCCCATTTGATAAATGTGGCAGCAAAGTATGCCTATGCAATCAAAGACGGGTTCCTAGAGAGACGGGGGCGGGGTAGCAGCGGCGTTATGTTYCGTTTCAATATCGCATCCGAACAGGCACGCCGCCGCGGGTCCGATCAAYCATCCGACCCATGCACCGGAGGCTAGTAGTTCCCATGAGCGAGGAGCGACCTACAGCGTGGAAGCAAGGGCCCACCAACAGYGCGGAGAGTCGACTGTTGTCTAATGTGTAGACCAGGRCCGCAACCTCCTCCTTCTGGCGTGGTCAGAGAGGGGATCCCAGGTTGTGTCACACTGATTATGAAACRACAATGAATAGCTACTTGTGCGGCCGCTGAGAGATACGTAGTGCGGTKAGGAAACGAAGGGCTGTTGTACAGAGGTTCTCGAAATCCGAGAGATACCCCTTGATTTATTTGAGCTCCAACGGGCTGAGGGGCACCTCTCCCCAGACCATCGACGATATGGAGCGAAGCGATTACGGCGCTATGAATCACCGGAATACCAAAGTCACAAGTGACCTCGGCGCTACAGAGCACTGAGCCTTCTGGTGCGCCCACCCACTCCAATGATCATGAGGGCCGCCTATTTCGCATCGGCGTCCCCGATCCACCCGGAGACGCGCTGATCCGTCCGGCGCGTGCTTACGCAAAAGACCTCAATYGGCTGCCTGTAATTCGACCACCAATGGTCGTGGTGGTCCCGACTGTAAAGAGACTCGGCAATACYTGAGGCTAGATTGTGTATCTTGTGGTAGCCAACGGGCGAGAGGCTACACCAGTAGGGACCCGGATGTCGGGATCGTAGGGAAGGCGCGATCATGTATCTTAGTCTGCATCGGCGGACGTGAGTTGGCTGTTACATGCCGAGGCGCTCACACGAGTCGATCGCTGACCGTATCGCCGTGGTGGCGACAACGGTGTAATGGCTGATTAAGGAACCCGCGACTACACAGGCCGCGATTAAGTACTTGTCATCACTCCTCCACGGTCTCCATGCAAA"/>
                    <sequence id="seq_PL-FR-YON-01II" spec="Sequence" taxon="PL-FR-YON-01II" totalcount="4" value="CAGAWGTCCCCACAACGCAATGAATGGGACACCAATTGCCGGGTATGACAATCGATGGATCGTTGGCGTGTGGGCGGGACCGGCTTCTATGAGYCATATGTGCGATTACGACTAATAGGATTTCCCGGGACGAACTGTTGAGGCGCTGGAACGCGTGTAAAGTSCGGCRACGGCGTATTGAATTGGCTCAGTCAWGGTCTGTCTCTCCAGCAACAAAACCACGGGCAACAGCCATGTTGTTGCGCCAACGTCCTTCGGCGGAACTTCCTGCACAAGAGGTGGGTAGCCCCGCCCCTCCAAAAGTTAGCTTGAAGAAACACGAGTTACCGGGCTTTGAGGAGTCGCGAGCATTGCCGCAGGTATTCAYTGCATGCGTACGAAACCATCGAAGCTCTCGGAATTCCTCTTCTAGTAAAGACGCCCGGCTCGGCAAGTGGGCACATCCTTACAGATTCGTAAAGAGGCGTGTGCCGCCAGGGTACTGCCTTTCAACGGCCCCTTCTATAAGCGGGGAGACCTGTCCTAGCATCTCAGATTCTCTCGKCTAGCAAGACCAATGAGACCACAGGAGAGCGCATACACGCGCGGTTGATCGGCCTTGGCGCAATCGGACCCCCGCAGGGGCATCTCGCGGGTTAACTGCTCACAGCCATTTTTACCTCCGACGCTCATGTGTTGGATCGGGTCCCATTTGATAAATGTGGCAGCAAAGTATGCCTATGCAATCAAAGACGGGTTCCTAGAGAGACGGGGGCGGGGTAGCAGCGGCGTTATGTTYCGTTTCAATRTCGCATCCGAACAGGCACGCCGCCGCGGGTCCGATCAACCATCCGACCCATGCACCGGAGGCTAGTAGTTCCYATGAGCGAGGAGCGACCTACAGCGTGGAAGCAAGGGCCCACCAACAGTGCGGAGARTCGACTGTTGTCTAATGTGTAGACCAGGGCCGCAACCTCCTCCTTCTGGCGTGGTCAGAGAGGGGATCCCAGGTTGTGTCACACTGATTATGAAACAACAATGAATGGCTACTTGTGCGGCCGCTGAGAGATACGTAGTGCGGTGAGGAAACGAAGGGCTGTTGTACAGAGGTTCTCGAAATCCGAGAGATACCCCTTGATTTATTTRAGCTCCAACGGGCTGAGGGGCACCTCTCCCCAGACCATCGACGATATGGAGCGAAGCGATTACGGCGCTATGAATCACCGGAATACCAAAGTCACAAGTGACCTCGCCGCTACAGAGCACTGAGCCTTCTGGTGCGCCCACSCACTCCAATGATCATGAGGGCCGCCTATTTCGCATCGGCGTCCTCGATCCACCCRGAGACGMGCTGATCCGTCCGGCGCGTGCTTACGCAAAAGACCTCAATCGGCTGCCTGTAATTCGACCACCAATGGTCGTGGTGGTCCCGACTGTAAAGAGACTCGGCAATACTTGAGGCTAGATTGTGTATCTTGTGGTAGCCAATGRGCGAGAGGCTACACCAGTAGGGACCCGGATGTCGGGATCGTAGGGAAGGCGCGATCGTGTATCTTAGTCTGTATCGACGGACGTGAGTTGGCTGTTACATGCCGAGGCGCTCACACGAGTCGATCGCTGACCGTATCGCCGTGGTGGCGACAACGGTGTAATGGCTGACTAAGGAACCCGCGAYTMCACAGGCCGCGATTAAGTACTTGTCATCACTCCTCCACGGTCTCCATGCAAA"/>
                    <sequence id="seq_PL-FR-YON-02II" spec="Sequence" taxon="PL-FR-YON-02II" totalcount="4" value="CAGAWGTCCCCACAACGCAATGAATGGGACACCAATTGCCGGGTATGACAATCGATGGATCGTTGGCGTGTGGGCGGGACCGGCTTCTATGAGCCRTATGTGCGATTACGACTAATAGRATTTCCCGGGACGAACTGTTGAGGCGCTGGAACGCGTGTAAAGTSCGGCRACGGCGTATTGAATTGGCTCAGTCAWGGTCTGTCTCTCCAGCAACAAAACCACGGGCAACAGCCATGTTGTTGCGCCAACGTCCTTCGGCGGAACTTCCTGCACAAGAGGTGGGTAGCCCCGCCCCTCCAAAAGTTAGCTTGAAGAAACACGAGTTRCCGGGCTTTGAGGAGTCGCGAGCATTGCCGCAGGTATTCAYTGCATGCGTACGAAACCATCGAAGCTCTCGGAATTCCTCTTCTAGTAAAGACGCCCGGCTCGGCAAGTGGRCACATCCTTACAGATTCGTAAAGAGGCGTGTGCCGCCAGGGTACTGCCTYTCAACGSCCCCTTCTATAAGCGGGGAGACCTGTCCTAGCATCTCAGATTCTCTCGTCTAGCAAGACCAATGAGACCACAGGAGAGCGCATACACGCGCGGTTGATCGGCCTTGGCGCAATCGGACCCCCGCAGGGGCATCTCGCGGGTTAACTGCTCACAGCCATTTTTACCTCCGACGCTCATGTGTTGGATCGGGTCCCATTTGATAAATGTGGCAGCAAAGTATGCCTATGCAATCAAAGACGGGTTCCTAGAGAGACGGGGGCGGGGTAGCAGCGGCGTTATGTTCCGTTTCAATRTCGCATCCGAACAGGCACGCCGCCGCGGGTCCGATCAACCATCCGACCCATGCACCGGAGGCTAGTAGTTCCYATGAGCGAGGAGCGACCTACAGCGTGGAAGCAAGGGCCCACCAACAGTGCGGAGAGTCGACTGTTGTCTAATGTGTAGACCAGGGCCGCAACCTCCTCCTTCTGGCGTGGTCAGAGAGGGGATCCCAGGTTGTGTCACACTGATTATGAAACAACAATGAATGGCTACTTGTGCGGCCGCTGAGAGATACGTAGTGCGGTGAGGAAACGAAGGGCTGTTGTACAGAGGTTCTCGAAATCCGAGAGATACCCCTTGATTTATTTAAGCTCCAACGGGCTGAGGGGCACCTCTCCCCAGACCATCGACGATATGGAGCGAAGCGATTACGGCGCTATGAATCACCGGAATACCAAAGTCACAAGTGACCTCGCCGCTACAGAGCACTGAGCCTTCTGGTGCGCCCACSCACTCCAATGATCATGAGGGCCGCCTATTTCGCATCGGCGTCCTCGATCCACCCGGAGACGCGCTGATCCGTCCGGCGCGTGCTTACGCAAAAGASCTCAATCGGCTGCCTGTAATTCGACCACCAATGGTCGTGGTGGTCCCGACTGTAAAGAGACTCGGCAATACTTGAGGCTAGATTGTGTATCTTGTGGTAGCCAATGGGCGAGAGGCTACACCAGTAGGGACCCGGATGTCGGGATCGTAGGGAAGGCGCGATCRTGTATCTTAGTCTGYATCGACGGACGTGAGTTGGCTGTTACATGCCGAGGCGCTCACACGAGTCGATCGCTGACCGTATCGCCGTGGTGGCGACAACGGTGTAATGGCTGACTAAGGAACCCGCGAYTACACAGGCCGCGATTAAGTACTTGTCATCACTCCTCCACGGTCTCCATGCAAA"/>
                    <sequence id="seq_PP-BE-MAL-01" spec="Sequence" taxon="PP-BE-MAL-01" totalcount="4" value="CAGAAGTCCCCACAACKCAATGAATGGGACACCAATTGCCGGGTATGACAACCGATGGATCGTTGGCGTGTGGGCGGGACYGGCTTCTATGTGCCRTATGTGCGATTACGACTAATAGGATTTCCCGGGACGAACTGTTGAGGCGCTRGAACGCGTGTAAAGTGCGGCGACGGCGTATCGAATCGGCTCAGCCAWGGTCTGTCTCTCTAGCAACAAAACCACGGGCAACAGCCATGTTGTTGCGCCAACGTCCTTCGGCGGAAMTTCCTGCACAAGAGGTGGGTAGCCCCGGCCCTCCGAAAGTTAGYGTGAAGAAACACGAGTTGCCGGGCATTGAGGAGTCGCGAGCATTGCCGCAGGTTTTCACTGCATGCGTACGAAACCATCRAAGCTCTTGGAATTCCTCTTCTAGTAAAGACGCCCGGCTCGGCAAGTGGGCACATCCCTACRGMTTCGTAAAGAGGCGTGTGCCGCCAGGGTACTGCCTTTCAACGCCCCCTTCTATAAGTGRGGGGTCCTGTCCTGGCATCTCAGATTCTCTCGTCTAGCAAGACCAATGAGGCCACAGGAGAGCGCATACACGCGCGGTTGATCGGCCTTGGCGCAATCGGACCCCCGCAGGGGCATCTCGCGGGTTAACTGCTCACAGCCATTTTTACCTCCGACGCTCATGTGTTGGATCGGGTCCCATTTGATAAATGTGGCAGCCAGGTATGCCTATGCAATCAAAGACGGGTTCCTARAGAGACGGGGGCGGGGTAGCGGCGGCGTTATGTTCCGTTTCAATGTCGCATCCGAACAGGCACGCCGCCGCGGGTCCGATCAACCATCCGACCCATGCACCGGAGGCTAGTAGTTCCCATGAGCGAGGAGCGACCTACAGCGTGGAAGCARGGGCCCACCAACAGTGCGGAGAGTCGACTGTTGTCTCATGTGTAGACCAKGGCCGCAACCTCCTCCTTCTGGCGTGGTCAGAGAGGGGATCCCAGGTTGTGTGACACTGATTATGARACAACAATGAATGGCTACTTGTGCGGCCGCTGAGAGATACGTAGTGSGGTGAGGAAACGAAGGGCTGTTGKACAGAGGTTCTCGAAATCCGAGAGATACCCCTTGATTTATTTGAGCTCCAACGGGCTGAGGRGCACCTCTCCCCGGACCATCGACGATAYGGAGCGAAGCGATTGCGGCGCKATGAATCACCGGAATACCAAAGTCACAAGTGACCTCGGCGCTACAGAGCACTGAGCCTTCTGGTGCGCTCACCCACTCCAATGATCATCAGGGCCGCCTATTTCGCATCGGCGTCCTCGATCCAGCCGGAGACGCGCTGATCCGTCCAGCGCGTGCTTACGCAAAAGAGCTCAATCGGCTGCTTGTAATTCGACCACCAATGGTCGTGGTGGTCCCGACTGTAAAGAGACTSGGCAATACCTGAGGCTAGATTGTGTATCTTGTGGTAGCCAATGAGCGAGAGGCTACACCAGTAGGGACCCGGATGTGGGGATCGTAGGGTAGGCGCGATCGTGTATCTTAGTCTGCATCGACGGACGTGAGTTGGGTGTTAGATGCCGAGGCGCTCACACGAGTCGATCGCTGACCGTATCGCCGTGGTGGMGACAACGGTGTAATGGCTGACTAAGGAACCCGCGACTCCACAGGCCGCGATTGTGTACTTGTCATCACTCCTCCACGGTCTCCATGCAAA"/>
                    <sequence id="seq_PP-BE-MAL-02" spec="Sequence" taxon="PP-BE-MAL-02" totalcount="4" value="CAGAAGTCCCCACAACKCAATGAATGGGACACCAATTGCCGGGTATGACAACCGATGSATCGTTGGCGTGTGGGCGGGACCGGCTTCTATGTGYCGTATGTGCGATTACGACTAATAGGATTTCCCGGGACGAACTGTTGAGGCGCTGGAACGCGTGTAAAGTGCGGCGACGGCGTATCKAATCGGCTCAGCCATGGTCTGTCTCTCYAGCAACAAAACCACGGGCAACAGCCATGTTGTTGCGCCAACGTCCTTCGGCGGAAATTCCTGCACAAGAGGTGGGTAGCCCCGGCCCTCCGAAAGTTAGYGTGAAGAAACACGAGTTGCCGGGCATTGAGGAGTCGCGAGCATTGCCGCAGGTATTCACTGCATGCGTACGAAACCATCAAAGCTCTTGGAATTCCTCTTCTAGTAAAGACGCCCGGCTCGGCAAGTGGGCACATCCCTACAGATTCGTAAAGAGGCGTGTGCCGCCAGGGTACTGCCTTTCAACGCCCCCTTCTATAAGTGRGGGGTCCTGTCCTGGCATCTCAGATTCTCTCGTCTAGCAAGACCAATGAGGCCACAGGAGAGCGCATACACGCGCGGTTGATCGGCCTTGGCGCAATCGGACCCCCRCAGGGGCATCTCGCGGGTTAACTGCTCACAGCCATTTTTACCTCCGACGCTCATGTGTTGGATCGGGTCCCATTTGATAAATGTGGCAGCCAGGTATGCCTATGCAATCAAAGACGGGTTCCTAGAGAGACGGGGGCGGGGTAGCGGCGGCGTTATGTTCCGTTTCAATGTCGCATCCGAACAGGCACGCCGCCGCGGGTCCGATCAACCATCCGACCCATGCACCGGAGGCTAGTAGTTCCCATGAGCGAGGAGCGACCTACAGCGTGGAAGCAAGGGCCCACCAASAGTGCGGAGAGTCGACTGTTGTCTAATGTGTAGACCAKGRCCGYAACCTCCTCCTTCTGGCGTGGTCAGAGAGGGGATCCCAGGTTGTGTGACACTGATTATGARACAACAATGAATGGCTACTTGTGCGGCCGCTGAGAGATACGTAGTGGGGTGAGGAAACGAAGGGCTGWTGTAYAGAGGTTCTCGAAATCCGAGAGATACCCCTTGATWTATTTGAGCTCCAACGGGCTGAGRGGCACCTCTCCCCGGACCATYGACGATAYGGAGCGAAGCGATTGCGGCGCTATGAATCACCGGAATACCAAAGTCACAAGTGACCTCGGCGCTACAGAGCACTGAGCCTTCTGGTGCGCTCACCCACTCCAATGATCMTCAGGGCCGCCTATTTCGCATCGGCGTCCYCGATCCAGCCGGAGACGCGCTGATCCGTCCAGCGCGTGCTTACGCAAAAGAGCTCAATCGGCTGCCTGTAATTCGACCACCAATGGTCGTGGTGGTCCCGACTGTAAAGAGACTCGGCAATACCTGAGGCTAGATTGTGTATCTTGTGGTAGCCAAYGAGCGAGAGGCTACACCAGTAGGGACCCGGATGTGGGGATCGTAGGGTAGGCGCGATCGTGTATCTTAGTCTGCATCGACGGACGTGAGTTGGGTGTTACATGCCGAGGCGCTCACACGAGTCGATCGCTGACCGTATCGCCGTGGTGGMGACAACGGTRTAATGGCTGACTAAGGAACCCGCGACTCCACAGGCCGCGATTGTGTACTTGTCATCACTCCTCCACGGTCTCCATGCAAA"/>
                    <sequence id="seq_PP-CA-FLO-01" spec="Sequence" taxon="PP-CA-FLO-01" totalcount="4" value="CAGATGTCCCCACAACGCAATGAAAGGGACACCAATTGCCGGGTATGACAACCGATGGATCGTTGGCGTGTGGGCGGGACCGGCTTCTATGTGCCGTATGTGCGATTACGACTAATAGGATTTCCCGGGACGAACTGTTGAGGCGCTGGAACGCGTGTAAAGTGCGGCGACGACGTATCGAATTGGCTCAGCCATGGTCTGTCTCTCCAGCAACAAAACCACGGGCAACAGCCATGCTGTTGCGCCAACGTCCTTCGGCGGAAATTCCTGCACAAGAGGTGGGTAGCCCCGCCCCTCCGAAAGTTAGCGTGAAGAAACACGAGTTGCCGGGCATTGAGGAGTCGCGAGCATTGCCGGAGGTTTTCATTGCATGCGTACGAAATCATCAAAGCTCTTGGAATTCCTCTTCTAGTAAAGCCGCCCGGCTCGGCAAGTGGGCACATCCCTACAGATTCGTAAAGAGGCGTGTGCCGCCAGGATACTGCCTTTCAACCCCCCCTTCTATAAGTGGGGGGTCCTGTCCTGGCATCTCAAATTCTCTCGTCTAGCAAGACCAATGAGGCCACAGGAGAGCGCATACACGCGCGGTTGATCGGCCTTGGCGTAATCGGACCCCCGCAGGGGCATCTCGCGGGTTAACTGCTCACAGCCATTTTTACCTCCGACGCTCATGAGTTGGATCGGGTCCCATTTGATAAATGTGGCAGCCAGGTATGCCTATGCAATCAAAGACGGGTTCCTAGAGACACGGGGGCGGGGTAGCGGCGGCGTTATGTTCCGTTTCRATGTCGCATCCGAACAGGCACGCCGCCGCGGGTCCGATTAACCATCCGACCCATGCACCGGAGGCTAGTAGTTCCCATGAGCGAGGAGCGACCTACAGCGTGGAAGCAAGGGCCCATCAACAGTGCGGAGAGTCGACTGTTGTCTAATGTGTAGACCAGGGCCGCAACCTCCTCCTTCTGGCGTGGTCAGAGAGGGGATCCCAGGTTGTGTGACACTGATTATGAAACAACAATGAATGGCTACTTGTGCGGCCGCTGAGAGATACGTAGTGGRGTGAGGAAACGAAGGGCTGTTGTACAGAGGTTTTCGAAATCCGAGAGATACCCCTTGATTTATTTGAGCTCCAACGGGCTGAGGGGCACCTCTCCCCGGACCATCGACGATACGGAGCGAAGCGATTGCGGCGCTATGAATCACCGGAATACCAAAGTTACAAGTGACCTCGGCGCTACAGAGCACTGAGCCTTCTGGTGCGCTCACCCACTCCAATGTTCATGAGGGCYGCCTATTTCGCATCGGCGTCCCCGATCCACCCGGAGACGCGCTGATCCGTCCGGYGCGTGCTTACGCAAAAGAGCTCAATCGGCTGCCTGTAATTCGACCACCAATGGTCGTGGTGGTCCCGACTGTAAAGAGACTCGGCAATACCTGAGGCTAGATTGTGTATCTTGTGGTAGCCAACGAGCGAGAGGCTACACCAGTAGGGACCCGGATGTGAGGATCGTAGGGTAGGCGCGATCGTGTATCTTAGTCTGCATCGACGGACTTGAGTTGGGTGTTACATACCGAGGCACTCACACGAGTCGATCGTTGACCGTATCGCCGTGGTGGCGACAACGGTATAATGGCTGACTAAGGAACCCGCGACTACACAGGCCGCGATTGTGTACTTGTCATCACTCCTCCACGGTCTCCATGCAAA"/>
                    <sequence id="seq_PP-CA-FLO-02" spec="Sequence" taxon="PP-CA-FLO-02" totalcount="4" value="CAGATGTCCCCACAACGCAATGAAAGGGACACCAATTGCCGGGTATGACAACCGATGGATCGTTGGCGTGTGGGCGGGACCGGCTTCTATGTGCCGTATGTGCGATTACGACTAATAGGATTTCCCGGGACGAACTGTTGAGGCGCTGGAACGCGTGTAAAGTGCGGCGACGACGTATCGAATTGGCTCAGCCATGGTCTGTCTCTCCAGCAACAAAACCACGGGCAACAGCCATGTTGTTGCGCCAACGTCCTTCGGCGGAAATTCCTGCACAAGAGGTGGGTAGCCCCGCCCCTCCGAAAGTTAGCGTGAAGAAACACGAGTTGCCGGGCATTGAGGAGTCGCGAGCATTGCCGGAGGTWTTCATTGCATGCGTACGAAATCATCAAAGCTCTTGGAATTCCTCTTCTAGTAAAGCCGCCCGGCTCGGCAAGTGGGCACATCCCTACAGATTCGTAAAGAGGCGTGTGCCGCCAGGATACTGCCTTTCAACCCCCCCTTCTATAAGTGGGGGGTCCTGTCCTGGCATCTCAAATTCTCTCGTCTAGCAAGACCAATGAGGCCACAGGAGAGCGCATACACGCGCGGTTGATCGGCCTTGGCGTAATCGGACCCCCGCAGGGGCATCTCGCGGGTTAACTGCTCACAGCCATTTTTACCTCCGACGCTCATGAGTTGGATCGGGTCCCATTTGATAAATGTGGCAGCCAGGTATGCCTATGCAATCAAAGACGGGTTCCTAGAGACACGGGGGCGGGGTAGCGGCGGCGTTATGTTCCGTTTCGATGTCGCATCCGAACAGGCACGCCGCCGCGGGTCCGATTAACCATCCGACCCATGCACCGGAGGCTAGTAGTTCCCATGAGCGAGGAGCGACCTACAGCGTGGAAGCAAGGGCCCATCAACARTGCGGAGAGTCGACTGTTGTCTAATGTGTAGACCAGGGCCGCAACCTCCTCCTTCTGGCGTGGTCAGAGAGGGGATCCCAGGTTGTGTGACACTGATTATGAAACAACAATGAATGGCTACTTGTGCGGCCGCTGAGAGATACGTAGTGGGGTGAGGAAACGAAGGGCTGTTGTACAGAGGTTTTCGAAATCCGAGAGATACCCCTTGATTTATTTGAGCTCCAACGGGCTGAGGGGCACCTCTCCCCGGACCATCGACGATACGGAGCGAAGCGATTGCGGCGCTATGAATCACCGGAATACCAAAGTTACAAGTGACCTCGGCGCTACAGAGCACTGAGCCTTCTGGTGCGCTCACCCACTCCAATGTTCATGAGGGCCGCCTATTTCGCATCGGCGTCCCCGATCCACCCGGAGACGCGCTGATCCGTCCGGTGCGTGCTTACGCAAAAGAGCTCAATCGGCTGCCTGTAATTCGACCACCAATGGTCGTGGTGGTCCCGACTGTAAAGAGACTCGGCAATACCTGAGGCTAGATTGTGTATCTTGTGGTAGCCAACGAGCGAGAGGCTACACCAGTAGGGACCCGGATGTGAGRATCGTAGGGTAGGCGCGATCGTGTATCTTAGTCTGCATCGACGGACTTGAGTTGGGTGTTACATACCGAGGCACTCACACGAGTCGATCGTTGACCGTATCGCCGTGGTGGCGACAACGGTATAATGGCTGACTAAGGAACCCGCGACTACACAGGCCGCGATTGTGTACTTGTCATCACTCCTCCACGGTCTCCATGCAAA"/>
                    <sequence id="seq_PP-CA-TEM-01" spec="Sequence" taxon="PP-CA-TEM-01" totalcount="4" value="CAGATGTCCCCACAACGCAATGAATGGGACACCRATTGCCGGGTATGACAACCGATGGATTGTTTGCGTGTGGACGGGACCGGCTTCTATGTGCCGTATGTGCGATTACGACTAATAGGATTTCCCGGGACGAACTGTTGAGGCGCTGGAACGCGTGTAAAGTGCGGCGACGGCGTATCGAATTGGCTCAACCATGGTCTTTCTCTCCAGCAACAAAACCACGGGCAACAGCCATGTTGTTGCGCCAACGYCCTTCGGCGGAACTTCCTGCACAAGAGGTGGGTAGCCCCGCCCCTCCGAAAGTTAGCGTGAAGAAACACGAGTTGCCGGGCATTGAGGAGTCGCGAGCATTGGCGCAGGTTTTCACTGCATGCGTACGAAACCATCGRAGCTCTTGGAATTCCTCTTCTAGTAAAGACGCCCGGCTCGGCAAGTGGGCACATCCCCACAGATTCGTAAAGAGGCGTGTGCCGCCAGGGTACTGCCTTTCAACGCCCCCTTCTATAAGTGGGGGGTCCTGTCCCGGCATCTCAGATTCTCTCGTCTAGCAAGACCAATGAGGCCACAGGAGAACGCATACACGCGCGGTTGATCGGCCTTGGCGCAATCGGACCCCCGCAGGGGCATCTCGCGGGTTAACTGCTCACAGCCATTTTTACCTCCGACGCTCATGAGTTGGATCGGGTCCCATTTGATAAATGAGGCAGCCAGGTATGCCTGTGCAATCAAAGACGGGTTCCTAGAGAGACGGGGGCGGGGTAGCAGCGGCGTTATGTTCCGTTCCAATGTCGTATCCGAACAGGCACGCCGCCGCGGGTCCGATTAACCATCCGACCCATGCACCGGAGGCTAGTAGTTCCCATGAGCGAGGAGCGACCTACAGCGTGGAAGCAAGGGCCMACCAACAGTGCGGAGAGTCGACTGTTGTCTAATGTGTAGACCAGGGTCGCAACCTCCTCCTTCTGGCGTGGTCAGAGAGGGGATCCCTGGTTGTGTGACACTGATTATGAAACAACAATGAATGGCTACTTGTGGGGCGGCTRAGAGATACGTAGTGGGGTGAGGAAACGAAGGGCTGTTGTACAGAGGTTCTCGAAATCCGAGAGATACCCCTTGATTTATTTAAGCTCCAACGGGCTGAGGGGCACCTCTCCCCGGACCATCGACGATACGGAGCGAAGCGATTGCGGCGCTATGAATCACCGGAATACCAAAGTCACAAGTGACCTCGGCGCTACAGAGCACTGAACCTTCTGGTGCGTTCACCCACTCCGATGATCCCGAGGGCCGCCTATTTCGCATCGGCGCCCCCGATCCACCCGGAGACGCGCTGATCCGTCCGGCGCGTGCTTACGCAAAGGAGCTCAATCGGCTGCCTGTAATTCGACCACCAATGATCGTGGTGGTCCCGACTGTAAAGAGACTCGGCAATACCTGAGGCTAGATTGTGTATCTTGTGGTAGCCAACGAGCGAGAGGCTACACCAGTAGGGACCCGGATGTGGGGATCGTAGGGTAGGCGCGATCGTGTATCTTAGTCTTCATCGACGGACGTGAGTTGGGTGTTACATGCCGAGGCACTCACACGAGTCGATCGCTGACCGTATCGCCGTGGTGGCGACAACGGTATAATGGCTGACTAAGGAACCCGCGACTACACAGGCCGCGAGTGTGTACTTGTCATCACTCCTCCACGGTCTCCATGCAAA"/>
                    <sequence id="seq_PP-CA-TEM-02" spec="Sequence" taxon="PP-CA-TEM-02" totalcount="4" value="CAGAWGTCCCCACAACGCAATGAATGGGACACCGATTGCCGGGTATGACAACCGATGGATTGTTTGCGTGTGGACGGGACCGGCTTCTATGTGCCGTATGTGCGATTACGACTAATAGGATTTCCCGGGACGAACTGTTGAGGCGCTGGAACGCGTGTAAAGTGCGGCGACGGCGTATCGAATTGGCTCAACCATGGTCTTTCTCTCCAGCAACAAAACCACGGGCAACAGCCATGTTGTTGCGCCAACGYCCTTCGGCGKAACTTCCTGCACAAGAGGTGGGTAGCCCCGCCCCTCCGAAAGTTAGCGTGAAGAAACACGAGTTGCCGGGCATTGAGGAGTCGCGAGCATTGGCGCAGGTTTTCACTGCATGCGTACGAAACCATCGAAGCTCTTGGAATTCCTCTTCTAGTAAAGACGCCCGGCTCGGCAAGTGGGCACATCCCCACAGATTCGTAAAGAGGCGTGTGCCGCCAGGGTACTGCCTTTCAACGCCCCCTTCTATAAGTGGGGGGTCCTGTCCCGGCATCTCAGATTCTCTCGTCTAGCAAGACCAATGAGGCCACAGGAGAACGCATACACGCGCGGTTGATCGGCCTTGGCGCAATCGGACCCCCGCAGGGGCATCTCGCGGGTTAACTGCTCACAGCCATTTTTACCTCCGACGCTCATGAGTTGRATCGGGTCCCATTTGATAAATGAGGCAGCCAGGTATGCCTGTGCAATCAAAGACGGGTTCCTAGAGAGACGGGGGCGGGGTAGCAGCGGCGTTATGTTCCGTTTCAATGTCGTATCCGAACAGGCACGCCGCCGCGGGTCCGATTAACCATCCGACCCATGCACCGGAGGCTAGTAGTTCCCATGAGCGAGGAGCGACCTACAGCGTGGAAGCAAGGGCCCACCAACAGTGCGGAGAGTCGACTGTTGTCTAATGTGTAGACCAGGGTCGCAACCTCCTCCTTCTGGCGTGGTCAGAGAGGGGATCCCTGGTTGTGTGACACTGATTATGAAACAACAATGAATGGCTACTTGTGGGGCGGCTRAGAGATACGTAGTGGGGTGAGGAAACGAAGGGCTGTTGTACAGAGGTTCTCGAAATCCGAGAGATACCCCTTGATTTATTTAAGCTCCAACGGGCTGAGGGGCACCTCTCCCCGGACCATCGACGATACGGAGCGAAGCGATTGCGGCGCTATGAATCACCGGAATACCAAAGTCACAAGTGACCTCGGCGCTACAGAGCACTGAACCTTCTGSTGCGCTCACCCACTCCGATGATCCCGAGGGCCGCCTATTTCGCATCGGCGCCCCCGATCCACCCGGAGACGCGCTGATCCGTCCGGCGCGTGCTTACGCAAAGGAGCTCAATCGGCTGGCTGTAATTCGACCACCAATGATCGTGGTGGTCCCGACTGTAAAGAGACTCGGAAATACCTGAGGCTAGATTGTGTATCTTGTGGTAGCCAACGAGCGAGAGGCTACACCAGTAGGGACCCGGATGTGGGGATCGTAGGGTAGGCGCGATCGTGTATCTTAGTCTTCATCGACGGACGTGAGTTGGGTGTTACATGCCGAGGCACTCACACGAGTCGATCGCTGACCGTATCGCCGTGGTGGCGACAACGGTATAATGGCTGACTAAGGAACCCGCGACTACACAGGCCGCGAGTGTGTACTTGTCATCACTCCTCCACGGTCTCCATGCAAA"/>
                    <sequence id="seq_PP-FI-HEL-01" spec="Sequence" taxon="PP-FI-HEL-01" totalcount="4" value="CAGAAGTCCCCACAACKCAATGAATGGGACACCAATTGCCGGGTATGACAACCGATGGATCGTTGGCGTGTGGGCGGGACCGGCTTCTATGTGCCGTATGTGCGATTACGACTAATAGGATTTCCCGGGACGAACTGTTGAGGCGCTGGAACGCGTGTAAAGTGCGGCGACGGCGTATCGAATCGGCTCAGCCATGGTCTGTCTCTCCAGCAACAAAACCACGGGCAACAGCCATGTTGTTGCGCCAACGYCCTTCGGCGGAAATTCCTGCACAAGAGGTGGGTAGCCCCGGCCCTCCGAAAGTTAGCGTGAAGAAACACGAGTTGCCGGGCATTGAGGARTCGCGAGCATTGCYGCAGGTATTCACTGCATGCGTACGAAACCATCAAAGTTCTTGGAATTCCTCTTCTAGTAAAGACGCCCGGCTCGGCAAGTGGGCACATCCCTACAGATCCGTAAAGAGGCGTGTGCCGCCAGGGTACTGCCTTTCAACGCCCCCTTCTATAAGTGAGGGGTCCTGTCCTGGCATCTCAGATTCTCTCGTCTAGCAAGACCAATGAGGCCACAGGAGAGSGCATACACGCGCGGTTGATCGGCCTTGGCGCAATCGGACCCCCGCAGGGGCATCTCGCGGGTTAACTGCTCACAGCCATTTTTACCTCCGACGCTCATGTGTTGGATCGGGTCCCATTTGATAAATGTGGCAGCCAGGTATGCCTATGCAATCAAAGACGGGTTCCTAGAGAGACGGGGGCGGGGTAGCGGCGGCGTTATGTTCCGTTTCAATGTCGCATCCGAACAGGCACGCCGCCGCGGGTCCGATCAACCATCCGACCCATGCACCGGAGGCTAGTAGTTCCCATGAGCGAGGAGCGACCTACAGCGTGGAAGCAAGGGCCCACCAACAGTGCGGAGAGTCGACTGTTGTCTAATGTGTAGACCAGGGCCGCAACCTCCKCCTTCTGGCGTGGTCAGAGAGGGGATCCCAGGTTGTGTGACACTGATTATGAAACAACAATGAATGGCTACTTGTGCGGCCGCTGAGAGATACGTAGTGGGGTGAGGAAACGAAGGGCTGTTGTACAGAGGTTCTCGAAATCCGAGAGATACCCCTTGATTTATTTGAGCTCCAACGGGCTGAGGGGCACCTCTCCCCGGACCATCGACGATACGGAGCGAAGCGATTGCGGCGCTATGAATCACCGGAATACCAAAGTCACAAGTGACCTCGGCGCTACAGAGCACTGAGCCTTCTGGTGCGCTCACCCACTCCAATGATCATCAGGGCCGCCTATTTCGCATCGGCGTCCCCGATCCACCCGGAGACGCGCTGATCCGTCCGGCGCGTGCTTACGCAAAAGAGCTCAATCGGCTGCCTGTAATTCGACCACCAATGGTCGTGGTGGTCCCGACTGTAAAGAGACTSGGCAATACCTGAGGCTAGATTGTGTATCTTGTGKTAGCCAACGAGCGAGAGGCTACACCAGTAGGGACCCGGATGTGGGGATCGTAGGGTAGGCGCGATCGTGTATCTTAGTCTGCATCGACGGACGTGAGTTGGGTGTTASATGCCGAGGCGCTCGCACGAGTCGATCGCTGACCGTATCGCCGTGGTGGCGACAACGGTRTAATGGCTGACTAAGGAACCCGCGACTCCACAGGCCGCGATTGTGTACTTGTCATCACTCCTCCACGGTCTCCATGCAAA"/>
                    <sequence id="seq_PP-FI-HEL-02" spec="Sequence" taxon="PP-FI-HEL-02" totalcount="4" value="CAGAAGTCCCCACAACTCAATGAATGGGACACCAATTGCCGGGTATGACAACCGATGGATCGTTGGCGTGTGGGCGGGACCGGCTTCTATGTRCCGTATGTGCGATTACGACTAATAGGATTTCCCGGGACGAACTGTTGAGGCGCTGGAACGCGTGTAAAGTGCGGCGACGGCGTATCGAATCGGCTCAGCCATGGWCTGTCTCTCCAGCAACAAAACCACGGGCAACAGCCATGTTGTTGCGCCAACGYCCTTCGGCGGAAATTCCTGCACAARAGGTGGGTAGCCCCGSCCCTCCGAAAGTTAGCGTGAAGAAACACGAGTTGCCGGGCATTGAGGAGTCGCGAGCATTGCCGCAGGTATTCACTGCATGCGTACGAAACCATCRAAGYTCTTGGAATTCCTCTTCTAGTAAAGACGCCCGGCTCGGCAAGTGGGCACATCCCTACAGATYCGTAAAGAGGCGTGTGCCGCCAGGGTACTGCCTTTCAACGCCCCCTTCTATAAGTGRGGGGTCCTGTCCTGGCATCTCAGATTCTCTCGTCTAGCAAGACTAATGAGGCCACAGGAGAGCGCATACACGCGCGGTTGATCGGCCTTGGCGCAATCGGACCCCCGCAGGGGCATCTCGCGGGTTAACTGCTCACAGCCATTTTTACCTCCGACGCTCATGTGTTGGATCGGGTCCCATTTGATAAATGTGGCAGCCAGGTATGCCTATGCAATCAAAGACGGGTTCCTAGAGAGACGGGGGCGGGGTAGCGGCGGCGTTATGTTCCGTTTCAATGTCGCATCCGAACAGGCACGCCGCCGCGGGTCCGATCAACCATCCGACCCATGCACCGGAGGCTAGTAGTTCCCATGAGCGAGGAGCGACCTACAGCGTGGAAGCAAGGGCCCACCAACAGTGCGGAGAGTCGACTGTTGTCTAATGTGTAGACCAGGGCCGCAACCTCCTCCTTCTGGCGTGGTCAGAGAGGGGATCCCAGGTTGTGTGACACTGATTATGARACAACAATGAATGGCTACTTGTGCGGCCGCTGAGAGATACGTAGTGGGGTGAGGAAACGAAGGGCTGTTGTACAGAGGTTCTCGAAATCCGAGAGATACCCCTTGATTTATTTGAGCTCCAACGGGCTGAGGGGCACCTCTCCCCGGACCATCGACGATACGGAGCGAAGCGATTGCGGCGCTATGAATCACCGGAATACCAAAGTCACAAGTGACCTCGGCGCTACAGAGCACTGAGCCTTCTGGTGCGCTCACCCACWGCAATGATCATCAGGGCCGCCTATTTCGCATCGGCGTCCCCGATCCACCCGGAGACGCGCTGATCCGTCCGGCGCGTGCTTACGCAAAAGAGCTCAATCGGCTGCCTGTAATTCGACCACCAATGGTCGTGGTGGTCCCGACTGTAAAGAGACTGGGCAATACCTGAGGCTAGATTGTGTATCTTGTGGTAGCCAACGAGCGAGAGGCTACACCAGTAGGGACCCGGATGTGGGGATCGTAGGGTAGGCGCGATCGTGTATCTTAGTCTGCATCGACGGACGTGAGTTGGGTGTTACATGCCGAGGCGCTCGCACGAGTCGATCGCTGACCGTATCGCCGTGGTGGCGACAACGGTRTAATGGCTGACTAAGGAACCCGCGACTCCACAGGCCGCGATTGTGTACTTGTCATCACTCCTCCACGGTCTCCATGCAAA"/>
                    <sequence id="seq_PP-FI-RYT-01" spec="Sequence" taxon="PP-FI-RYT-01" totalcount="4" value="CAGAAGTCCCCACAACGCAATGAATGAGACACCAATTGCCGGGTATGACAACCGATGGATCGTTGGCGTGGGGGCGGGACCGGCTTCTATGTGCCGTATGTGCGATTACGACTAATAGGATTTCCCGGGACGAACTGTTGAGGCGCTGGAACGCGTGTAAAGTGCGGCGACGGCGTATCGAATCGGCTCAGCCATGGTCTGTCTCTCCAGCAACAAAACCACGGGCAACAGCCATGTTGTTGCGCCAACGYCCTTCGGCGGAAATTCCTGCACAAGAGGTGGGTAGCCCCGCCCCTCCGAAAGTTAGCGTGAAGAAACACGAGTTGCCGGGCATTGAGGAGTCGCGAGCATTGCCGCAGGTATTCACTGCATGCGTACGAAACCATCAAAGTTCTTGGAATTCCTCTTCTAGTAAAGACGCCCGGCTCGGCAAGTGGGCACATCCCTACAGATCCGTAAAGAGGCGTGTGCCGCCAGGGTACTGCCTTTCAACGCCCCCTTCTATAAGTGGGGGGTCCTGTCCTGGCATCTCAGATTCTCTCGTCTAGCAAGACTAATGAGGCCACAGGAGAGCGCATACACGCGCGGTTGATCGGCCTTGGCGCAATCGGACCCCCGCAGGGGCATCTCGCGGGTTAACTGCTCACAGCCATTTTTACCTCCGACGCTCATGTGTTGGATCGGGTCCCATTTGATAAATGTGGCAGCCAGGTATGCCTATGCAATCAAAGACGGGTTCCTAGAGAGACGGGGGCGGGGTAGCGGCGGCGTTATGTTCCGTTTCAATGTCGCATCCGAACAGGCACGCCGCCGCGGGTCCGATCAACCATCCGACCCATGCACCGGAGGCTAGTAGTTCCCATGAGCGAGGAGCGACCTACAGCGTGGAAGCAAGGGCCCACCAACAGTGCGGAGAGTCGACTGTTGTCTAATGTGTAGACCAGGGCCGCAACCTCCTCCTTCTGGCGTGGTCAGAGAGGGGATCCCAGGTTGTGTGACACTGATTATGAAACAACAATGAATGGCTACTTGTGCGGCCGCTGAGAGATACGTAGTGGGGTGAGGAAACGAAGGGCTGTTGTACAGAGGTTCTCGAAATCCGAGAGATACCCCTTGATTTATTTGAGCTCCAACGGGCTGAGGGGCACCTCTCCCCGGACCATCGACGATACGGAGCGAAGCGATTGCGGCGCTATGAATCACCGGAATACCAAAGTCACAAGTGACCTCGGCGCTACAGAGCACTGAGCCTTCTGGTGCGCTCACCCACTCCAATGATCATCAGGGCCGCCTATTTCGCATCGKCGTCCYCGATCCACCCGGAGACGCGCTGATCCGTCCGGCGCGTGCTTACGCAAAAGAGCTCAATCGGCTGCCTGTAATTCGACCACCAATGGTCGTGGTGGTCCCGACTGTAAAGAGACTGGGCAATACCTGAGGCTAGATTGTGTATCTTGTGGTAGCCAACGAGCGAGAGGCTACACCAGTAGGGACCCGGATGTGGGGATCGTAGGGTAGGCGCGATCGTGTATCTTAGTCTGCATCGACGGACGTGAGTTGGGTGTTACATGCCGAGGCGCTCGCACGAGTCGATCGCTGACCGTATCGCCGTGGTGGCGACAACGGTRTAATGGCTGACTAAGGAACCCGCGACTACACAGGCCGCGATTGTGTACTTGTCATCACTCCTCCACGGTCTCCATGCAAA"/>
                    <sequence id="seq_PP-FI-RYT-02" spec="Sequence" taxon="PP-FI-RYT-02" totalcount="4" value="CAGAAGTCCCCACAACGCAATGAATGAGACACCAATTGCCGGGTATGACAACCGATGGATCGTTGGCGTGTGGGCGGGACCGGCTTCTATGTGCCGTATGTGCGATTACGACTAATAGGATTTCCCGGGACGAACTGTTGAGGCGCTGGAACGCGTGTAAAGTGCGGCGACGGCGTATCGAATCGGCTCAGCCATGGTCTGTCTCTCCAGCAACAAAACCACGGGCAACAGCCATGTTGTTGCGCCAACGTCCTTCGGCGGAAATTCCTGCACAAGAGGTGGGTAGCCCCGCCCCTCCGAAAGTTAGCGTGAAGAAACACGAGTTGCCGGGCATTGAGGAGTCGCGAGCATTGCCGCAGGTATTCACTGCATGCGTACGAAACCATCAAAGTTCTTGGAATTCCTCTTCTAGTAAAGACGCCCGGCTCGGCAAGTGGGCACATCCCTACAGATCCGTAAAGAGGCGTGTGCCGCCAGGGTACTGCCTTTCAACGCCCCCTTCTATAAGTGGGGGGTCCTGTCCTGGCATCTCAGATTCTCTCGTCTAGCAAGACTAATGAGGCCACAGGAGAGCGCATACACGCGCGGTTGATCGGCCTTGGCGCAATCGGACCCCCGCAGGGRCATCTCGCGGGTTAACTGCTCACAGCCATTTTTACCTCCGACGCTCATGTGTTGGATCGGGTCCCATTTGATAAATKTGGCAGCCAGGTATGCCTATGCAATCAAAGACGGGTTCCTAGAGAGACGGGGGCGGGGTAGCGGCGGCGTTATGTTCCGTTTCAATGTCGCATCCGAACAGGCACGCCGCCGCGGGTCCGATCAACCATCCGACCCATGCACCGGAGGCTAGTAGTTCCCATGAGCGAGGAGCGACCTACAGCGTGGAAGCARGGGCCCACCAACAGTGCGGAGAGTCGACTGTTGTCTAATGTGTAGACCAGGGCCGCAACCTCCTCCTTCTGGCGTGGTCAGAGAGGGGATCCCAGGTTGTGTGACACTGATTATGARACAACAATKAATGGCTACTTGTGCGGCCGCTGAGAGATACGTAGTGGGGTGAGGAAACGAAGGGCTGTTGTACAGAGGTTCTCGAAATCCGAGAGATACCCCTTGATTTATTTGAGCTCCAACGGGCTGAGGGGCACCTCTCCCCGGACCATCGACGATACGGAGCGAAGCGATTGCGGCGCTATGAATCACCGGAATACCAAAGTCACAAGTGACCTCGGCGCTACAGAGCACTGAGCCTTCTGGTGCGCTCACCCACTCCAATGATCATCAGGGCCGCCTATTTCGCATCGGCGTCCYCGAYCCACCCGGAGACGCGCTGATCCGTCCGGCGCGTGCTTACGCAAAAGAGCTCAATCGGCTGCCTGTAATTCGACCACCAATGGTCGTGGTGGTCCCGACTGTAAAGAGACTGGGCAATACCTGAGGCTAGATTGTGTATCTTGTGGTAGCCAACGAGCGAGAGGCTACACCAGTAGGGACCCGGATGTGGGGATCGTAGGGTAGGCGCGATCGTGTATCTTAGTCTGCATCGACGGACGTGAGTTGGGTGTTACATGCCGAGGCGCTCGCACGAGTCGATCGCTGACCGTATCGCCGTGGTGGCGACAACGGTRTAATGGCTGACTAAGGAACCCGCGACTACACAGGCCGCGATTGTGTACTTGTCATCACTCCTCCACGGTCTCCATGCAAA"/>
                    <sequence id="seq_PP-FR-MAR-01" spec="Sequence" taxon="PP-FR-MAR-01" totalcount="4" value="CAGATGTCCCCACAACGCAATGAATGGGACACCAATTGCCGGGTATGACAACCGATGGATCGTTGGCGTGTGGGCGGGACCGGCTTCTATGTRCCGTATGTGCGATTACGACTAATAGGATTTCCCGGGACGAACTGTTGAGGCGCTGRAACGCGTGTAAAGTGCGGCRACGGCGTATCGAATYGGCTCAGCCAWGGTCTGTCTCTCTAGCAACAAAWCCACGGGCAACAGCCATGTTGTTGCGCCAACGYCCTTCGGCGGAAATTCCTGCACAAGAGGTGGGTAGCCCCGSCCCTCCAAAAGTTAGCKTGAAGAAACACGAGTTGCCGGGCATTGAGGAGTCGCGAGCATTGCCGCAGGTATTCACTGCATGCGTACGAAACCATCGAAGCTCTTGGAATTCCTCTTCTAGTAAAGACGCCCGGCTCGGCAAGTGGGCACATCCCTACAGATTCGTAAAGAGGCGTGTGCCGCCAGGGTACTGCCTTTCAACGCCCCCTTCTATAAGTGGGGGGTCCTGTCCTGGCATCTCAGATTCTCTCGTCTAGCAAGACCAATGAGGCCACAGGACAGCGCATACACGCGCGGTTGATCGGCCTTGGCGCAATCGGACCCCCGCAGGGGCATCTCGCGGGTTAACTGCTCACAGCCATTTTTACCTCCGACGCTCATGTGTTGGATCGGGTCCCATTTGATAAATGTGGCAGCMARGTATGCCTATGCAATCAAAGACGGGTTCCTAGAGAGACGGGGGCGGGGTAGCGGCGGCGTTATGTTCCGTTTCAATGTCGCATCCGAACAGGCACGCCGCCGCGGGTCCGATCAACCATCCGACCCATGCACCGGAGGCTAGTAGTTCCCATGAGCGAGGAGYGACCTACAGCGTGGAAGCAAGGGCCCACCAACAGTGCGGAGAGTCGACTGTTGTCTCATGTGTAGACCAGGACCGCAACCTCCTCCTTCTGGCGTGGTCAGAGAGGGGATCCCAGGTTGTGTSACACTGATTATGAGACAACAATGAATGGCTACTTGTGCGGCCGCTGAGAGATACGTAGTGGGGTGAGGAAACGAAGGGCTGTTGTACAGAGGTTCTCGAAATCCGAGAGATACCCCTTGATTTATTTGAGCTCCAACGGGCTGAGGRGCACCTCTCCCCGGACCATCGACGATACGGAGCGAAGCGATTGCGGCGCTATGAATCACCGGAATACCAAAGTCACAAGTGACCTCGSCGCTACAGAGCACTGAGCCTTCTGGTGCGCTCACSCACTCCAATGATCATCAGGGCCGCCTATTTCGCATCGGCGTCCYCGATCCAGCCGGAGACGCGCTGATCCGTCCRGCGCGTGCTTACGCAAAAGAGCTCAATCGGCTGCCTGTAATTCGACCACCAATGGTCGTGGTRGTCCCGACTGTAAAGAGACTCGGCAATACCTGAGGCTAGATTGTGTATCWTGTGGTAGCCAACGAGCGAGAGGCTACACCAGTAGGGACCCGGATGTGGGGATCGTAGGGTAGGCGCGATCGTGTATCTTAGTCTGCATCGACGGACGTGAGTTGGGTGTTASATGCCGAGGCGCTCACACGAGTCGATCGYTGACCGTATCGCCGTGGTGGCGACAACGGTGTAATGGCTGAYTAAGGAACCCGCGACTCCACAGGCCGCGWTTGTGTACTTGTCATCACTCCTCCACGGTCTCCATGCAAA"/>
                    <sequence id="seq_PP-FR-MAR-02" spec="Sequence" taxon="PP-FR-MAR-02" totalcount="4" value="CAGATGTCCCCACAACGCAATGAATGGGACACCAATTGCCGGGTATGACAACCGATGGATCGTTGGCGTGTGGGCGGGACCGGCTTCTATGWGCCGTATGTGCGATTACGACTAATAGGATTTCCCGGGACGAACTGTTGAGGCGCTGGAACGCGTGTAAAGTGCGGCGACGGCGTATCGAATCGGCTCAGCCATGGTCTGTCTCTCTAGCAACAAAACCACGGGCAACAGCCATGTTGTTGCGCCAACGYCCTTCGGCGGAAATTCCTGCACAAGAGGTGGGTAGCCCCGGCCCTCCGAAAGTTAGCGTGAAGAAACACGAGTTGCCGGGCATTGAGGAGTCGCGAGCATTGCCGCAGGTATTCACTGCATGCGTACGAAACCATCGAAGCTCTTGGAATTCCTCTTCTAGTAAAGACGCCCGGCTCGGCAAGTGGGCACATCCYTACAGATTCGTAAAGAGGCGTGTGCCGCCAGGGTACTGCCTTTCAACGCCCCCTTCTATAAGYGGGRGGTCCTGTCCTGGCATCTCAGATTCTCTCGTCTAGCAAGACCAATGAGGCCACARGASAGCGCATACACGCGCGGTTGATCGGCCTTGGCGCAATCGGACCCCCGCAGGGGCATCTCGCGGGTTAACTGCTCACAGCCATTTTTACCTCCGACGCTCATGTGTTGGATCGGGTCCCATTTGATAAMTGTGGCAGCCAGGTATGCCTATGCAATCAAAGACGGGTTCCTAGAGAGACGGGGGCGGGGTAGCRGCGGCGTTATGTTCCGTTTCAATGTCGCATCCGAACAGGCACGCCGCCGCGGGTCCGATCAACCATCCGACCCATGCACCGGAGGCTAGTAGTTCCCATGAGCGAGGAGCGACCTACAGCGTGGAAGCAAGGGCCCACCAACAGTGCGGAGAGTCGACTGTTGTCTCATGTGTAGACCAGGRCCGCAACCTCCTCCTTCTGGCGTGGTCAGAGAGGGGATCCCAGGTYGTGTGACACTGATTATGARACAACAATGAATGGCTACTTGTGCGGCCGCTGAGAGATACGTAGTGGGGTGAGGAAACGAAGGGCTGTTGTACAGAGGTTCTCGAAATCCGAGAGATACCCCTTGATTTATTTGAGCTCCAACGGGCTGAGGAGCACCTCTCCCCGGACCATCGACGATACGGAGCGAAGCGATTGCGGCGCTATGAATCACCGGAATACCAAAGTCACAAGTGACCTCGCCGCTACAGAGCACTGAGCCTTCTGGTGCGCYCACSCACTCCAATGATCATCAGGGCCGCCTATTTCGCATCGGCGTCCTCGATCCAGCCGGAGACGCGCTGATCCGTCCGGCGCGTGCTTACGCAAAAGAGCTCAATCGGCTGCCTGTAATTCGACCACCAATGGTCGTGGTRGTCCCGACTGTAAAGAGACTCGGCAATACCTGAGGCTAGATTGTGTATCWTGTGGTAGCCAACGAGCGAGAGGCTACACCAGTAGGGACCCGGATGTGGGGATCGTAGGGTAGGCGCGATCGTGTATCTTAGTCTGCATCGACGGACGTGAGTTGGGTGTTACATGCCGAGGCGCTCACACGAGTCGATCGTTGACCGTAKCGCCGTGGTGGCGACAACGGTGTAATGGCTGACTAAGGAACCCGCGACTCCACAGGCCGCGTTTGTGTACTTGTCATCACTCCTCCACGGTCTCCATGCAAA"/>
                    <sequence id="seq_PP-JP-BIW-01BW" spec="Sequence" taxon="PP-JP-BIW-01BW" totalcount="4" value="CAGAAGTCCCCACAACGCAATGAAWGGGACACCAATTGCCGGGTATGACAACCGATGGATCGTTGGCGTGTGGGCGGGACCGGCTYCTATGTGCCGTATGTGCGATTACGACTAATAGGATTTCCCGGGACGAACTGTTGAGGCGCTGGAACGCGTGTAAAGTGCRGCGACGGCGTATCGAATCGGCTCAGCCATGGTCTGTCTCTCCAGCAACAAAACCACGGGCAACAGCCATGTTGTTGCGCCAACGTCCTTCGGCGGAAATTCCTGCACAAGAGGTGGGTAGCCCYGSCCCTCCGAAAGTTAGCGTGAAGAAACACGAGTTGCCGGGCATTGAGGAGTCGCGAGCATTGCCGCAGGTATTCACTGCATGCGTACGAAACCATCAAASCTCTTGGAATTCCTCTTCTAGTAAAGACSCCCGGCTCGGCAAGTGGGCACATCCCTACAGATTCGTAAAGAGGCGTGTGCCGCCAGGGTACTGCCTTTCAACGCCCCCTTCTATAAGTGGGGGGTCCTGTCCTGGCATCTCAGATTCTCTCGTCTAGCAAGACCAATGAGGCCACAGGAGAGCGCATACACGCGCGGTTGATCGGCCTTGGCGCAATCGGACCCCCGCAGGGGCATCTCGCGGGTTAACTGCTCACAGCCATTTTTACCTCCGACGCTCATGTGTTGGATCGGGTCCCATTTGATAAATGTGGCAGCCAGGTATGCCTATGCAATCAAAGACGGGTTCCTAGAGAGACGGGGGCGGGGTAGCGGCGGCGTTATGTTCCGTTTCAATGTCGCATCCGAACAGGCACGCCGCCGCGGGTCCGATCAACCATCCGACCCATGCACCGGAGGCTAGTAGTTCCCATGAGCGAGGAGCGACCTACAGCGTGGAAGCAAGGGCCCACCAACAGTGCGGAGAGTCGACTGTTGTCTAATGTGTAGRCCAGGGCCGCAACCTCCTCCTTCTGGCGTGGTCAGAGAGGGGATCCCAGGTTGTGTGACACTGATTATGAAACAACAATGAATGGCTACTTGTGCGGCCGCTGAGAGATACGTAGTGGGGTGAGGAAACGAAGGGCTGTTGTACAGAGGTTCTCGAAATCCGAGAGATACCCCTTGATTTATTTGAGCTCCAACGGGCTGAGGGGCACCTCTCCCCGGACCATCGACGATACGGAGCGAAGCGATTGCGGCGCTATGAATCACCGGAATACCAAAGTCACAAGTGACCTCGGCGCTACAGAGCACTGAGCCTTCTGGTGCGCTCACCCACTCCAATGATCATGAGGGCCGCCYAYTTCGCATCGGCGTCCCCGATCCACCCGGAGACGCGCTGATCCGTCCGGCGCGTGCTTACGCAAAAGAGCTCAATCGGCTGCCTGTAATTCGACCACCAATGGTCGTGGTGGTCCCGACTGTAAAGAGACTCGGCAATACCTGAGGCTAGATTGTGTATCTTGTGGTAGCCAACGAGCGAGAGGCTACACCAGTAGGGACCCGGATGTGGGGATCGTAGGGTAGGCGCGATCGTGTATCTTAGTCTGCATCGACGGACGTGAGTTGGGTGTTACATGCCGAGGCGCTCGCACGAGTCGATCGCTGACCGTATCGCCGTGGTGGCGASAACGGTATAATGGCTGACTAAGGAACCCGCGACTACACAGGCCGCGATTGTGTACTTGTCATCACTCCTCCACGGTCTCCATGCAAA"/>
                    <sequence id="seq_PP-JP-BIW-02BW" spec="Sequence" taxon="PP-JP-BIW-02BW" totalcount="4" value="CAGATRTCCCCACAACGCAATGAAWGGGACACCAATTGCCGGGTATGACAACCGATGGATCGTTGGCGTGTGGGCGGGACCGGCTCCTATGTGCCGTATGTGCGATTACGACTAATAGGATTTCCCGGGACGAACTGTTGAGGCGCTGGAACGCGTGTAAAGTGCGGCGACGGCGYATCGAATCGGCTCAGCCATGGTCTGTCTCTCCAGCAACAAAACCACGGGCAACAGCCATGTTGTTGCGCCAACGTCCTTCGGCGGAAATTCCTGCACAAGAGGTGGGTAGCCCCGCCCCTCCGAAAGTTAGCGTGAAGAAACACGAGTTGCCGGGCATTGAGGAGTCGCGAGCATTGCCGCAGGTATTCACTGCATGCGTACGAAACCATCAAASCTCTTGGAATTCCTCTTCTAGTAAAGACGCCCGGCTCGGCAAGTGGGCACATCCCTACAGATTCGTAAAGAGGCGTGTGCCRCYAGGGTACTGCCTTTCAACGCCCCCTTCTATAAGTGGGGGGTCCTGTCCTGGCATCTCAGATTCTCTCGTCTAGCAAGACCAATGAGGCCACAGGAGAGCGCATACACGCGCGGTTGATCGGCCTTGGCGCAATCGGACCCCCGCAGGGGCATCTCGCGGGTTAACTGCTCACAGCCATTTTTACCTCCGACGCTCATGTGTTGGATCGGGTCCCATTTGATAAATGTGGCAGCCAGGTATGCCTATGCAATCAAAGACGGGTTCCTAGAGAGACGGGGGCGGGGTAGCGGCGGCGTTATGTTCCGTTTCAATGTCGCATCCGAACAGGCACGCCGCCGCGGGTCCGATCAACCATCCGACCCATGCACCGGAGGCTAGTAGTTCCCATGAGCGAGGAGCGACCTACAGCGTGGAAGCAAGGGCCCACCAACAGTGCGGAGAGTCGACTGTTGTCTAATGTGTAGACCAGGGCCGCAACCTCCTCCTTCTGGCGTGGTCAGAGAGGGGATCCCAGGTTGTGTGACACTGATTATGAAACAACAATGAATGGCTACTTGTGCGGCCGCTGAGAGATACGTAGTGGGGTGAGGAAACGAAGGGCTGTTGTACAGAGGTTCTCGAAATCCGAGAGATACCCCTTGATTTATTTGAGCTCCAACGGGCTGAGGGGCACCTCTCCCCGGACCATCGACGATACGGAGCGAAGCGATTGCGGCGCTATGAATYACCGGAATACCAAAGTCACAAGTGACCTCGGCGCTACAGAGCACTGAGCCTTCTGGTGCGCTCACCCACTCCAATGATCATGAGGGCCGCCYATTTCGCATCGGCGTCCCCGATCCACSCGGAGACGCGCTGATCCGTCCGGCGCGTGCTTACGCAAAAGAGCTCAATCGGCTGCCTGTAATTCGACCACCAATGGTCGTGGTGGTCCCGACTGTAAAGAGACTCGGCAATACCTGAGGCTAGATTGTGTATCTTGTGGTAGCCAACGAGCGAGAGGCTACACCAGTAGGGACCCGGATGTGGGGATCGTAGGGTAGGCGCGATCGTGTATCTTAGTCTGCATCGACGGACGTGAGTTGGGTGTTACATGCCGAGGCGCTCGCACGAGTCGATCGCTGACCGTATCGCCGTGGTGGCGACAACGGTATAATGGCTGACTAAGGAACCCGCGACTACACAGGCCGCGATTGTGTACTTGTCATCACTCCTCCACGGTCTCCATGCAAA"/>
                    <sequence id="seq_PP-JP-NAK-01FW" spec="Sequence" taxon="PP-JP-NAK-01FW" totalcount="4" value="CAGAAATCCCCACAACGCAATGAATAGGACACCAATTGCCGGGTATGAAWACCGATGGATCGTTGGCGTGTGTGCGGGACCGGCTTCTATGAGCCGTATGTGCGATTACGACTAATAGGATTTCCCGGGACGAACTGTTGAGGCGCTGGAACGCGTGTAAAGTGCGGCAACGGCGTATCGAATTGGCTCAGCCATGGTCTGTCTCTGCAACAACAAAACCACGAGCAACAGCCATGTTGTTGCGCCAACGTCCTYCGGCGGAACTTCTTGCACAAGMGGTGGGTAGCCCCRCCCCTCCAWAAGTCAGCGTGAAGAAACACGRGTTGCCGGGCATTSAGGAGTCGCGAGCATTGCCGCAGGTTTTCATTRCATGCGTACGAAACCATCAAAGTTCTTGGAATTCCTCTTCTAGTAAAGACGTCCAGCTCACCAAGTGGACACATCCCTACAGATTCGTAAAGAGGCGTGTGCCGCCAGGGTACTGCCTTTCAACGCYCCCTTCTATAAGTGGGGGGTCCTGTCCTGGCATCTCAGATTCTCTCGTCTAGMAAGACCAATGAGGCCACAGGAGAGCGCATACAGGCGCGGTTGATCGGCCTTGGCGCAATYGGACCCCCGCAGGGGCATTTCGCGGGTTAATTGCTCACAGCCGCTCTTACCTCCGACGCTCATAAGTTGGATCGGGTCCCATTTKATAAATGTGGCAGCCAGGTATGTCTATGTAATCAAGGATGGGTTCCTAGAGAGACGGGGGCGRGGTAACAGCGGCGTTATGTTCCGTTTCAATGTCGCATCCGAACAGACGCGCCGCCGCAGGTCCGATTAACCATCCGGCCCATGCACTGGARACTRGTAGTTCCCATGAGCGAGGRGCGACCTACAGCGTGGAAGCAAGGGCCCACCAACAATGCGGAGAGTCGACTACTGTCTAATGTGTAGACCGGGGCCGCAAYCTTCTCCTTCTGTARTGGTCAGAGAGGGGATCCCAGGTTGTGTGACACTGATTATGAAACAACAWTGAATGGCTACTTGTGCGGCCGCTGAGAGATACATAGTGGGGTGAGGAAACGAAGGGCTGTCGTACAGATGTWCTCGAAATCCGAGAAATACCCCYTGATTTATTTGAGCTCCAACGGGCTGAGGGGCAGCCCTCCCCGGACCATCGACGATACGGAGCGWAGTGATTGCGGCGCTATGAATCACCGGAATACCAAAGTCACAATTGACCGCGGTGTTACAAAGCACKGGGCCTTCTGGTGCGCTCACCTAGTCCAATGATCCTGAGGGCTGCCTATTTYGCATCGGCGTCCCCGATTCACCCGGAGACGCGCTGATCCGTCCGGCGCGGGCTTACGCAAAACAGCTCAATCGGYTGCCTGTAATTCGACCACCAATGGTCGTGGTGGTCCCGACTGTAAAGAGACTCGGCAATACCTGAAGCTAGATTCTGTATCTTGTGGTAGCCAACGAGCGAGAGGCTACACCAGTAGGGATCCAGATGTGGGGGTCGCAGKGTAGGCGCGATCGTGTATCTTAGTCTGCATCGATGGACGTGAGTTGGGTGTTACATGCCGAGGCACTCACAYGAGTCGATCGCTGACCGTATCGCTGTGGTGGCGACAACGGTATAATGGCTGACTAAGRAACTMGCGACTACACAGGCCGCGATTGTCTACTTGTCATCACTTCTCCACGGTCTCCATGCAAA"/>
                    <sequence id="seq_PP-JP-NAK-02FW" spec="Sequence" taxon="PP-JP-NAK-02FW" totalcount="4" value="CAGAAATCCCCACAACGCAATGAATAGGACACCAATTGCCGGGTATGAATACCGATGGATCGTTGGCGTGTGTGCGGGACCGGCTTCTATGAGCCGTATGTGCGATTACGACTAATAGGATTTCCCGGGACGAACTGTTGAGGCGCTGGAACGCGTGTAAAGTGCGGCAACGGCGTATCGAATTGGCTCAGCCATGGTCTGTCTCTGCAACAACAAAACCACGAGCAACAGCCATGTTGTTGCGCCAACGTCCTCCGGCGGAACTTCTTGCACAAGCGGTGGGTAGCCCCRCCCCTCCAAAAGTCAGCGTGAAGAAACACGRGTTGCCGGGCATTGAGGAGTCGCGAGCATTGCCGCAGGTTTTCATTGCATGCGTACGAAACCATCAAAGTTCTTGGAATTCCTCTTCTAGTAAAGACGTCCAGCTCASCAAGTGGACACATCCCTACAGATTCGTAAAGAGGCGTGTGCCGCCAGGGTACTGCCTTTCAACGCCCCCTTCTATAAGTGGGGGGTYCTGTCCTGGCATCTCAGATTCTCTCGTCTAGMAAGACCAATGAGGCCACAGGAGAGCGCATACAGGCGCGRTTGATCGGCCTTGGCGCAATYGRACCCCCGCAGGGGCATTTCGCGGGTTAATTGCTCACAGCCGCTCTTACCTCCGACGCTCATAAGTTGGATCGGGTCCCATTTKATAAATGTGGCAGCCAGGTATGTCTATGTAATCAAGGATGGGTTCCTAGAGAGACGGGGGCGRGGTAACAGCGGCGTTATGTTCCGTTTCAATGTCGCATCCGAACAGACGCGCCGCCGCAGATCCGATTAACCATCCGGCCCATGCACTGGARACTGGTAGTTCCCATGAGCGAGGGGCGACCTACARCGTGGAAGCAAGGGCCCACCAACAATGCGGAGAGTCGACTRCTGTCTAATGTKTAGACCGGGGCCGCAATCTTCTCCTTCTGTARTGGTCAGAGAGGGGATCCCAGGTTGTGTGACACTGATTATGAAACAACATTGAATGGCTACTTGTGCGGCCGCTGAGAGATACATAGTGGGGTGAGGAAACGAAGGGCTGTYGTACAGATGTTCTCGAAATCCGAGAAATACCCCTTGATTTATTTGAGCTCCAACGGGCTGAGGGGCAGCCCTCCCCGGACCATCGACGATACGGAGCGAAGTGATTGCGGCGCTATGAATCACCGGAATRCCAAAGTCACAATTGACCKCGGTGTTACAAAGCACTGGGCCTTCTGGTGCGCTCACCTAGTCCAATGATCCTGAGGGCTGCCTATTTTGCATCGGCGTCCCCGATTCACCCGGAGACGCGCTGATCCGTCCGGCGCGGGCTTACGCAAAACAGCTCAATCGGYTGCCTGTAATTCGACCACCAATGGYCGTGGTGGTCCCGACTGTAAAGAGACTCGGCAATACCTGAAGCTAGATTCTGTATCTTGTGGTAGCCAACGAGCGAGAGGCTACACCAGTAGGRATCCAGATGTGGGGGTCGCAGGGTAGGCGCGATCGTGTATCTTAGTCTGCATCGATGGACGTGAGTTGGGTGTTACATGCCGAGGGACTCACATGAGTCGATCGCTGACCGTATCGCTGTGGTGGCGACAACGGTATAATGGCTGACTAAGRAACTCGCGACTACACAGGCCGCGATTGTCTACTTGTCATCACTTCTCCACGGTCTCCATGCAAA"/>
                    <sequence id="seq_PP-JP-ROK-01OM" spec="Sequence" taxon="PP-JP-ROK-01OM" totalcount="4" value="CAGAAGTCCCCACAACGCAATGAATAGGACACCAATTGCCGRGTATGAAAACCGATGGATCGTTGGCGTGTGGGCGGGACCGGCTTCTATGAGCCGTATGTGCGATTACGACTAATAGGATTTCCCKGGACGAACTGTTGAGGCGCKGGAACGCGTGTAAAGTGCGGCAACGGCGTATCGAATTGGCTCAGCCATGGTCTGTCTCTGCWGCAATAACACCACRGGCTACAGCCATGTTGTTGTGTCAACGTCCTTCGGCGGAACTTCCTGCACAAGAGATGGGTAGCCCCGCCCCTCCAAAAGTCAGCGTGAAGAAACACTAGTTGCCGGGCATTGAGGAGTCGGGAGCATTGCCGCAGGTTTTCATTGCATGCATACGAAACCATCAAAGTTCTTGGAATTCCTCTTCTAGTAAAGACGCSCAGCTCAGCAAGTGGACACATCCCTACAAATTCGTAAGGAGGCGTGTGCCGCCAGGGTACTGCCTTTCAACGCCCCCTTCTATAAGTGGAGGGTCCTGTCCTGGCATCTCAGATTCTCTCGTCTAGCAAGACCAATGAGGCCACAGGAGAGCGCATACAGGCGCGGTTGATCGGCCTTGGCGCAATCGGACCCCCGCAGGGGCATCTCGCGGGTTAATTGCTCACAGCCGCTCTTACCTCCGACGCTCATAAGTTGGATCGGGTCCCATTTGATAAMTGTGGCAGCCAGATATGTCTATGCAAGCAAGGACGGGTTCCTAGAGAGACGGGGGCGGGGTAGCAGTGGCGTTATGTTCCGTTTCAATGTCGCATCCGAACAGGCGCGCCGCCGCAGGTCCGATTAACCATCCGGCCCATGCACCGGAGGCTAGTAGTTCCCATGAGCGAGGGGCGACCTACAGCGTGGAAGCAAGGGCCCACCGACAATGCGGAGAGTCGACTGCTGTCTAATGTGTAGACCAGGGTCGCAATCTTCTCCTTCTGGCGTGGTCAGAGAGGGGATCCCAGGTTGTGTGACACTGATCATGAAACAACGATGAATGGCTACTTGTGCGGCCGCTGARAGATACATAGTGGGGTGAGGAAACGAAGGGCTGACGTACAAATGTTCTCGAAATCCGAGAGATACCTSTTGATTTATTTGAGCTCCAACGGGCTGAGGGGCACCCCTCCCCGGACCATCGACGATACGTAGCGAAGCGATTGCSGCGTTATGGAGCACCGGAATACCAAAGTCACAATTGACCTCGGTGTTACAAAGCACTGAGCCTTCTGGTGCGCTCACCTAGTCCAATGATCCTGAGGGCTGCCTATTTTGCATCGGCGTCCCCGATCCACCCGGAGACGCGCTGATCCGTCCGGCGCGTGCTTACGCAAAAGAGCCCAATCGGCTGCCTGTAATTCGACCACCAATGGTAGTGGTGGTCCCGACTGTAAAGAGACTCGGCAATAGCTAAAACTAAATTCTGTACCTTGTGGTAGCCAACGAGCGAGAGGCTACACCAGTAGGGATYCGGCTGTGGGGGTCGTAGGGTAGGCGCGATCGTGTATCTTAGTCTGCATCGATGGACGTGAGTTGAGTGTTCCATGMCGAGGCACTCACACGAGTCGATCGCTGACCGTATCGCCATGGTGGCGACAACGATRTAATGGCTGATTAAGGAACTCGCGACTACACAGGCCGCGATTGTGTACTTGTTATCACTCCTCTACGGTCTCCATGCAAA"/>
                    <sequence id="seq_PP-JP-ROK-02OM" spec="Sequence" taxon="PP-JP-ROK-02OM" totalcount="4" value="CAGAAGTCCCCACAACGCAATGAATAGGACACCAATTGCCGGGTATGAAAACCGATGGATCGTTGGCGTGTGGGCGGGACCGGCTTCTATGAGCCGTATGTGCGATTACGACTAATAGGATTTCCCTGGACGAACTGTTGAGGCGCTGGAACGCGTGTAAAGTGCGGCAACGGCGTATCGAATTGGCTCAGCCATGGTCTGTCTCTGCTGCAATAACACCACRGGCTACAGCCATGTTGTTGTGTCAACGTCCTYCGGCGGAACTTCCTGCACAAGAGATGGGTAGCCCCGCCCCTCCAAAAGTCAGCGTGAAGAAACACTAGTTGCCGGGCATTGAGGAGTCGGGAGCATTGCCGCAGGTTTTCATTGCATGCATACGAAACCATCAAAGTTCTTGGAATTCCTCTTCTAGTAAAGACGCCCAGCTCAGCAAGTGGACACATCCCTACAAATTCGTAARGAGGCGTGTGCCGCCAGGGTACTGCCTTTCAACGCCCCCYTCTATAAGTGGAGGGTCCTGTCCTGGCATCTCAGATTCTCTCGTCTAGCAAGACCAATGAGGCCACAGGAGAGCGCATACAGGCGCGGTTGATCGGCCTTGGCGCAATCGGACCCCCGCAGGGGCATCTCGCGGGTTAATTGCTCACAGCCGCTCTTACCTCCGACGCTCATAAGTTGGATCGGGTCCCATTTGATAAATGTGGCAGCCAGATATGTCTATGCAAKCAAGGACGGGTKCCTAGAGAGACGGGGGCGGGGTAGCRGTGGCGTTATGTTCCGTTTCAATGTCGCATCCGAACAGGCGCGCCGCCGCAGGTCCGATTAACCATCCGGCCCATGCACCGGAGGCTAGTAGTTCCCATGAGCGAGGGGCGACCTACAGCGTGGAAGCAAGGGCCCACCGACAATGCGGAGAGTCGACTGCTGTCTAATGTGTAGACCAGGGTCGCAATCTTCTCCTTCTGGCGTGGTCAGAGAGGGGATCCCAGGTTGTGTGACACTGATCATGAAACAACGATGAATGGCTACTTGTGCGGCCGCTGAAAGATACATAGTGGGGTGAGGAAACGAAGGGCTGACGTACAAATGTTCTCGAAATCCGAGAGATACCTGTTGATTTATTTGAGCTCCAACGGGCTGAGGGGCACCCCTCCCCGGACCATCGACGATACGTAGCGAAGCGATTGCSGCGYTATGGAGCACCGGAATACCAAAGTCACAATTGACCTCGGTGTTACAAAGCACTGAGCCTTCTGGTGCGCTCACCTAGTCCAATGATCCTGAGGGCTGCCTATTTTGCATCGGCGTCCCCGATCCACCCGGAGACGCGCTGATCCGTCCGGCGCGTGCTTACGCAAAAGAGCCCAATCGGCTGCCTGTAATTCGACCACCAATGGTAGTGGTGGTCCCGACTGTAAAGAGACTCGGCAATAGCTAAAACTAAATTCTGTACCTTGTGGTAGCCAACGAGCGAGAGGCTACACCAGTAGGGATCCGGCTGTGGGGGTCGTAGGGTAGGCGCGATCGTGTATCTTARTCTGCATCGATGGACGTGAGTTGAGTGTTCCATGCCGAGGCACTCACACGAGTCGATCGCTGACCGTATCGCCATGGTGGCGACAACGATRTAATGGCTGATTAAGGAACTCGCGACTACACMGGCCGCGATTGTGTACTTGTTATCACTCCTCTACGGTCTCCATGCAAA"/>
                    <sequence id="seq_PP-JP-YON-01FW" spec="Sequence" taxon="PP-JP-YON-01FW" totalcount="4" value="CAGAAGTCCCCACAACGCAATGAATAGGACACCAATTGCCGGGTATRAAAACCGATGGATCGTTGGCGTGTGTGCGGGACCGGCTTCTATGAGCCGTATGTGCGATTACGACTAATAGGATTTCCCGGGACGAACTGTTGAGGCGCTGGAACGCGTGTAAAGTGCGGCAACGGCGTATCGAATTGGCTCAGCCATGSTCTGTCTCTGCAACAACAAAACCACGAGCAACAGCCATGTTGTTGCGCCAACGYCCTYCGGCGGAACTTCTTGCACAAGAGGTGGGTAGCCCCRCCCCTCCAAAAGTCAGCGTGAAGAAACACGAGTTGCCGGGCATTGAGGAGTCGCGAGCATTGCCGCAGGTTTTCATTGCATGCGTACGAAACCATCAAAGTTCTTGGAATTCCTCTTCTAGTAAAGACGYCCAGCTCAGCAAGTGGACACATCCCTACAGATTCGTAAAGAGGCGTGTGCCGCCAGGGTACTGCCTTTCAACGCCCCATTCTATAAGTGGGGGGTCCTGTCCTGGCATCTCAGATTCTCTCGTCTAGCAAGACCAAKGAGGCCACAGGAGAGCGCATACAGGCGCGGTTGATCGRCCTTGGCGCAATCGGACCCCCGCAGGGGCATYTCGCGGGTTAATTGCTCACAGCCGCTCTTACCTCCGACGCTCATAAGTTGGATCGGGTCCCATTTGATAAMTGTGGCAGCCAGGTATGTCTATGTAATCAAGGATGRGTTCCTAGAGAGACGGGGGCGGGGTAGCAGCGGCGTTATGTTCCGTTTCAATGTCGCATCCGAACAGGCGCGCCGCCGCAGGTCCGATTAACCATCCGGCCCATGCACTGGAGGCTGGTAGTTCCCATGAGCGAGGGGCGACCTACAGCGTGGAAGCAAGRGCCCACCAACAATGCGGAGAGTCGACTGCTGTCTAATGTGTAGACCAGGGCCGCAATCTTCKCCTTCTGTAGTGGTCAGAGAGGGGATCCCAGGTTGTGTGACACTGATTATGAAACAACAATGAATGGCTACTTGTGCGGCCGCTGAGAGATACATAGTGGGGTGAGGAAACGAAGGGCTGTCGTACAGATGTACTCGAAATCCGAGAAATACCCCTTGATTTATTTGAGCTCCAACGGGCTGAGGGGCAGCCCTCCCCGGACCATCGACGATACGGAGCGAAGTGATTGCGGCGCTATGAATCACCGGAATACCAAAGTCACAATTGACCGCGGTGTTACAAAGCACTGGGCCTTCTRGTGCGCTCACCTAGTCCAATGATCCTGAGGKCTGCCTATTTCGCATCGGCGTCCCCGATTCACCCGGAGACGCGCTGATCCGTCCGGCGCGGGCTTACGCAAAACAGCTCAATCGGCTGCCTGTAATTCGACCACCAATGGTCGTGGTGGTCCCGACTGTAAAGAGACTCGGCAATACCTGAAGCTAGATTCTGTATCTTGTGGTAGCCAACGAGCGAGAGGCTACACCAGTAGGGATCCAGATGTGGGGGTCGCAGGGTAGGCGCGATCGTGTATCTTAGTCTGCATCGATGGAYGTGARTTGGGTGTTACATGCCGAGGCACTCACACGAGTCGATCGCTGACCGTATCGCTGTGGTGGCGACAACGGTATAATGGCTGACTAAGGAACTCGCGACTACACAGGCCGCGATTGTGTACTTGTCATCACTTCTCCACGGTCTCCATGCAAA"/>
                    <sequence id="seq_PP-JP-YON-02FW" spec="Sequence" taxon="PP-JP-YON-02FW" totalcount="4" value="CAGAAGTCCCCACAACGCAATGAATAGGACACCAATTGCCGGGTATAAAAACCGATGGATCGTTGGCGTGTGTGCGGGACCGGCTTCTATGAGCCGTATGTGCGATTACGACTAATAGGATTTCCCGGGACGAACTGTTGAGGCGCTGGAACGCGTGTAAAGTGCGGCAACGGCGTATCGAATTGGCTCAGCCATGCTCTGTCTCTGCAGCAACAAAACCACGAGCAACAGCMATGTTGTTGCGCCAACGTCCTTCGGCGGAACTTCTTGCACAAGAGGTGGGTAGCCCCGCCCCTCCAAAAGTCAGCGTGAAGAAACACGAGTTGCCGGGCATTGAGGAGYCGCGAGCATTGCCGCAGGTTTTCATTGCATGCGTACGAAACCATCAAAGTTCTTGGAATTCCTCTTCTAGTAAAGACGTCCAGCTCAGCAAGTGGACACATCCCTACAGATTCGTAAAGAGGCGTGTGCCGCCAGGGTACTGCCTTTCAACGCCCCATTCTATAAGTGGGGGGTCCTGTCCTGGCATCTCAGATTCTCTCGTCTAGMAAGACCAAKGAGGCCACAGGAGAGCGCATACAGGCGCGGTTGATCGGCCTTGGCGCAAWCGGACCCCCGCAGGGGCATCTCGCGGGTTAATTGCTCACAGCCGCTCTTACCTCCGACGCTCATAAGTTGGATCGGGTCCCATTTGATAAATGTGGCAGCCAGGTATGTCTATGTAATCAAGGATGAGTTCCTAGAGAGACGGGGGCGGGGTAGCAGCGGCGTTATGTTCCGTTTCAATGTCGCATCCGAACAGGCGCGCCGYCGCAGGTCCGATTAACCATCCGGCCCATGCACTGGAGGCTGGTAGTTCCCATGAGCGAGGGGCGMCCTACAGCGTGGAAGCAAGAGCCCACCAACAATGCGGAGAGTCGACTGCTGTCTAATGTGTAGACCAGGGCCGCAATCTTCTCCTTCTGTAGTGGTCAGAGAGGGGATCCCAGGTTGTGTGACACTGATTATGAAACAACAWTGAATGGCTACTTGTGCGGCCGCTGAGAGATACATAGTGGGGTGAGGAAACGAAGGGCTGTCGTACAGATGTACTCGAAATCCGAGARATACCCCTTGATTTATTTGAGCTCCAACGGGCTGAGGGGCAGCCCTCCCCGGACCATCGACGATACGGAGCGAAGTGATTGCGGCGCTATGAATCACCGGAATACCAAAGTCACAATTGACCGCGGTGTTACAAASCACTGGGCCTTCTRGTGCGCTCACCTAGTCCAATGATCCTGAGGGCTGCCTATTTCGCATCGGCGTCCCCGATTCACCCGGAGACGCGCTGATCCGTCCGGCGCGGGCTTACGCAAAACAGCTCAATCGGCTGCCTGTAATTCGACCACCAATGGTCGTGGTGGTCCCGACTGTAAAGAGACTCGGCAATACCTGAAGCTAGATTCTGTATCTTGTGGTAGCCAACGAGCGAGAGGCTACACCAGTAGGGATCCAGATGTGGGGGTCGCAGGGTAGGCGCGATCGTGTATCTTAGTCTGCATMGATGGACGTGAGTTGGGTGTTACATGCCGAGGCACTCACACGAGTCGATCGCTGACCGTATCGCTGTGGTGGCGACAACGGTRTAATGGCTGACTAAGGAACTCGCGACTACACAGGCCGCGATTGTGTACTTGTCATCACTTCTCCACGGTCTCCATGCAAA"/>
                    <sequence id="seq_PP-NO-STO-01" spec="Sequence" taxon="PP-NO-STO-01" totalcount="4" value="CAGAAGTCCCCACAACTCAATGAATGGGACACCAATTGCCGGGTATGACAACCGATGGATCGWTGGCGTGTGGGCAGGACCGGCTTCTATGTGCCGTATGTGCGATTACGACTAATAGGATTTCCCGGGACGAACTGTTGAGGCGCTGGAACGCGTGTAAAGTGCGGCGACGGCGTATCGAATCGGCTCAGCCATGGTCTGTCTCTCYAGCAACAAAACCACGGGCAACAGCCRTGTTGTTGCGCCAACGTCCTTCGGCGGAAATTCCTGCACAAGAGGTGGGTAGCCCCGGCCCTCCGAAAGTTAGCGTGAAGAAACACGAGTTGCCGGGCATTGAGGARTCGCGAGCATTGCCGCAGGTATTCACTGCATGCGTACGAAACCATCAAAGCTCTTGGAATTCCTCTTCTAGTAAAGACGCCCGGCTCGGCAAGTGGGCACATCCCTACAGATCCGTAAAGAGGCGTGTGCCGCCAGGGTACTGCCTTTCAACGCCCCCTTCTATAAGTGGGGGATCCTGTCCTGGCATCTCAGATTCTCTCGTCTAGCAAGACCAATGAGGCCACAGGAGAGSGCATACACGCGCGGTTGATCGGCCTTGGCGCAATCGGACCCCCGCAGGGGCATCTCGCGGGTTAACTGCTCACAGCCATTTTTACCTCCGACGCTCATGTGTTGGATCGGGTCCCATTTGATAAATGTGGCAGCCAGGTATGCCTATGCAATCAAAGACGGGTTCCTAGAGAGACGGGGGCGGGGTAGCGGCGGCGTTATGTTCCGTTTCAATGTCGCATCCGAACAGGCACGCCGCCGCGGGTCCGATCAACCATCCGACCCATGCACCGGAGGCTAGTAGTTCCCATGAGCGAGGAGCGACCTACAGCGTRGAAGCAAGGGCCCACCAACAGTGCGGAGAGTCGACTGTTGTCTAATGTGTAGACCAGGACCGCAACCTCCTCCTTCTGGCGTGGTCAGAGAGGGGATCCCAGGTTGTGTGACACTGATTATGAAACAACAATGAATGGCTACTTGTGCRGCCGCTGAGAGATACGTAGTGGGGTGAGGAAACGAAGGGCTGTTGTACAGAGGTTCTCGAAATCCGAGAGATACCCCTTGATTTATTTGAGCTCCAACGGGCTGAGGGGCACCTCTCCCCGGACCATCGACGATAYGGAGCGAAGCGATTGCGGCGCTATGAATTACCGGAATACCAAAGTCACAAGTGACCTCGGCGCTACAGAGCACTGAGCCTTCTGGTGCGCTCACCCACTCCAATGATCATCAGGGCCGCCTATTTCGCATCGGCGTCCTCGATCCACCCGGAGACGCGCTGATCCGTCCGGCGCGTGCTTACGCAAAAGAGCTCAATCGGCTGCCTGTAATTCGACCACCAATGGTCGTGGTGGTCCYGACTGTAAAGAGACTCGGCAATACCTGAGGCTAGATTGTGTATCTTGTGGTAGCCAATGAGCGAGAGGCTACACCAGTAGGGACCCGGATGTGGGGATCGTAGGGTAGGCGCGATCGTGTATCTTAGTCTGCATCGACGGACGTGAGTTGGGTGTTACATGCCGAGGCGCTCGCACGAGTCGATCGCTGACCGTATCGCCGTGGTGGCGACAACGGTATAATGGCTGACTAAGGAACCCGCGACTMCACAGGCCGCGATTGTGTACTTGTCATCACTCCTCCACGGTCTCCATGCAAA"/>
                    <sequence id="seq_PP-NO-UGE-01" spec="Sequence" taxon="PP-NO-UGE-01" totalcount="4" value="CAGAAGTCCCCACAACTCAATGAATGGGACACCAATTGCCGGGTATGACAACCGATGGATCGTTGGCGTGTGGGCGGGACCGGCTTCTATGTGCCGTATGTGCGATTACGACTAATAGGATTTCCCGGGACGAACTGTTGAGGCGCTGGAACGCGTGTAAAGTGCGGCGACGGCGTATCGAATCGGCTCAGCCATGGTCTGTCTCTCCAGCAACAAAACCACGGGCAACAGCCATGTTGTTGCGCCAACGTCCTTCGGCGGAAATTCCTGCACAAGAGGTGGGTAGCCCCGGCCCTCCGAAAGTTAGCGTGAAGAAACACGAGTTGCCGGGCATTGAGGARTCGCGAGCATTGCCGCAGGTATTCACTGCATGCGTACGAAACCATCAAAGCTCTTGGAATTCCTCTTCTAGTAAAGACGCSCGGCTCGGCAAGTGGGCACATCCCTACAGATTCGTAAAGAGGCGTGTGCCGCCAGGGTACTGCCTTTCAACGCCCCCTTCTATAAGTGGGGGGTCCTGTCCTGGCATCTCAGATTCTCTCGTCTAGCAAGACCAATGAGGCCACAGGAGAGCGCATACACGCGCGGTTGATCGGCCTTRGCGCAATCGGACCCCCGCAGGGGCATCTCGCGGGTTAACTGCTCACAGCCATTTTTACCTCCGACGCTCATGTGTTGGATCGGGTCCCATTTGATAAATGTGGCAGCCAGGTATGCCTATGCAATCAAAGACGGGTTCCTAGAGAGACGGGGGCGGGGTAGCGGCGGCGTTATGTTCCGTTTCAATGTCGCATCCGAACAGGCACGCCGCCGCGGGTCCGATCAACCATCCGACCCATGCACCGGAGGCTAGTAGTTCCCATGAGCGAGGAGCGACCTACAGCGTAGAAGCAAGGGCCCACCAAGAGTGCGGAGAGTCGACTGTTGTCTAATGTGTAGACCAGGACCGCAACCTCCTCCTTCTGGCGTGGTCAGAGAGGGGATCCCAGGTTGTGTGACACTGATTATGAAACAACAATGAATGGCTACWTGTGCGGCCGCTGAGAGATACGTAGTGGGGTGAGGAAACGAAGGGCTGTTGTACAGAGGTTCTCGAAATCCGAGAGATACCCCTTGATTTATTTGAGCTCCAACGGGCTGAGGGGCACCTCTCCCCGGACCATCGACGATAYGGAGCGAAGCGATTGCGGCGCTATGAATCACCGGAATACCAAAGTCACAAGTGACCTCGGCGCTACAGAGCACTGAGCCTTCTGGTGCGCTCACCCACTCCAATGATCATCAGGGCCGCCTATTTCGCATCGGCGTCCCCGATCCACCCGGAGACGCGCTGATCCGTCCGGCGCGTGCTTACGCAAAAGAGCTCAATCGGCTGCCTGTAATTCGACCACCAATGGTCGTGGTGGTCCCGACTGTAAAGAGACTCGGCAATACCTGAGGCTAGATTGTGTATCTTGTGGTAGCCAACGAGCGAGAGGCTACACCAGTAGGGACCCGGATGTGGGGATCGTAGGGTAGGCGCGATCGTGTATCTTAGTCTGCATCGACGGACGTGAGTTGGGTGTTAGATGCCGAGGCGCTCGCACGAGTCGATCGYTGACCGTATCGCCGTGGTGGCGASAACGGTGTAATGGCTGACTAAGGAACCCGCGACTCCACAGGCCGCGATTGTGTACTTGTCATCACTCCTCCACGGTCTCCATGCAAA"/>
                    <sequence id="seq_PP-NO-UGE-02" spec="Sequence" taxon="PP-NO-UGE-02" totalcount="4" value="CAGAAGTCCCCACAACTCAATGAATGGGACACCAATTGCCGGGTATGACAACCGATGGATCGTTGGCGTGTGGGCGGGACCGGCTTCTATGTGCCRTATGTGCGATTACGACTAATAGGATTTCCCGGGACGAACTGTTGAGGCGCTGGAACGCGTGTAAAGTGCGGCGACGGCGTATCGAATCGGCTCAGCCATGGTCTGTCTCTCCAGCAACAAAACCACGGGCAACAGCCATGTTGTTGCGCCAACGTCCTTCGGCGGAAATTCCTGCACAAGAGGTGGGTAGCCCCGGCCCTCCGAAAGTTAGCGTGAAGAAACAMGAGTTGCCGGGCATTGAGGARTCGCGAGCATTGCCGCAGGTATTCACTGCATGCGTACGAAACCATCAAAGCTCTTGGAATTCCTCTTCTAGTAAAGACGCCCGGCTCGGCAAGTGGGCACATCCCTACAGATTCGTAAAGAGGCGTGTGCCGCCAGGGTACTGCCTTTCAACGCCCCCTTCTATAAGTGGGGGGTCCTGTCCTGGCATCTCAGATTCTCTCGTCTAGCAAGACCAATGAGGCCACAGGAGAGCGCATACACGCGCGGTTGATCGGCCTTGGCGCAATCGGACCCCCGCAGGGGCATCTCGCGGGTTAACTGCTCACAGCCATTTTTACCTCCGACGCTCATGTGTTGGATCGGGTCCCATTTGATAAATGTGGCAGCCAGGTATGCCTATGCAATCAAAGACGGGTTCCTAGAGAGACGGGGGCGGGGTAGCGGCGGCGTTATSTTCCGTTTCAATGTCGCATCCGAACAGGCACGCCGCCGCGGGTCCGATCAACCATCCGACCCATGCACCGGAGGCTAGTAGTTCCCATGAGCGAGGAGCGACCTACAGCGTAGAAGCAAGGGCCCACCAAGAGTGCGGAGAGTCGACTGTTGTCTCATGTGTAGACCAGGACCGCAACCTCCTCCTTCTGGCGTGGTCAGAGAGGGGATCCCAGGTTGTGTGACACTGATTATGAAACAACAATGAATGGCTACTTGTGCGGCCGCTGAGAGATACGTAGTGGGGTGAGGAAACGAAGGGCTGTTGTACAGAGGTTCTCGAAATCCGAGAGATACCCCTTGATTTATTTGAGCTCCAACGGGCTGAGGGGCACCTCTCCCCGGACCATCGACGATATGGAGCGAAGCGATTGCGGCGCTATGAATCACCGGAATACCAAAGTCACAAGTGACCTCGGCGCTACAGAGCACTGAGCCTTCTGGTGCGCTCACCCACTCCAATGATCATCAGGGCCGCCTATTTCGCATCGGCGTCCCCGATCCACCCGGAGACGCGCTGATCCGTCCGGCGCGTGCTTACGCAAAAGAGCTCAATCGGCTGCCTGTAATTCGACCACCAATGGTCGTGGTGGTCCCGACTGTAAAGAGACTCGGCAATACCTGAGGCTAGATTGTGTATCTTGTGGTAGCCAAYGAGCGAGAGGCTACACCAGTAGGGACCCGGATGTGGGGATCGTAGGGTAGGCGCGATCGTGTATCTTAGTCTGCATCGACGGACGTGAGTTGGGTGTTAGATGCCGAGGCGCTCGCACGAGTCGATCGCTGACCGTATCGCCGTGGTGGCGAGAACGGTGTAATGGCTGACTAAGGAACCCGCGACTCCACAGGCCGCGATTGTGTACTTGTCATCACTCCTCCACGGTCTCCATGCAAA"/>
                    <sequence id="seq_PP-RU-BLS-01" spec="Sequence" taxon="PP-RU-BLS-01" totalcount="4" value="CAGAAGTCCCCACAACGCAATGAATGGGAMACCAATTGCCGGGTATGACAACCGATGGATCGTTGGCGTGTGGGCGGGACCGGCTTCTATGTGCCGTATGTGCGATTACGACTAATAGGATTTCCCGGGACGAACTGTTGAGGCGCTGGAACGCGTGTAAAGTGCGGCRACGGCGTATCGAATCGGCTCAGCCATGGTCTGTCTCTCCAGCAACAAAACCACGGGCAACAGCCATGTTGTTGCGCCAACGTCCTTCGGCGGAAMTTCCTGCACAAGAGGTGGGTAGCCCCGSCCCTCCGAAAGTTAGCGTGAAGAAACRCGAGTTGCCGGGCATTGAGGAGTCGCGAGCATTGCCGCAGGTWTTCACTGCATGCGTACGAAACCATCAAASCTCTTGGAATTCCTCTTCTAGTAAAGACGCCCGGYTCGGCAAGTGGGCACATCCCTACAGATTCGTAAAGAGGCGTGTGCCGCCAGGGTACTGCCTTTCAACGCCCCCTTCTATAAGTGGGGGGTCCTGTCCTGGCATCTCAGATTCTCTCGTCTAGCAAGACCAATGAGGCCACAGGAGAGCGCATACACGCGCGGTTGATCGGCCTTGGCGCAATCGGACCCCCGCAGGGGCATCTCGCGGGTTAACTGCTCACAGCCATTTTTACCTCCGACGCTCATGTGTTGGATCGGGTCCCATTTGATAAATGTGGCAGCCAGGTATGCCTATGCAATCAAAGACGGGTTCCTAGAGAGACGGGGGCGGGGTAGCGGCGGCGTTATGTTCCGTTTCAATGTCGCATCCGAACAGGCACGCCGCCGCGGGTCCGATCAACCATCCGACCCATGCACCGGAGGCTAGTAGTTCCCATGAGCGAGGAGCGACCTACAGCGTGGAAGCAAGGGCCCACCAACAGTGCGGAGAGTCGACTGTTGTCTAATGTGTAGACCAGGGCCGCAACCTCCTCCTTCTGGCGTGRTCAGAGAGGGGATCCCAGGTTGTGTGACACTGATTATGAAACAACAATGAATGGCTACTTGTGCGGCCGCTGAGAGATACGTAGTGGGGTGAGGAAACGAAGGGCTGTTGTACAGAGGTTCTCGAAATCCGAGAGATACCCCTTGATTTATTTGAGCTCCAACGGGCTGAGGGGCACCTCTCCCCGGACCATCGACGATACGGAGCGAAGCGATTGCGGCGCTATGAATCACCGGAATACCAAAGTCACAAGTGACCTCGGCGCTACAGAGCACTGAGCCTTCTGGTGCGCTCACCCACTCCAATGATCATGAGGGCCGCCTATTTCGCATCGGCGTCCCCGATCCACCCGGARACGCGCTGATCCGTCCGGCGCGTGCTTACGCAAAAGAGCTCAATCGGCTGCCTGTAATTCGACCACCAATKGTCGTGGTGGTCCCGACTGTAAAGAGACTCGGCAATACCTGAGGCTAGATTGTGTATCTTGTGGTAGCCAACGAGCRAGAGGCTACACCAGTAGGGACCCGGATGTGGGGATCGTAGGGTAGGCGCGATCGTGTATCTTAGTCTGCATCGACGGACGTGAGTTGGGTGTTACATGCCGAGGCGCTCGCACGAGTCGATCGCTGACCGTATCGCCGTGGTGGCGACAACGGTRTAATGGCTGACTAAGGAACCCGCGACTMCACAGGCCGCGATTGTGTACTTGTCATCACTCCTCCACGGTCTCCATGCAAA"/>
                    <sequence id="seq_PP-RU-BLS-02" spec="Sequence" taxon="PP-RU-BLS-02" totalcount="4" value="CAGAWGTCCCCACAACGCAATGAATGGGACACCAATTGCCGGGTATGACAACCGATGGATCGTTGGCGTGTGGGCGGGACCGGCTTCTATGTGCCGTATGTGCGATTACRACTAATAGGATTTCCCGGGACGAACTGTTGAGGCGCTGGAACGCGTGTAAAGTGCGGCGACGGCGTATCGAATCGGCTCAGCCATGGTCTGTCTCTCCAGCAACAAAACCACGGGCAACAGCCATGTTGTTGCGCCAACGYCCTTCGGCGGAAMTTCCTGCACAAGAGGTGGGTAGCCCCGSCCCTCCGAAAGTTAGCGTGAAGAAACACGAGTTGCCGGGCAYTGAGGAGTCGCGAGCATTGCCGCAGGTATTCACTGCATGCGTACGAAACCATCAAASCTCTTGGAATTCCTCTTCTAGTAAAGACGCCCGGCTCGGCAAGTGGGCACATCCCTACAGATTCGTAAAGAGGCGTGTGCCGCCAGGGTACTGCCTTTCAACGCCCCCTTCTATAAGTGGGGGGTCCTGTCCTGGCATCTCAGATTCTCTCGTCTAGCAAGACCAATGAGGCCACAGGAGAGCGCATACACGCGCGGTTGATCGGCCTTGGCGCAATCGGACCCCCGCAGGGGCATCTCGCGGGTTAACTGCTCACAGCCATTTTTACCTCCGACGCTCATGTGTTGGATCGGGTCCCATTTGATAAATGTGGCAGYCAGGTATGCCTATGCAATCAAAGACGGGTTCCTAGAGAGACGGGGGCGGGGTAGCGGCGGCGTTATGTTCCGTTTCAATGTCGCATCCGWACAGGCACGCCGCCGCGGGTCCGATCAACCATCCGACCCATGCACCGGAGGCTAGTAGTTCCCATGAGCGAGGAGYGACCTACAGCGTGGAAGCRAGGGCCCACCAACAGTGCGGAGAGTCGACTGTTGTCTAATGTGTAGACCAGGGCCGCAACCTCCTCCTTCTGGCGTGGTCAGAGAGGGGATCCCAGGTTGTGTGACACTGATTATGAAACAACAATGAATGGCTACTTGTGCGGCCGCTGAGAGATACGTAGTGGGGTGAGGAAACGAAGGGCTGTTGTACAGAGGTTCTCGAAATCCGAGAGATACCCCTTGATTTATTTGAGCTCCAACGGGYTGAGGGGCACCTCTCCCCGGACCATCGACGATACGGAGCGAAGCGATTGCGGCGCTATGAATCACCGGAATACCAAAGTCACAAGTGACCTCGGCGCTACAGAGCACTGAGCCTTCTGGTGCGCTCACCCACTCCAATGATCATGAGGGCCGCCTATTTCGCATCGGCGTCCCCGATCCACCCGGAGACGCGCTGATCCGTCCGGCGCGTGCTTACGCAAAAGAGCTCAATCGGCTGCCTGTAATTCGACCACCAATGGTCGTGGTGGTCCCGACTGTAAAGAGACTCGGCAATACCTGAGGCTAGAKTGTGTATCTTGTGGTAGMCAACGAGCGAGAGGCTACACCAGTAGGGACCCGGATGTGGGGATCGTAGGGTAGGCGCGATCGTGTATCTTAGTCTGCATCGACGGACGTGAGTTGGGTGTTACATGCCGAGGCGCTCGCACGAGTCGATCGCTGACCGTATCGCCGTGGTGGCGACAACGGTRTAATGGCTGACTAAGGAACCCGCGACTACACAGGCCGCGATTGTGTACTTGTCATCAMTCCTCCACGGTCTCCATGCAAA"/>
                    <sequence id="seq_PP-RU-GOR-01" spec="Sequence" taxon="PP-RU-GOR-01" totalcount="4" value="CAGAARTCCCCACAACGCAATGAATGGGACACCAATTGCCGGGTATGACAACCGATGGATCGTTGGMGTGTGGGCGGGACCGGCTYCTATGTGCCGTATGTGCGATTACGACTAATMGGATTTCCCGGGACGAACTGTTGAGGCGCTGGAACGCGTGTAAAGTGCGGCGACGGCKTATCGAATCGGCTCAGCCATGGTCTGTCTCTCCAGCAACAAAACCACGGGCAACAGCCATGTTGTTGCGCCAACGTCCTTCGGCGGAAATTCCTGCACAAGAGGTGGGTAGCCCCGCCCCTCCGAAAGTTAGCGTGAAGARACACGAGCTGCCGGGCATTGAGGAGTCGCGAGCATTKCCGCAGGTATTCACTGCATGCGTACGAAACCATCAAAGCTCYTGGAATTCCTCTTCTAGTAAAGACGCSCGGCTCGGCAAGTGGGCACATCCCTACAGATTCGTAMAGAGGCGTGTGCCGCCAGGGTACTGCTTTTCAACGCCCCCTTCTATAAGTGGGGGGTCCTSTCCTGGCATCTCAGATTCTCTCGTCTAGCAAGACCAATGMGGCCACAGGAGAGCGCMTACACGCGCGGTTGATCGGCCTTGGCGCAATCGGACCCCCGCAGGGGCATCTCGCGGGTTAACTGCTCACAGCCATTTTTACCTCCGACGCTCATGTGTTGGATCGGGTCCCATTTGATAAATGTGGCAGCCAGGTATGCCTATGCAATCAAAGACGGGTKCCTAGAGAGACGGGGGCGGGGTAGCGGCGGCGTTATGTTCCGTTTCAATGTCGCATCCGAACAGGCACGCCGCCGCGGGTCCGATCAACCATCCGACCCATGCACCGGAGGCTAGTAGTTCCCATGAGCGAGGAGCGACCTMCAGCGTGGAAGCAAGGGCCCACCAACAGTGCGGAGAGTCGACTGTTGTCTAATGTGTAGRCCAGGGCCGCAACCTCCTCCTTCTGGCGYGGTCAGAGAGGGGATCSCAGGTTGTGTGMCACTGATTATGAAACAACAATGAATGGCTACTTGTGCGGCCGCTGMGAGMTACGTAGTGGGGTGAGGAMACGAAGGGCTGTTGTACAGAGGKTCTCGAAATCCGAGAGATACCCCTTGATTTATTTGAGCTCCAAMGGGCTGAGGGGCACSTCTCCCCGGACCATCGACGATACGGAGCGAAGCGATKGCGGCGCTATGAATCACCGGAATACCAAAGTCACAAGTGACCTCGGCGCTACAGAGCACTGAGCCTTCTGGTGCGCTCACCCACTCCAATGATCATGAGGGCCGCCTATTTCGCATCGKCGTCCCCGATCCACSCGGAGACGCGCTRATCCGTCCGGCGCGTGCTTACGCAAAAGAGCTCAATCGGCTGCCTGTAATTCGACCACCMATGGTCGTGGTGGTCCCGMCTGTAAAGAGACTCKGCAATACCTGAGGCTAGATTGTGTATCTTGTGGTAGCCAACGAGCGAGAGGCTACACCAGTAGGGACCCGGATGTGGGGATCGTAGGGTAGGCGCGATCGTGTATCTTAGTCTGCATCGACGGACGTGAGTTGGGTGTTACATGCCGAGGCGCTCGCACGAGTCKATCGCTGACCGTATCGCCGTRGTGGCGACAACGGTATAATGGCTGACTAAGGAACCCGCGACTACACMGGCCGCGATTGTGTACTTGTCATCRCTCCTCYACGGTCTCCATGCAAM"/>
                    <sequence id="seq_PP-RU-GOR-02" spec="Sequence" taxon="PP-RU-GOR-02" totalcount="4" value="CAGAARTCCCCACAACGCAATGAATGGGACACCAATTGCCGGGTATGACAACCGATGGATCGTTGGCGTGTGGGCGGGACCGGCTYCTATGTGCCGTATGTGCGATTACGACTAATAGGATTTCCCGGGACGAACTGTTGAGGCGCTGGAACGCGTGTAAAGTGCGGCGACGGCGTATCGAATCGGCTCAGCCATGGTCTGTCTCTCCAGCAACAAAACCACGGGCAACAGCCATGTTGTTGCGCCAACGTCCTTCGGCGGAAATTCYTGCACAAGAGGTGGGTAGCCCYGCCCCTCCGAAAGTTAGCGYGAAGAAACACGAGTTGCCGGGCATTGAGGMGTCGCGAGCATTGCCGCAGGTATTCACTGCATGCGTACGAAACCATCAAAGCTCYTGGAATTSCTCTTCTAGTAAAGACGCSCGGCTCGGCAAGTGGGCACATCCCTACAGATTCGTAAAGAGGCGTGTGCCGCYAGGGTACTGCTTTTCAACGCCCMCTTCTATAAGTGGGGGGTCCTSTCCTGGCATCTCAGATTCTCTCGTCTAGCAAGACCAATGMGGSCACAGGAGAGCGCMTACACGCGCGGTTGATCGGCCTTGGCGCAATCGGACCCCCGCAGGGGCATCTCGCGGGYTAACTGCTCACAGCCATTTTTACCTCCGACGCTCATGTGTTGGATCGGGTCCCATTTGATAAATGTGGCAGCCAGGTATGCCTATGCAATCAAAGACGGGTTCCTAGAGAGACGGGGGCGGGGTAGSGGCGGCGTTATGTTCCGTTTCAATGTCGCATCCGAACAGGCACGCCGCCGCGGGTCCGATCAACCATCCGACCCATGCACCGGAGGCTAGTAGTTCCCATGAGCGAGGAGCGMCCTMCAGCGTGGAAGCAAGGGCCCACCAACAGTGCGGAGAGTCGACTGTTGTCTAATGTGTAGACCAGGGCCGCAACCTCCTCCTTCTGGCGTGGTCAGAGAGGGGATCSCAGGTTGTGTGMCACTGATTATGAAACAACAATGAATGGCYACTTGTGCGGCCGCTGMGAGMTACGTAGTGGGGTGAGGAMACGAAGGGCTGTTGTACAGAGGKTCTCGAAMTCCGAGMGATACCCCTTGATTTATTTGAGCTCCAAMGGGCTGAGGGGCACCTCTCCCCGGACCATCKACGATACGGAGCGAAGCGATTGCGGCGCTATGAATCACCGGAMTACCAAAGTCACAAGTGACCTCGGCGCTACAGAGCACTGAGCCTTCTGGTGCGCTCACCCACTCYAATGATCATGAGGGCCGCCTATTTYGCATCGKCGTCCCCGATCCACCSGGAGACGCGCTRATCCGTCCGGCGCGTGCTTACGCAAAAGMGCTCAATCGGCTGCCTGTAATTCGACCACCMATGGTCGTGGTGGTCCCGMCTGTAAAGAGACTCKGCAATACCTGAGGCTAGATTGTGTATCTTGTGGTAGCCAACGAGCGAGAGGCTACACCAGTAGGGACCCGGATGTGGGGATCGTAGGGTAGGCGCGATCGTGTATCTTAGTCTGCATCGACGGACGTGAGTTGGGTGTTACATGCCGAGGCGCTCGCACGAGTCGATCGCTGACCGTATCGCCGTRGTGGCGACAMCGGTATAATGGCTGACTAAGGAACCCGCGACTACACMGGCCGCSATTGTGTACTTGTCATCRCTCCTCCACGGTCTCCATGCRAM"/>
                    <sequence id="seq_PP-RU-LEN-01" spec="Sequence" taxon="PP-RU-LEN-01" totalcount="4" value="CAGAWGTCCCCACAACGCMATGAATGGGACACCAATTGCCGGGTATGACAACCGATGGATCGTTGGCRTGTGGGCGGGACCGGCTTCTATGTGCCGTATGTGCGATTACGACTAATAGGATTTCCCGGGACGAACTGTTGAGGCGCTGGAACGCGTGTAAAGTGCGGCGACGGCGTATCGAATCGGCTCAGCCATGGTCTGTCTCTCCAGCAACAAAACCACGGGCAACAGCCATGTTGTTGCGCCAACGTCCTTCGGCRGAAATTCCTGCACAAGAGGTGGGTAGGCCCGSCCCTCCGAAAGTTAGCGTGAAGAAAMAMGAGTTGCCGGGCATTGAGGAGTCGCGAGCATTGCCGCAGGTATTCACTGCATGCGTACGAAACCATCAAAGCTCTTGGAATTCCTCTTCTAGTAAAGACGCCCRGCTCGGCAAGTGGGCACATCCCTACAGATTCGTAAAGAGGCGTGTGCCGCCAGGGTACTGCCTTTCAACGCCCCCTTCTATAAGTGGGGGGTCCTGTCCTGGCATCTCAGATTCTCTCGTCTAGCAAGACCAATGAGGCCACAGGAGAGCGCATACACGCGCGGTTGATCGGCCTYGGCGCAATCGGACCCCCGCAGGGGCATCTCGCGGGTTAACTGCTCAMAGCCATTTTTACCTCCGACGCTCATRTGTTGGATCGGGTCCCATTTGATAAATGTGGCAGCCAGGTATGCCTATGCAATCAAAGACSGGTTCCTAGAGAGACGGGGGCGGGGTAGCGGCGGCGTTATGTTCCGKTTCAATGTCGCATCCGAACAGGCACGCCGCCGCGGGTCCGATCAACCATCCGACCCATGCACCGGAGGCTAGTAGTTCCCATGAGCGAGGAGCKACCTACAGCGTGGAAGCAAGGGCCCACCAACAGTGCGGAGAGTCGACTGTTGTCTAATGTGTAGACCAGGGCCGCAACCTCCTCCTTCTGGCGTGGTCAGAGAGGGGATCCCAGGTTGTGTGACACTGATTATGAAACAACAATGAATGGCTACTTGTGCGGCCGCTGAGAGATACGTAGTGGGGTGAGGAAACGAAGGGCTGTTGTACAGAGGTTCTCGAAATCCGAGAGATACCCCTTGATTTATTTGAGCTCCAACGGGCTGAGGGGCACCTCTCCCCGGACCATCGACGATACGGAGCGAAGCGATTGCGGCGCTATGAATCACCGGAATACCAAAGTCACAAGTGACCTCGGCGCTACAGAGCACTGAGCCTTCTGGTGCGCTCACCCACTCCAATGATCATGAGGGCCGCCTATTTCGCATCGGCGTCCCCGATCCACCCGGAGACGCGCTGATCCGTCCGGCGCGTGCTTACGCAAAAGAGCTCAATCGGCTGCCTGTAATTCGACCACCAATGGTCGTGGTGGTCCCGACTGTAAAGAGACTCGGCAATACCTGAGGCTAGATTGTGTATCTTGTGGTAGCCAACGAGCGAGAGGCTACACCAGTAGGGACCCGGATGTGGGGATCGTAGGGTAGGCGCGATCGTGTATCTTAGTCTGCATCGACGGACGTGAGTTGGGTGTTACATGCCGAGGCGCTCGCACGAGTCGATCGCTGACCGTATCGCCGTGGTGGCGACAACGGTATAATGGCTGACTAAGGAACCCGCGACTMCACAGGCCGCGATTGTGTACTTGTCWTCACTCCTCCACGGTCTCCATGCAAA"/>
                    <sequence id="seq_PP-RU-LEN-02" spec="Sequence" taxon="PP-RU-LEN-02" totalcount="4" value="CAGATGTCCCCACAACGCMATGAATGGGACACCAATTGCCGGGTATGACAACCGATGGATCGTTGGCRTGTGGGCGGGACCGGCTTCTATGTGCCGTATGTGCGATTACGACTAATAGGATTTCCCGGGACGAACTGTTGAGGCGCTGGAACGCGTGTAAAGTGCGGCGACGGCGTATCGAATYGGCTCAGCCATGGTCTGTCTCTCCAGCAACAAAACCACGGGCAACAGCCATGTTGTTGCGCCAACGTCCTTCGGCGGAAATTCCTGCACAAGAGGTGGGTAGGCCYGGCCCTCCGAAAGTTAGCGTGAAGAAACAAGAGTTGCCGGGCATTGAGGAGTCGCGAGCATTGCCGCAGGTATTCACTGCATGCGTACGAAACCATCAAAGCTCTTGGAATTCCTCTTCTAGTAAAGACGCCCGGCTCGGCAAGTGGRCACATCCCTACAGATTCGTAAAGAGGCGTGTGCCGCCAGGGTACTGCCTTTCAACGCCCCCTTCTATAAGTGGGGGGTCCTGTCCTGGCATCTCAGATTCTCTCGTCTAGCAAGACCARTGAGGCCACAGGAGAGCGCATACACGCGCGGTTGATCGGCCTYGGCGCAATCGGACCCCCGCAGGGGCATCTCGCGGGTTAACTGCTCAMAGCCATTTTTACCTCCGACGCTCATGTGTTGGATCGGGTCCCATTTGATAAATGTGGCAGCCAGGTATGCCTATGCAATCAAAGACSGGTTCCTAGAGAGACGGGGGCGGGGTAGCGGCGGCGTTATGTTCCGKTTCAATGTCGCATCCGAACAGGCACGCCGCCGCGGGTCCGATCAACCATCCGACCCATGCACCGGAGGCTAGTAGTTCCCATGAGCGAGGAGCGACCTACAGCGTGGAAGCAAGGGCCCACCAACAGTGCGGAGAGTCGACTGTTGTCTAATGTGTAGACCAGGGCCGCAACCTCCTCCTTCTGGCGTGGTCAGAGAGGGGATCCCAGGTTGTGTGACACTGATTATGAAACAACAATGAATGGCTACTTGTGCGGCCGCTGAGAGATACGTAGTGGGGTGAGGAAACGAAGGGCTGTTGTACAGAGGTTCTYGAAATCCGAGAGATACCCCTTGATTTATTTGAGCTCCAACGGGCTGAGGGGCACCTCTCCCCGGACCATCGACGATACGGAGCGAAGCGATTGCGGCGCTATGAATCACCGGAATACCAAAGTCACAAGTGACCTCGGCGCTACAGAGCACTGAGCCTTCTGGTGCGCTCACCCACTCCAATGATCATCAGGGCCGCCTATTTCGCATCGGCGTCCCCGATCCACCCGGAGACGCGCTGATCCGTCCGGCGCGTGCTTACGCAAAAGAGCTCAATCGGCTGCCTGTAATTCGACCACCAATGGTCGTGGTGGTCCCGACTGTAAAGAGACTCGGCAATACCTGAGGCTAGATTGTGTATCTTGTGGTAGCCAACGAGCGAGAGGCTACACCAGTAGGGACCCGGATGTGGGGATCGTAGGGTAGGCGCGATCGTGTATCTTAGTCTGCATCGACGGACGTGAGTTGGGTGTTACATGCCGAGGCGCTCRCACGAGTCGATCGCTGACCGTATCGCCGTGGTGGCGACAACGGTATAATGGCTGACTAAGGAACCCGCGACTMCACAGGCCGCGATTGTGTACTTGTCATCACTCCTCCACGGTCTCCATGCAAA"/>
                    <sequence id="seq_PP-RU-LEV-01" spec="Sequence" taxon="PP-RU-LEV-01" totalcount="4" value="CAGAAGTCCCCACAACGCAATGAATGGGACACCAATTGCCGGGTATGACAACCGATGGATCGTTGGCGTGTGGGCGGGACCGGCTTCTATGTGCCGTATGTGCGATTACGACTAATAGGATTTCCCGGGACGAACTGTTGAGGCGCTGGAACGCGTGTAAAGTGCGGCGACGGCGTATCGAATCGGCTCAGCCATGGTCTGTCTCTCCAGCAACAAAACCACGGGCAACAGCCATGTTGTWGCGCCAACGTCCTTCGGCGGAAATTCCTGCACAAGAGGTGGGTAGCCCCGCCCCTCCGAAAGTTAGCGTGAAGAAACACGAGTTGCCGGGCATTGAGGAGTCGCGAGCATTGCCGCAGGTATTCACTGCATGCGTACGAAACCATCRAAGYTCTTGGAATTCCTCTTCTAGTAAAGACGCCCGGCTCGGCAAGTGGGCACATCCCTACAGATCCGTAAAGAGGCGTGTGCCGCCAGGGTACTGCCTTTCAACGCCCCCTTCTATAAGTGGGGGGTCCTGTCCTGGCATCTCAGATTCTCTCGTCTAGCAAGACYAATGAGGCCACAGGAGAGCGCATACACGCGCGGTTGATCGGCCTTGGCGCAATCGGACCCCCGCAGGGGCATCTCGCGGGTTAACTGCTCACAGCCATTTTTACCTCCGACGCTCATGTGTTGGATCGGGTCCCATTTGATAAATGTGGCAGCCAGGTWTGCCTATGCAATCAAAGACGGGTTCCTAGAGAGACGGGGGCGGGGTAGCGGCGGCGTTATGTTCCGTTTCAATGTCGCATCCGAACAGGCACGCCGCCGCGGGTCCGATCAACCATCCGACCCATGCACCGGAGGCTAGTAGTTCCCATGAGCGAGGAGCGACCTACAGCGTGGAAGCAAGGGCCCACCAACAGTGCGGAGAGTCGACTGTTGTCYAATGTGTAGACCAGGGCCGCAACCTCCTYCTTCTGGCGTGGTCAGAGAGGGGATCCCAGGTTGTGTGACACTGATTATGAAACAACAATGAATGGCTACTTGTGCGGCCGCTGAGAGATACGTAGTGGGGTGAGGAAACGAAGGGCTGTTGTACAGAGGTTCTCGAAATCCGAGAGATACCCCTTGATTTATTTGAGCTCCAACGGGCTGAGGGGCACCTCTCCCCGGACCATCGACGATACGGAGCGAAGCGATTGCGGCGCTATGAATCACCGGAATACCAAAGTCACAAGTGACCTCGGCGCTACAGAGCACTGAGCCTTCTGGTGCGCTCACCCACTCCAATGATCATCAGGGCCGCCTATTTCGCATCGGCGTCCYCGATCCACCCGGAGACGCGCTGATCCGTCCGGCGCGTGCTTACGCAAAAGAGCTCAATCGGCTGCCTGTAATTCGACCACCAATGGTCGTGGTGGTCCCGACTGTAAAGAGACTSGGCAATACCTGAGGCTAGATTGTGTATCTTGTGGTAGCCAACGAGCGAGAGGCTACACCAGTAGGGACCCGGATGTGGGGATCGTAGGGTAGGCGCKATCGTGTATCTTAGTCTGCATCGACGGACGTGAGTTGGGTGTTACATGCCGAGGCGCTCGCACGAGTCGATCGCTGACCGTATCGCCGTGGTGGCGACAACGGTGTAATGGCWGACTAAGGAACCCGCGACTACACAGGCCGCGATTGTGTACTTGTCATCACTCCTCCACGGTCTCCATGCAAA"/>
                    <sequence id="seq_PP-RU-LEV-02" spec="Sequence" taxon="PP-RU-LEV-02" totalcount="4" value="CAGAAGTCCCCACAACGCAATGAATGGGACACCAATTGCCGGGTATGACAACCGATGGATCGTTGGCGTGTGGGCGGGACCGGCTTCTATGTGCCGTATGTGCGATTACGACTAATAGGATTTCCCGGGACGAACTGTTGAGGCGCTGGAACGCGTGTAAAGTGCGGCGACGGCGTATCGAATCGGCTCAGCCATGGTCTGTCTCTCCAGCAACAAAACCACGGGCAACAGCCATGTTGTTGCGCCAACGTCCTTCGGCGGAAATTCCTGCACAAGAGGTGGGTAGCCCCGCCCCTCCGAAAGTTAGCGTGAAGAAACACGAGTTGCCGGGCATTGAGGAGTCGCGAGCATTGCCGCAGGTATTCACTGCATGCGTACGAAACCATCAAAGCTCTTGGAATTCCTCTTCTAGTAAAGACGCCCGRCTCGGCAAGTGGGCACATCCCTACAGATCCGTAAAGAGGCGTGTGCCGCCAGGGTACTGCCTTTCAACGCCCCCTTCTATAAGTGGGGGGTCCTGTCCTGGCATCTCAGATTCTCTCGTCTAGCAAGACYAATGAGGCCACAGGAGAGCGCATACACGCGCGGTTGATCGGCCTTGGCGCAATCGGACCCCCGCAGGGGCATCTCGCGGGTTAACTGCTCACAGCCATTTTTACCTCCGACGCTCATGTGTTGGATCGGGTCCCATTTGATAAATGTGGCAGCCAGGTATGCCTATGCAATCAAAGACGGGTTCCTAGAGAGACGGGGGCGGGGTAGCGGCGGCGTTATGTTCCGTTTCAATGTCGCATCCGAACAGGCACGCCGCCGCGGGTCCGATCAACCATCCGACCCATGCACCGGAGGCTAGTAGTTCCCATGAGCGAGGAGCGACCTACAGCGTGGAAGCAAGGGCCCACCAACAGTGCGGAGAGTCGACTGTTGTCTAATGTGTAGACCAGGGCCGCAACCTCCKCCTTCTGGCGTGGTCAGAGAGGGGATCCCAGGTTGTGTGACACTGATTATGARACAACAATGAATGGCTACTTGTGCGGCCGCTGAGAGATACGTAGTGGGGTGAGGAAACGAAGGGCTGTTGTACAGAGGTTCTCGAAATCCGAGAGATACCCCTTGATTTATTTGAGCTCCAACGGGCTGAGGGGCACCTCTCCCCGGACCATCGACGATACGGAGCGAAGCGATTGCGGCGCTATGAATCACCGGAATACCAAAGTCACAAGTGACCTCGGCGCTACAGAGCACTGAGCCTTCTGGTGCGCTCAMCCACTCCAATGATCATCAGGGCCGCCTATTTCGCATCGGCGTCCCCGATCCACCCGGARACGCGCTGATCCGTCCGGCGCGTGCTTACGCAAAAGAGCTCAATCGGCTGCCTGTAATTCGACCACCAATGGTCGTGGTGGTCCCGACTGTAAAGAGACTSGGCAATACCTGAGGCTAGATTGTGTATCTTGTGGTAGCCAACGAGCGAGAGGCTACACCAGTAGGGACCCGGATGTGGGGATCGTAGGGTAGGCGCGATCGTGTATCTTAGTCTGCATCGACGGACGTGAGTTGGGTGTTACATGCCGAGGCGCTCGCACGAGTCGATCGTTGACCGTATCGCCGTGGTGGCGACAACGGTATAATGGCWGACTAAGGAACCCGCGACTACACAGGCCGCGATTGTGTACTTGTCATCACTCCTCCACGGTCTCCATGCAAA"/>
                    <sequence id="seq_PP-RU-UNG-01" spec="Sequence" taxon="PP-RU-UNG-01" totalcount="4" value="CAGAAGTCCCCACAACTCAATGAATGGGACACCAATTGCCGGGTATGACAACCGATGGATCGTTGGCGTGTGGGCGGGACCGGCTTCTATGTGCCGTATGTGCGATTACGACTAATAGGATTTCCCGGGACGAACTGTTGAGGCGCTAGAACGCGTGTAAAGTGCGGCGACGGCGTATCGAATCGGCTCAGCCATGGTCTGTCTCTCCAGCAACAAAACCACGGGCAACAGCCATGTTGTTGCGCCAACGTCCTTCGGCGGAAATTCCTGCACAAGAGGTGGGTAGCCCCGCCCCTCCGAAAGTTAGCGTGAAGAAACACGAGTTGCCGGGCATTGAGGAGTCGCGAGCATTGCCGCAGGTATTCACTGCATGCGTACGAAACCATCAAAGCTCTTGGAATTCCTCTTCTAGTAAAGACGCCCGGCTCGGCAAGTGGGCACATCCCTACAGATYCGTAAAGAGGCGTGTGCCGCCAGGGTACTGCCTTTCAACGCCCCCTTCTATAAGTGGGGGGTCCTGTCCTGGCATCTCAGATTCTCTCGTCTAGCAAGACCAATGAGGCCACAGGAGAGCGCATACACGCGCGGTTGATCGGCCTTGGCGCAATCGGACCCCCGCAGGGGCATCTCGCGGGTTAACTGCTCACAGCCATTTTTACCTCCGACGCTCATGTGTTGGATCGGGTCCCATTTGATAAATGTGGCAGCCAGGTATGCCTATGCAATCAAAGACGGGTTCCTAGAGAGACGGGGGCGGGGTAGCGGCGGCGTTATGTTCCGTTTCAATGTCGCATCCGAACAGGCACGCCGCCGCGGGTCCGATCAACCATCCGACCCATGCACCGGAGGCTAGTAGTTCCCATGAGCGAGGAGCGACCTACAGCGTAGAAGCAAGGGCCCACCAASAGTGCGGAGAGTCGACTGTTGTCTAATGTGTAGACCAGGGCCGCAACCTCCTCCTTCTGGCGTGGTCAGAGAGGGGATCCCAGGTTGTGTGACACTGATTATGARACAACAATGAATGGCTACTTGTGCGGCCGCTGAGAGATACGTAGTGGGGTGAGGAAACGAAGGGCTGTTGTACAGAGGTTCTCGAAATCCGAGAGATACCCCTTGATTTATTTGAGCTCCAACGGGCTGAGGGGCACCTCTCCCCGGACCATCGACGATACGGAGCGAAGCGATTGCGGCGCTATGAATCACCGGAATACCAAAGTCACAAGTGACCTCGGCGCTACAGAGCACTGAGCCTTCTGGTGCGCTCACCCACTCCAATGATCATCAGGGCCGCCTATTTCGCATCGGCGTCCCCGATCCACCCGGAGACGCGCTGATCCGTCCGGCGCGTGCTTACGCAAAAGAGCTCAATCGGCTGCCTGTAATTCGACCACCAATGGTCGTGGTGGTCCCGACTGTAAAGAGACTCGGCAATACCTGAGGCTAGATTGTGTATCTTGTGTTAGCCAACGAGCGAGAGGCTACACCAGTAGGGACCCGGATGTGGGGATCGTAGGGTAGGCGCGATCGTGTATCTTAGTCTGCATCGACGGACGTGAGTTGGGTGTTACATGCCGAGGCGCTCGCACGAGTCGATCGCTGACCGTATCGCCGTGGTGGCGACAACGGTRTAATGGCTGACTAAGGAACCCGCGACTCCACAGGCCGCGATTGTGTACTTGTCATCACTCCTCCACGGTCTCCATGCAAA"/>
                    <sequence id="seq_PP-RU-USH-01" spec="Sequence" taxon="PP-RU-USH-01" totalcount="4" value="CAGAAGTCCCCACAACTCAATGAATGRGACACCAATTGCCGGGTATGACAACCGATGGATCGTTGGCGTGTGGGCRGGACCGGCTTCTATGTGCCGTATGTGCGATTACGACTAATAGGATTTCCCGGGACGAACTGTTGAGGCGCTGGAACGCGTGTAAAGTGCGGCGACGGCGTATCGAATCGGCTCAGCCATGGTCTGTCTCTCCAGCAACAAAACCACGGGCAACAGCCATGTTGTTGCGCCAACGTCCTTCGGCGGAAATTCCTGCACAAGAGGTGGGTAGCCCCGSCCCTCCGAAAGTTAGCGTGAAGAAACACGAGTTGCCGGGCATTGAGGAGTCGCGAGCATTGCCGCAGGTATTCACTGCATGCGTACGAAACCATCAAAGYTCTTGGAATTCCTCTTCTAGTAAAGACGCCCGGCTCGGCAAGTGGGCACATCCCTACAGATCCGTAAAGAGGCGTGTGCCGCCAGGGTACTGCCTTTCAACGCCCCCTTCTATAAGTGRGGGGTCCTGTCCTGGCATCTCAGATTCTCTCGTCTAGCAAGACYAATGAGGCCACAGGAGAGCGCATACACGCGCGGTTGATCGGCCTTGGCGCAATCGGACCCCCGCAGGGGCATCTCGCGGGTTAACTGCTCACAGCCATTTTTACCTCCGACGCTCATGTGTTGGATCGGGTCCCATTTGATAAATGTGGCAGCCAGGTATGCCTATGCAATCAAAGACGGGTTCCTAGAGAGACGGGGGCRGGGTAGCGGCGGCGTTATGTTCCGTTTCAATGTCGCATCCGAACAGGCACGCCGCCGCGGGTCCGATCAACCATCCGACCCATGCACCGGAGGCTAGTAGTTCCCATGAGCGAGGAGCGACCTACAGCGTRGAAGCAAGGGCCCACCAACAGTGCGGAGAGTCGACTGTTGTCTAATGTGTAGACCAGGGCCGCAACCTCCTCCTTCTGGCGTGGTCAGAGAGGGGATCCCAGGTTGTGTGACACTGATTATGAAACAACAATGAATGGCTACTTGTGCGGCCGCTGAGAGATACGTAGTGGGGTGAGGAAACGAAGGGCTGTTGTACAGAGGTTCTCGAAATCCGAGAGATACCCCTTGATTTATTTGAGCTCCAACGGGCTGAGGGGCACCTCTCCCCGGACCATCGACGATACGGAGCGAAGCGATTGCGGCGCTATGAATCACCGGAATACCAAAGTCACAAGTGACCTCGGCGCTACAGAGCACTGAGCCTTCTGGTGCGCTCACCCACTCCAATGATCATCAGGGCCGCCTATTTCGCATCGGCGTCCCCGATCCACCCGGAGACGCGCTGATCCGTCCGGCGCGTGCTTACGCAAAAGAGCTCAATCGGCYGCCTGTAATTCGACCACCAATGGTCGTGGTGGTCCCGACTGTAAAGAGACTCGGCAATACCTGAGGCTAGATTGTGTATCTTGTGKTAGCCAACGAGCGAGAGGCTACACCAGTAGGGACCCGGATGTGGGGATCGTAGGGTAGGCGCGATCGTGTATCTTAGTCTGCATCGACGGACGTGAGTTGGGTGTTASATGCCGAGGCGCTCGCACGAGTCGATCGCTGACCGTATCGCCGTGGTGGCGACAACGGTRTAATGGCTGACYAAGGAACCCGCGACTACACAGGCCGCGATTGTGTACTTGTCATCACTCCTCCACGGTCTCCATGCAAA"/>
                    <sequence id="seq_PP-SE-BYN-01" spec="Sequence" taxon="PP-SE-BYN-01" totalcount="4" value="CAGAAGTCCCMACAACTCAATGAATGGGACACCAATTGCCGGGTATGACAACCGATGGATCGTTGGCGTGTGGGCGGGACCGGCTTCTATGTGCCGTATGTGCGATTACGACTAATAGGATTTCCCGGGACGAACTGTTGAGGCGCTGGAACGCGTGTAAAGTGCGGCGACGGCGTATCGAATCGGCTCAGCCATGGTCTGTCTCTCCAGCAACAAAACCACGGGCAACAGCCATGTTGTTGCGCCAACGTCCTTCGGCGGAAATTCCTGCACAAGAGGTGGGTAGCCCCGSCCCTCCGAAAGTTAGCGTGAAGAAACACGAGTTGCCGGGCATTGAGGAGTCGCGAGCATTGCYGCAGGTATTCACTGCATGCGTACGAAACCATCAAAGTTCTTGGAATTCCTCTTCTAGTAAAGACGCCCGGCTCGGCAAGTGGGCACATCCCTACAGATCCGTAAAGAGGCGTGTGCCGCCAGGGTACTGCCTTTCAACGCCCCCTTCTATAAGTGGGGGGTCCTGTCCTGGCATCTCAGATTCTCTCGTCTAGCAAGACCAATGAGGCCACAGGAGAGCGCATACACGCGCGGTTGATCGGCCTTGGCGCAATCGGACCCCCGCAGGGGCATCTCGCGGGTTAACTGCTCACAGCCATTTTTACCTCCGACGCTCATGTGTTGGATCGGGTCCCATTTGATAAATGTGGCAGCCAGGTATGCCTATGCAATCAAAGACGGGTTCCTAGAGAGACGGGGGCGGGGTAGCGGCGGCGTTATGTTCCGTTTCAATGTCGCATCCGAACAGGCACGCCGCCGCGGGTCCGATCAACCATCCGACCCATGCACCGGAGGCTAGTAGTTCCCATGAGCGAGGAGCGACCTACAGCGTGGAAGCAAGGGCCCACCAACAGTGCGGAGAGTCGACTGTTGTCTAATGTGTAGACCAGGGCCGCAACCTCCTCCTTCTGGCGTGGTCAGAGAGGGGATCCCAGGTTGTGTGACACTGATTATGAAACAACAATGAATGGCTACTTGTGCGGCCGCTGAGAGATACGTAGTGGGGTGAGGAAACGAAGGGCTGTTGTACAGAGGTTCTCGAAATCCGAGAGATACCCCTTGATTTATTTGAGCTCCAACGGGCTGAGGGGCACCTCTCCCCGGACCATCGACGATACGGAGCGAAGCGATTGCGGCGCTATGAATCACCGGAATACCAAAGTCACAAGTGACCTCGGCGCTACAGAGCACTGAGCCTTCTGGTGCGCTCACCCACTCCAATGATCATCAGGGCCGCCTATTTCGCATCGGCGTCCCCGATCCACCCGGAGACGCGCTGATCCGTCCGGCGCGTGCTTACGCAAAAGAGCTCAATCGGCTGCCTGTAATTCGACCACCAATGGTCGTGGTGGTCCCGACTGTAAAGAGACTGGGCAATACCTGAGGCTAGATTGTGTATCTTGTGGTAGCCAACGAGCGAGAGGCTACACCAGTAGGGACCCGGATGTGGGGATCGTAGGGTAGGCGCTATCGTGTATCTTAGTCTGCATCGACGGACGTGAGTTGGGTGTTACATGCCGAGGCGCTCGCACGAGTCGATCGCTGACCGTATCGCCGTGGTGGCGACAACGGTRTAATGGCTGACTAAGGAACCCGCGACTCCACAGGCCGCGATTGTGTACTTGTCATCACTCCTCCACGGTCTCCATGCAAA"/>
                    <sequence id="seq_PP-SE-BYN-02" spec="Sequence" taxon="PP-SE-BYN-02" totalcount="4" value="CAGAAGTCCCMACAACKCAATGAATGGGACACCAATTGCCGGGTATGACAACCGATGGATCGTTGGCGTGTGGGCGGGACCGGCTTCTATGTRCCGTATGTGCGATTACGACTAATAGGATTTCCCGGGACGAACTGTTGAGGCGCTGGAACGCGTGTAAAGTGCGGCGACGGCGTATCGAATCGGCTCAGCCATGGTCTGTCTCTCCAGCAACAAAACCACGGGCAACAGCCATGTTGTTGCGCCAACGTCCTTCGGCGGAAATTCCTGCACAAGAGGTGGGTAGCCCCGSCCCTCCGAAAGTTAGCGTGAAGAAACACGAGTTGCCGGGCATTGAGGAGTCGCGAGCATTGCYGCAGGTATTCACTGCATGCGTACGAAACCATCAAAGTTCTTGGAATTCCTCTTCTAGTAAAGACGCCCGGCTCGGCAAGTGGGCACATCCCTACAGATCCGTAAAGAGGCGTGTGCCGCCAGGGTACTGCCTTTCAACGCCCCCTTCTATAAGTGGGGGGTCCTGTCCTGGCATCTCAGATTCTCTCGTCTAGCAAGACCAATGAGGCCACAGGAGAGCGCATACACGCGCGGTTGATCGGCCTTGGCGCAATCGGACCCCCGCAGGGGCATCTCGCGGGTTAACTGCTCACAGCCATTTTTACCTCCGACGCTCATGTGTTGGATCGGGTCCCATTTGATAAATGTGGCAGCCAGGTATGCCTATGCAATCAAAGACGGGTTCCTAGAGAGACGGGGGCGGGGTAGCGGCGGCGTTATGTTCCGTTTCAATGTCGCATCCGAACAGGCACGCCGCCGCGGGTCCGATCAACCATCCGACCCATGCACCGGAGGCTAGTAGTTCCCATGAGCGAGGAGCGACCTACAGCGTGGAAGCAAGGGCCCACCAACAGTGCGGAGAGTCGACTGTTGTCTAATGTGTAGACCAGGGCCGCAACCTCCTCCTTCTGGCGTGGTCAGAGAGGGGATCCCAGGTTGTGTGACACTGATTATGAAACAACAATGAATGGCTACTTGTGCGGCCGCTGAGAGATACGTAGTGGGGTGAGGAAACGAAGGGCTGTTGTACAGAGGTTCTCGAAATCCGAGAGATACCCCTTGATTTATTTGAGCTCCAACGGGCTGAGGGGCACCTCTCCCCGGACCATCGACGATACGGAGCGAAGCGATTGCGGCGCTATGAATCACCGGAATACCAAAGTCACAAGTGACCTCGGCGCTACAGAGCACTGAGCCTTCTGGTGCGCTCACCCACTCCAATGATCATCAGGGCCGCCTATTTCGCATCGGCGTCCCCGATCCACCCGGAGACGCGCTGATCCGTCCGGCGCGTGCTTACGCAAAAGAGCTCAATCGGCTGCCTGTAATTCGACCACCAATGGTCGTGGTGGTCCCGACTGTAAAGAGACTGGGCAATACCTGAGGCTAGATTGTGTATCTTGTGGTAGCCAACGAGCGAGAGGCTACACCAGTAGGGACCCGGATGTGGGGATCGTAGGGTAGGCGCTATYGTGTATCTTAGTCTGCATCGACGGACGTGAGTTGGGTGTTACATGCCGAGGCGCTCGCACRAGTCGATCGCTGACCGTATCGCCGTGGTGGCGACAACGGTRTAATGGCTGACTAAGGAACCCGCGACTMCACAGGCCGCGATTGTGTACTTGTCATCACTCCTCCACGGTCTCCATGCAAA"/>
                    <sequence id="seq_PP-SE-FIS-01" spec="Sequence" taxon="PP-SE-FIS-01" totalcount="4" value="CAGAAGTCCCCACAACKCAATGAATGGGACACCAATTGCCGGGTATGACAACCGATGGATCGTTGGCGTGTGGGCAGGACCGGCTTCTATGTGCCGTATGTGCGATTACGACTAATAGGATTTCCCGGGACGAACTGTTGAGGCGCTRGAACGCGTGTAAAGTGCGGCGACGGCGTATCGAATCGGCTSAGCCATGGTCTGTCTCTCYAGCAACAAMACCACGGGCAACAGCCATGTTGTTGCGCCAACGTCCTTCGGCGGAAAYTCCTGCACAAGAGGTGGGTRGCCCCGSCCCTCCGAAAGTTAGCGTGAAGAAACACGAGTTGCCGGGCATTGAGGMGTCGCGAGCATTGCCGCAGGTATTCACTGCATGCGTACGAAACCATCAAAGTTCTTGGAATTCCTCTTCTAGTAAAGACGCSCGGCTCGGCAAGTGGGCACATCCCTACAGMTTCGTAAAGMGGCGTGTGCCGCCAGGGTACWGCCTTTCAACGCCCCCTTCTATAAGTGRGGGGTCCTGTCCTGGCATCTCAGATTCTCTCGTCTAGCAAGACCAATGAGGCCACAGGAGAGCGCMTACACGCGCGGTTGATCGGCCTTGGCGCAATCGGACCCCCGCAGGGGSATCTCGCGGGTTAACYGCTCACAGCCATTTTTACCTCCGACGCTCATGTGTTGGATCGGGTCCCATTTGATAAATGTGGCAGCCAGGTATGCCTATGCAATCAAAGACGGGTKCCTAGAGAGACGGGGGCGGGGTMGCGGCGGCGTTATGTTCCGTTTCAATGTCGCATCCGAACAGGCACGCCGCCGCGGGTCCGATCAACCATCCGACCCATGCACCGGAGGCTAGTAGTTCCCATGAGCGAGGAGCGACCTACAGCGTAGAARCAAGGGCCCACCAACAGTGCGGAGAGTCGACTGTTGTTTMATGTGTAGACCAGGACCGCAACCTCCTCCTTCTGGCGTGGTCAGAGAGGGGATCCCAGGTTGTGTGMCACTGATTATGAAACAACAATGAATGGCTACTTGTGCGGCCGCTGAGAGMTACGTAGTGGGGTGAGGAAACGAAGGGCTGTTGTACAGAGGKTCTCGAAATCCGAGMGATACCCCTTGATTTATTTGAGCTCCAAMGGGCTGASGGGCACSTCTCCCCGGACCATCKACGATAYGGAGCGAAGCGATTGCGGCGCTATGAATTACCGGAMTACCAAAGTCACAAGYGACCTCGGCGCTACAGAGCACTGAGCCTTCTGGTGCGCTCACCCACTCYAATGATCATSAGGGCCGCCTATTTCGCATCGGCGTCCYCGATCCASCCGGAGACGCGCTGATCCGTCCRGCGCGTGCTTACGCAAAAGAGCTCAATCGGCTGCCTGTAATTCGACCACCAATGGTCGTGGTGGTCCCGACTGTAAAGAGACTCKGCAATACCTGAGGCTAGATTGTGTATCTTGTGGTAGCCAAYGAGCGMGAGGCTACACCAGTAGGGACCCGGATGTGGGGATCGTAGGGTAGGCGCGATCGTGTATCTTAGTCTGCATCGRCGGACGTGAGTTGGGTGTTACATGCCGAGGCGCTCRCACGAGTCGATCGCTGACCGTATCGCCGTGGTGGCGACAACGGTRTAATGGCTRACTAAGGAACCCGCGACTMCACAGGCCGCGATTGTGTACTTGTCATCACTCCTCCACGGTCTCCATGYAAA"/>
                    <sequence id="seq_PP-SE-FIS-02" spec="Sequence" taxon="PP-SE-FIS-02" totalcount="4" value="CAGAAGTCCCCACAACGCAATGAATGGGACACCAATTGCCGGGTATGACAACCGATGGATCGTTGGCGTGTGGGCRGGACCGGCTTCTATGTGCCGTATGTGCGATTACGACTAATAGGATTTCCCGGGACGAACTGTTGAGGCGCTAGAACGCGTGTAAAGTGCGGCGACGGCKTATCGAATCGGCTCAGCCATGGTCTGTCTCTCTAGCAACAAAACCACGGGCAACAGCCATGTTGTTGCGCCAACGTCCTTCGGCGGAAATTCCTGCACAAGAGGTGGGTAGCCCCGGCCCTCCGAAAGTTAGCGTGAAGAAACACGAGTTGCCGGGCATTGAGGAGTCGCGAGCATTGCCGCAGGTATTCACTGCATGCGTACGAMACCATCAAAGTTCTTGGAATTCCTCTTCTAGTAAAGACGCSCGGCTCGGCAAGTGGGCACATCCCTACAGATTCGTAAAGAGGCGTGTGCCGCCAGGRTACWGCCTTTCAACGCCCCCTTCTATAAGTGGGGGGTCCTSTCCTGGCATCTCAGATTCTCTCGTCTAGCAAGACCAATGMGGCCACAGGAGAGSGCMTACACGCGCGGTTGATCGGCCTTGGCGCAATCGGACCCCCGCAGGGGSATCTCGCGGGTTAACTGCTCACAGCCATTTTTACCTCCGACGCTCATGTGTTGGATCGGGTCCCATTTGATAAATGTGGCAGCCAGGTATGCCTATGCAATCAAAGACGGGTKCCTAGAGAGACGGGGGCGGGGTMGCGGCGGCGTTATGTTCCGTTTCAAKGTCGCATCCGAACAGGCACGCCGCCGCGGGTCCGATCAACCATCCGACCCATGCACCGGAGGCTAGTAGTTCCCATGAGCGAGGAGCGACCTACAGCGTRGAAGCAAGGGCCCACCAACAGTGCGGAGAGTCGACTGTTGTYTCATGTGTAGACCAKGGCCGCAACCTCCTCCTTCTGGCGYGGTCAGAGAGGGGATCCCAGGTTGTGTGACACTGATTATGAAACAACAATGAATGGCTACTTGTGCGGSCGCTGAGAGMTACGTAGTGGGGTGAGGAAACGAAGGGCKGTTGTACAGAGGTTCTCGAAATCCGAGMGATACCCCTTGATTTATTTGAGCTCCAAMGGGCTGAGGRGCACSTCTCCCCGGACCATCKACGATACGGAGCGAAGCGATTGCGGCGCTATGAATYACCGGAMTACCAAAGTCACAAGYGACCTCGGCGCTACAGAGCACTGAGCCTTCTGGTGCGCTCACCCACTCYAATGATCATCAGGGCCGCCTATTTCGCATCGKCGTYCTCGATCCACCCGGAGACGCGCTGATCCGTCCRGCGCGTGCTTACGCAAAAGAGCTCAATCGGCTGCCTGTAATTCGACCACCAATGGTCGTGGTGGTCCCGMCTGTAAAGAGACTCGGCAATACCTGAGGCTAGATTGTGTATCTTGTGGTAGCCAACGAGCGAGAGGCTACACCAGKAGGGACCCGGATGTGGGGATCGTAGGGTAGGCGCGATCGTGTATCTTAGTCTGCATCGRCGGACGTGAGTTGGGTGTTACATGCCGAGGCGCTCGCACGAGTCGATCGYTGACCGTATCGCCGTRGTGGAGACAACGGTRTAATGGCTGACTAAGGAACCCGCGACTACACAGGCCRCGATTGTGTACTTGTCAKCACTCCTCCACGGTCTCCATGCAAA"/>
                    <sequence id="seq_PP-UK-HAR-01" spec="Sequence" taxon="PP-UK-HAR-01" totalcount="4" value="CAGATGTCCCCACAACGCAATGAATGGGACACCAATTGCCGGGTATGACAACCGATGGATCGTTGGCGTGTGGGCGGGACCGGCTTCTATGTGYCGTATGTGCGATTACGACTAATAGGATTTCCCGGGACKAACTGTTGAGGCGCTGGAACGCGTGTAAAGTGCGGCGACGGCGTATCGAATCGGCTCAGCCATGGTCTGTCTCTCYAGCAACAAAACCACGGGCAACAGCCATGTTGTTGCGCCAACGTCCTTCGGCGGAAATTCCTGCACAAGAGGTGGGTAGCCCCGGCCCTCCGAAAGTTAGCGTGAAGAAACACGAGTTGCCGGGCATTGAGGAGTCGCGAGCATTGCCGCAGGTTTTCACTGCATGCGTACGAAACCATCRAAGCTCTTGGAATTCCTCTTCTAGTAAAGACGCCCGGCTCGGCAAGTGGGCACATCCCTACAGATYCGTAAAGAGGCGTGTGCCGCCAGGGTACTGCCTTTCAACGCCCCCTTCTATAAGTGGGGGGTCCTGTCCTGGCATCTCAGATTCTCTCGTCTAGCAAGACCAATGAGGCCACAGGAGAGCGCATACACGTGCGGTTGATCGGCCTTGGCGCAATCGGACCCYCGCAGGGGCATCTCGCGGGTTAACTGCTCACARCCATTTTTACCTCCGACGCTCATGTGTTGGATCGGGTCCCATTTGATAAATGTGGCAGCCAGGTATGCCTATGCAATCAAAGACGGGTTCCTWGAGAGACGGGGGCGGGGTAGCGGCGGCGTTATGTTCCGTTTCAATGTCGCATCCGAACAGGCACGCCGCCGCGGGTCCGATCAACCATCCGACCCATGCACCGGAGGCTAGTAGTTCCCATGAGCGAGGAGCGACTTACAGCGTGGAAGCAAGGGCCCACCAACAGTGCGGAGAGTCGACTGTTGTCTMATGTGTAGACCATGGCCGCAACCTCCTCCTTCTGGCGTGGTCAGAGAGGGGATCCCAGGTTGTGTGACACTGATTATGAGACAACAATGAATGGCTACTTGTGCGGCCGCTGAGAGMTACGTAGTGGGGTGAGGAAACGAAGGGCTGTTGTACAGAGGTTCTCGAAATCCGAGAGMTACCCCTTGRTTTATTTGAGCTCCAACGGGCTGAGGGGCACCTCTCCCCGGACCATTGACGATACGGAGCGAAGCGATTGCGGCGCTATGAATCACCGGAATACCAAAGTCACAAGTGACCTCGSCGCTACAGAGCACTGAGCCTTCTGGTGCGCTCACCCACTCCAATGATCATCAGGGCCGCCTATTTCGCATCGGCGTCCTCGATCCACCCGGAGACGCGCTGATCCGTCCAGCGCGTGCTTACGCAAAAGAGCTCAATCGGCTGCCTGTAATTCGACCACCAATGGTCGTGGTGGTCCYGACTGTAAAGAGACTGGGCAATACCTGAGGCTAGATTGTGTATCTTGTGGTAGCCAATGAGCGAGAGGCTACACCAGTAGGGACCCGGATGTGGGGATCGTAGGGTAGGCGCGATCGTGTATCTTAGTCTGCATCGACGGACGTGAGTTGGGTGTTACATGCCGAGGCGCTCACACGAGTCGATCGTTGACCGTATCGCCGTAGTGGMGACAACGGTGTAATGGCTGACTAAGGAACCCGCGACTCCACAGGCCGCGATTGTGTACTTGTCATCACTCCTCCACGGTCTCCATGCAAA"/>
                    <sequence id="seq_PP-UK-HAR-02" spec="Sequence" taxon="PP-UK-HAR-02" totalcount="4" value="CAGAWGTCCCCACAACGCAATGAATGGGACACCAATTGCCGGGTATGACAACCGATGGATCGTTGGCGTGTGGGCGGGACCGGCTTCTATGTGCCGTATGTGCGATTACGACTAATAGGATTTCCCGGGACGAACTGTTGAGGCGCTGGAACGCGTGTAAAGTGCGGCGACGGCGTATCGAATCGGCTCAGCCATGGTCTGTCTCTCYAGCAACAAAACCACGGGCAACAGCCATGTTGTTGCGCCAACGTCCTTCGGCGGAAATTCCTGCACAAGAGGTGGGTAGCCCCGGCCCTCCGAAAGTTAGCGTGAAGAAACACGAGTTGCCRGGCATTGAGKAGTCGCGAGCATTGCCGCAGGTTTTCACTGCATGCGTACGAAACCATCAAAGCTCTTGGAATTCCTCTTCTAGTAAAGACGCCCGGCTCGGCAAGTGGGCACATCCCTACAGATCCGTAAAGAGGCGTGTGCCGCCAGGGTACTGCCTTTCAACGCCCCCTTCTATAAGTGGGGGGTCCTGTCCTGGCATCTCAGATTCTCTCGTCTAGCAAGACCAATGAGGCCACAGGAGAGCGCATACACGTGCGGTTGATCGGCCTTGGCGCAATCGGACCCCCGCAGGGGCATCTCGCGGGTTAACTGCTCACARCCATTTTTACCTCCGACGCTCATGTGTTGGATCGGGTCCCATTTGATAAATGTGGCAGCCAGGTATGCCTATGCAATCAAAGACGGGTTCCTWGAGAGACGGGGGCGGGGTAGCGGCGGCGTTATGTTCCGTTTCAATGTCGCATCCGAACAGGCACGCCGCYGCGGGTCCGATCAACCATCCGACCCATGCACCGGAGGCTAGTAGTTCCCATGAGCGAGGAGCGACTTACAGMGTGGAAGCAAGGGCCCACCAACAGTGCGGAGAGTCGACTGTTGTCTAATGTGTAGACCATGGCCGCAACCTCCTCCTTCTGGCGTGGTCAGAGAGGGGATCCCAGGTTGTGTGACACTGATTATGAGACAACAATGAATGGCTACTTGTGCGGCCGCTGAGAGATACGTAGTGGGGTGAGGAAACGAAGGGCTGTTGTACAGAGGTTCTCGAAATCCGAGAGATACCCCTTGGTTTATTTGAGCTCCAACGGGCTGAGGGGCACCTCTCCCCGGACCATTGAYGATACGGAGCGAAGCGATTGCGGCGCTATGAATCACCGGAATACCAAAGTCACAAGTGACCTCGSCGCTACAGAGCACTGAGCCTTCTGGTGCGCTCACCCACTCCAATGATCATCAGGGCCGCCTATTTCGCATCGGCGTCCTCGATCCACCCGGAGACGCGCTGATCCGTCCRGCGCGTGCTTACGCAAAAGAGCTCAATCGGCTGCCTGTAATTCGACCACCAATGGTCGTGGTGGTCCYGACTGTAAAGAGACTGGGCAATACCTGAGGCTAGATTGTGTATCTTGTGGTAGCCAAYGAGCGAGAGGCTACACCAGTAGGGACCCGGATGTGGGGATCGTAGGGTAGGCGCGATCGTGTATCTTAGTCTGCATCGACGGACGTGAGTTGGGTGTTACATGCCRAGGCGCTCACACGAGTCGATCGTTGACCGTATCGCCGTAGTGGAGACAACGGTGTAATGGCTGACTAAGGAACCCGCGACTCCACAGGCCRCGATTGTGTACTTGTCATCACTCCTCCACGGTCTCCATGCAAA"/>
                    <sequence id="seq_PR-GR-LOU-01" spec="Sequence" taxon="PR-GR-LOU-01" totalcount="4" value="CAGAAGTCCCCACAACGCAATGAATGGGACACCAATTGCCGAGTATGACAACCGGTGGATCGTTGGCGTGTGGGCGGGACCGGCTTCTATGARYCGTATTTGCGATTACGACTAATAGGATTTCCCGGGACGAACTGTTGAGGCGCTGGAACGCGTGTAAAGTGCGGGAACGGCGTTTCGAATTRGCTCAGCCATGGTCTGTCTCTCCAGCAACAAAACCACGGGCAACAGCCATGTTGTTGCACCAACGTCCTTAGGCGGAGCTTCCGGYACAAGAGGTGGGTAGCCCCGCCTCTCCAAAAGTTAGCGTGAAGAAACACGAGTTGCCGGGCATTGAGGAGTCGCGAGCATTGGCACAGGTTTTCACTGCATGCGTACGAAACCATCAAAGCTCTTGGAATTCCTATTCTAGTAAAGACGCCTGGCTCGGCAAGTGGACACATCCCTACAGATTCGTAAAGAGGCGTGTGCCGCCAGGGTGCTGGCTTTCAACGCCCCCTTCTATAAGTGGGGGGTCCTGACCTGCCATCTCAGATTCTCTCGTCTAGCRAGATCAATGAGGCCACAGGAGAGCGCATACAGGCGCGGTTGACCAGCCTTGGCGCCATCAGGCCCCCGCAGGGGCATCTCGCAGGTTAACTTCTCACAGCCATTTTTACCTCCGACGCTCATGAGTTGGATCGGGTCCCATTTGATAAATGTGGCAGCCAGGTATGTCTATGCTATCAAAGACGGGGTCCTAGAGAGACGGGGGCGGGGTAGCAGCGGCGTCATGTTCCGTTTCAATGTCGTATCCAAACAAGCACCCCGCCGCAGGTCCGATTAACCATCCAACTCATGTACCGGAGGCTAGTAGTTTCCATGAGCGAGGAGCGACCTACAGCGTGGAAGCAAGGGCCCACCAACAGTGCGGAGAGTCGACTGTTGTCTAATGTGTAGACCAGGGCCGCAATCTTCTCCTTCTGGCGTGGTCAGAGAGGGGATCCCAAGTTGTGTGACACTGATTGTTAAATAACAATGTATGGCTACTTGTGCGGCCGCTGAGAGATACGTAGTGGGGTGAGGAAACGAAGGGCTGTTRTACAGAGGTTCTCGAAATCCGAGAGATACCCCTTGACTTATTTGAGCACCAACGGGTTGAGGGGCACCTCTCCCCGGACTATCGACGACACGGCGCGAAGCGATTATGGCACTATGAATCACCGGAATACCAAAGTCACAAGTGACCTCGGCGTTACAAAGCACTGAGCCTTCTGGTGTGTTAACCCACTCCAATAATCCTGAGGGCCGCCTATTTTGCATCGGCGTCCCCGATCCACCCGGAGACGCGCTGATCCGTCCGGTGCGTGCTTACGCAAAAGAGCTCAATCGGCTGCCTGAAATTCGACCACCAATGGTCGTGGTGGTCCCGACTCTAAAAAGACTCGGCAATACCCGAGGCTAGATTCTGTATCTTGTGGTAGCAAACGAGCGAGAGGCTAAACCAGTAGGGATCCAGATGTGGAGATCGTAGGGTAGGCGCGATCGTGTATCTTAGTCTGCATCGACGGACGTGAGTTGGGTGTTACATGCCGAGGCACTCACACGAGTCGATCGCTGACAGTATCGCCGTGGTGACGACAACGGTGTAAKGGCTGACTAAGGCACCCGCGACTACACAGGCCGCGATTGTGTACTTATTATCACTCCTCCACGGTCTCCATGCAAA"/>
                    <sequence id="seq_PR-GR-LOU-02" spec="Sequence" taxon="PR-GR-LOU-02" totalcount="4" value="CAGAAGTCCCCACAACGCAATGAATGGGACACCAATTGCCGAGTATGACAACCGGTGGATCGTTGGCGTGTGGGCGGGACCGGCTTCTATGARYCGTATTTGCGATTACGACTAATAGGATTTCCCGGGACGAACTGTTGAGGCGCTGGAACGCGTGTAAAGTGCGGGAACGGCGTTTCGAATTAGCTCAGCCATGGTCTGTCTCTCCAGCAACAAAACCACGGGCAACAGCCATGTTGTTGCACCAACGTCCTTAGGCGGAGCTTCCGGTACAAGAGGTGGGTAGCCCCGCCTCTCCAAAAGTTAGCGTGAAGAAACACGAGTTGCCGGGCATTGAGGAGTCGCGAGCATTGGCACAGGTTTTCACTGCATGCGTACGAAACCATCAAAGCTCTTGGAATTCCTATTCTAGTAAAGACGCCTGGCTCGGCAAGTGGACACATCCCTACAGATTCGTAAAGAGGCGTGTGCCGCCAGGGTRCTGGCTTTCAACGCCCCCTTCTATAAGTGGGGGGTCCTGACCTGCCATCTCAGATTCTCTCGTCTAGCRAGAYCAATGAGGCCACAGGAGAGCGCATACAGGCGCGGTTGAYCAGCCTTGGCGCCATCRGGCCCCCGCAGGGGCATCTCGCAGGTTAACTTCTCACAGCCATTTTTACCTCCGACGCTCATGAGTTGGATCGGGTCCCATTTGATAAATGTGGCAGCCAGGTATGTCTATGCTATCAAAGACGGGGTCCTAGAGAGACGGGGGCGGGGTAGCAGCGGCGTYATGTTCCGTTTCAATGTCGTATCCRAACARGCACSCCGCCGCAGGTCCGATTAACCATYCAACTCATGTACCGGAGGCTAGTAGTTTCCATGAGCGAGGAGCGACCTACAGCKTGGAAGCAAGGGCCCACCAACAGTGCGGAGAGTCGACTGTTGTCTAATGTGTAGACCAGGGCCGCAATCTTCTCCTTCTGGCGTGGTCAGAGAGGGGATCCCAAGTTGTGTGACACTGRTTGTTAAATAACAATGTATGGCTACTTGTGCGGCCGCTGAGAGATACGTAGTGGGGTGAGGAAACGAAGGGCTGTTATACAGAGGTTCTCGAAATCCGAGAGATACCCCTTGAYTTATTTGAGCACCAACGGGTTGAGGGGCACCTCTCCCCGGACTATCGACGACACGGMGCGAAGCGATTATGGCACTATGAATCACCGGAATACCAAAGTCACAAGTGACCTCGGCGTTACAAAGCACTGAGCCTTCTGGTGTGTTAACCCACTCCAATAATCCTGAGGGCCGCCTATTTTGCATCGGCGTCCCCGATCCACCCGGAGACGCGCTGATCCGTCCGGYGCGTGCTTACGCAAAAGAGCTCAATCGGCTGCCTGWAATTCGACCACCAATGGTCGTGGTGGTCCCGACTCTAAAAAGACTCGGCAATACCCGAGGCTAGATTCTGTATCTTGTGGTAGCMAACGAGCGAGAGGCTAAACCAGTAGGGATCCAGATGTGGRGATCGTAGGGTAGGCGCGATCGTGTATCTTAGTCTGCATCGACGGACGTGAGTTGGGTGTTACATGCCGAGGCACTCACACGAGTCGATCGCTGACAGTATCGCCGTGGTGACGACAACGGTGTAAKGGCTGACTAAGGCACCCGCGACTACACAGGCCGCGATTGTGTACTTATTATCACTCCTCCACGGTCTCCATGCAAA"/>
                    <sequence id="seq_PS-CN-LIU-01" spec="Sequence" taxon="PS-CN-LIU-01" totalcount="4" value="CAGAAGTCCCCACAACGCAATGAATAGGACACCAATTGCCGGGTATGAAAACCGATGGATCGTTGGCGTGTGGGCGGGACCGGCTTCTATGAGCCGTATGTGCGAYTACGACTAATAGGATTTCCCGGGACGAACTGTTGAGGCGCTGGAACGCGTGTAAAGTGCGGCAACGGCGTATCGAATTGGCTCAGCCATGGTCTGTCTCTGCAGCAACAAAACCACGAGCAACAGCCATGTTGTTGCGCCAACGTCTTTCGGCGGAACTTCTTGCACAAGAGGTGGGTAGCCCCGCCCCTCCAAAAGTCAGCGTGAAGAAACACGGGTTGCCGGGCATTGAGGAGTCGCGAGCATTGCCGCAGGTTTTCATTGCATGCGTACGAAACCATCAAAGTTCTTGGAATTCCTCTTCTAGTAAAGACGCCCAGCTCAGCAAGTGGACACATCCCTACAGATTCGTAAAGAGGCGTGTGCCGCCAGGGTACTGCCTTTCAACGCCCCCTTCTATAAGTGGGGGGTCCGGTCCTGGCATCTCAGATTCTCTCGTCTAGCAAGACCAATGAGGCCACAGGAGAGCGCATACAGGCGCGGTTGATCGGCCTTGGCGCAATCGGACCCCCGCAGGGGCATCTCGCGGGTTAATTGCTCACAGCCGCTCTTACCTCCGAYGCTCATAAGTTGAATCGGGTCCCATTTGATAAATGTGGCAGCCAGGTATGTCTATGTAATCAAGGATGGGTTCCTAGAGAGACGGGGGCGGGGTAGCAGCGGCGTTATGTTCCGTTTCAATGTCGCATCCGAACAGGCGCGCCGCCGCAGGTCCGATTAACCATCCGGCCCATGCACTGGAGGCTGGTAGTTCCCATGAGCGAGGGGCGACCTACAGCGTGGAAGCAAGGGCCCACCAACAATGCGGAGAGTCGACTGCTGTCTAATGTGTAGACCAGGGCCGCAATCTTCTCCTTCTGTAGTGGTCAGAGAGGGGATCCCAGGTTGTGTGACACTGATTATGAAACAACAATGAATGGCTACTTGTGCGGCCGCTGAGAGATACATAGTGGGGTGAGGAAACGAAGGGCTGTTRTACAGATGTTCTCGAAATCCGAGAAATACCCCTTGATTTATTTGAGCTCCAACGGGCTGAGGGGCAGCCCTCCCCGGACCATCGACGATACGGAGCGAAGTGATTGCGGCGCTATGAATCACCGGAATACCAAAGTCACAATTGACCGCGGTGTTACAAAGCACTGGGCCTTCTGGTGCGCTCACCTAGTCCAATGATCCTGAGGGCTGCCTATTTCGCATCGGCGTCCCCGATCCACCCGGAGAGGCGCTGATCCGTCCGGCGCGGGCTTACGCAAAACAGCTCAATCGGCTGCCTGTAATTCGACCACCAATGGTCGTGGTGGTCCCGACTGTAAAGAGASTCGGCAATACCTGAAGCTAGATTCTGTATCTTGTGGTAGCCAACGAGCGAGACGCTACACCAGTAGGGATCCAGATGTGGGGGTCGCAGGGTAGGCGCGATCGTGTATCTTAGTCTGCATCGATGGACGTGAGTTGGGTGTTACATGCCGAGGCACTCACACGAGTCGATCGCTGACCGTATCGCTGTGGTGGCGACAACGGTGTAATGGCTGACTAAGGAACTCGCGACTACACAGGCCGCGATTGTGTACTTGTCATCACTTCTCCACGRTCTCCATGCAAA"/>
                    <sequence id="seq_PS-CN-LIU-02" spec="Sequence" taxon="PS-CN-LIU-02" totalcount="4" value="CAGAAGTCCCCACAACGCAATGAATAGGACACCAATTGCCGGGTATGAAAACCGATGGATCGTTGGCGTGTGGGCGGGACCGGCTTCTATGAGCCGTATGTGCGATTACGACTAATAGGATTTCCCGGGACGAACTGTTGAGGCGCTGGAACGCGTGTAAAGTGCGGCAACGGCGTATCGAATTGGCTCAGCCATGGTCTGTCTCTGCAGCAACAAAACCACGAGCAACAGCCATGTTGTTGCGCCAACGTCTTTCGGCGGAACTTCTTGCACAAGAGGTGGGTAGCCCCGCCCCTCCAAAAGTCAGCGTGAAGAAACACGGGTTGCCGGGCATTGAGGAGYCGCGAGCATTGCCGCAGGTTTTCATTGCATGCGTACGAAACCATCAAAGTTCTTGGAATTCCTCTTCTAGTAAAGACGCCCAGCTCAGCAAGTGGACACATCCCTACAGATTCGTAAAGAGGCGTGTGCCGCCAGGGTACTGCCTTTCAACGCCCCCTTCTATAAGTGGGGGGTCCGGTCCTGGCATCTCAGATTCTCTCGTCTAGCAAGACCAATGAGGCCACAGGAGAGCGCATACAGGCGCGGTTGATCGGCCTTGGCGCAATCGGACCCCCGCAGGGGCATCTCGCGGGTTAATTGCTCACAGCCGCTCTTACCTCCGATGCTCATAAGTTGAATCGGGTCCCATTTGATAAATGTGGCAGCCAGGTATGTCTATGTAATCAAGGATGGGTTCCTAGAGAGACGGGGGCGGGGTAGCAGCGGCGTTATGTTCCGTTTCAATGTCGCATCCGAACAGGCGCGCCGCCGCAGGTCCGATTAACCATCCGGCCCATGCACTGGAGGCTGGTAGTTCCCATGAGCGAGGGGCGACCTACAGCGTGGAAGCAAGGGCCCACCAACAATGCGGAGAGTCGACTGCTGTCTAATGTGTAGACCAGGGCCGCAATCTTCTCCTTCTGTAGTGGTCAGAGAGGGGATCCCAGGTTGTGTGACACTGATTATGAAACAACAATGAATGGCTACTTGTGCGGCCGCTGAGAGATACATAGTGGGGTGAGGAAACGAAGGGCTGTTGTACAGATGTTCTCGAAATCCGAGAAATACCCCTTGATTTATTTGAGCTCCAACGGGCTGAGGGGCAGCCCTCCCCGGACCATCGACGATACGGAGCGAAGTGATTGCGGCGCTATGAATCACCGGAATACCAAAGTCACAATTGACCGCGGTGTTACAAAGCACTGGGCCTTCTGGTGCGCTCACCTAGTCCAATGATCCTGAGGGCTGCCTATTTCGCATCGGCGTCCCCGATCCACCCGGAGAGGCGCTGATCCGTCCGGCGCGGGCTTACGCAAAACAGCTCAATCGGCTGCCTGTAATTCGACCACCAATGGTCGTGGTGGTCCCGACTGTAAAGAGACTCGGCAATACCTGAAGCTAGATTCTGTATCTTGTGGTAGCCAACGAGCGAGACGCTACACCAGTAGGGATCCAGATGTGGGGGTCGCAGGGTAGGCGCGATCGTGTATCTTAGTCTGCATCGATGGACGTGAGTTGGGTGTTACATGCCGAGGCACTCACACGAGTCGATCGCTGACCGTATCGCTGTGGTGGCGACAACGGTGTAATGGCTGACTAAGGAACTCGCGACTACACAGGCCGCGATTGTGTACTTGTCATCACTTCTCCACGGTCTCCATGCAAA"/>
                    <sequence id="seq_PS-RU-BOL-01" spec="Sequence" taxon="PS-RU-BOL-01" totalcount="4" value="CAGAAGTCCCCMCAACGCAATGAATAGGACACCAATTGCCGGGTATGAAAACCGATGGATCGTTGGCGTGTGGGCGGGACCGGCTTCTATGAGCCGTATGTGCGATTACGACTAATAGGATTTCCCGGGACGAACTGTTGAGGCGCTGGAACGCGTGTAAAGTGCGGCAACGGCKTATCGAATTGGCTCAGCCATGGTCTGTCTCTGCAGCAACAAAACCACGRGCAACAGCCATGTTGTTGCGCCAAYGTCCTTCGGCGGAACTTYTTGCACAAGAGGTGGGTAGCCCCGCCCCTCCAAAAGTCAGCGTGAAGAAACACGGGTTGCCGGGCATTGAGGAGTCGCGAGCATTGCCGCAGGTTTTCATTGCATGCGTACGAAACCATCAAAGTTCYTGGAATTCCTCTTCTAGTAAAGACGCSCAGCTCAGCAAGYGGACACATCCCTACAGATTCGTAAAGAGGCGTGTGCCGCCAGGGTACTGCCTTTCAACGCCCCCTTCTATAAGTGGGGGGTCCTGTCCTGGCATCTCAGATTCTCTCGTCTAGCAAGACCAATGMGGCCACAGGAGAGCGCMTACAGGCGCGGTTGATCGGCCTTGGCGCAATCGGACCCCCGCAGGGGCATCTCGCGGGTTAATTGCTCACAGCCGCTCTTACCTCCKMCGCTCATAAGTTGGATCGGGTCCCATTTGATAAATGTGGCAGCCAGGTATGTCTATGTAATCAAGGATGGGTTCCTAGAGAGACGGGGGCGGGGTAGCAGCGGCGTTATGTTCCGTTTCAATGTCGCATCCGAACAGGCGCGCCGCCGCAGGTCCGWTTAACCATCCGGCCCATGCACTGGAGGCTGGTAGTTCMCATGAGCGAGGGGCGACCTACAGCGTGGAAGCAAGGGCCCACCAACAATGCGGAGAGTCGACTGCTGTCTAATGTGTAGACCRGGGCCGCAATCTTCKCCTTCTGTAGTGGTCAGAGAGGGGATCCCAGGTTGTGTGACACTGATTATGAAACAACAATGAATGGCTACTTGTGCGGCCGCTGMGAGMTACATAGTGGGGTGAGRAAACGAAGGGCTGTTGTACAGATGTTCTCGAAATCCGAGAAATACCCCTTGATTTATTTGAGCTCCAAMGGGCTGASGGRCAGCCCTCCCCGGACCATCGACGATACGGAGCGAAGTGAYTGCGGCGCTATGAATCACCGGAATACCAAAGTCACAATTGACCKCGGTGTTACAAAGCACTGRGCCTTCTGGTGCGCTCACCTAGTCCAATGATCCTGAGGGCTGCCTATTTCGCATCGKCGTCCCCGATCCACCCGGAGACGCGCTGATCCGTCCGGCGCGGGCTTACGCAAAACAGCTCAATCGGCTGCCTGTAATTCGACCACCAATGGTCGTGGTGGTCCCGACTGTAAAGAGACTCKGCAATACCTGAAGCTAGATTCTGTATCTTGTGGTAGCCAACGAGCGAGAGGCTACACCAGTAGGGATCCAGATGTGGGGGTCGCAGGGTAGGCGCGATCGTGTATCTTAGTMTGCATCGATGGACGTGMGTTGGGTGTTACATGCCGAGGCACTCACACGAGTCGATCGCTGACCGTATCGCTGTGGTGGCGACAACGGTRTAATGGCTGMCTAAGGAACTCGCGACTACACAGGCCGCSATTGTGTACTTGTCATCRCTTCTCCACGGTCTCCRTGCAAM"/>
                    <sequence id="seq_PS-RU-BOL-02" spec="Sequence" taxon="PS-RU-BOL-02" totalcount="4" value="CAGAAGTCCCCMCAACGCAATGAATAGGACRCCAATTGCCGGGTATGAAAACCGATGGATCGTTGGCGTGTGKGCGGGACCGGCTTCTATGAGCCGTATGTGCGATTACGACTAATAGGATTTCCCGGGACGAACTGTTGAGGCGCTGGAACGCGTGTAAAGTGCGGCAACGGCKTATCGAATTGGCTCAGCCATGGTCTGTCTCTGCAGCAACAAAACCACGAGCAACAGCCATGTTGTTGCGCCAACGTCCTTCGGCGGAACTTYTTGCACAAGAGGTGGGTAGCCCCGCCCCTCCAAAAGTCAGCGTGAAGAAACACGGGTTGCCGGGCATTGAGGMGTCGCGAGCATTGCCGCAGGTTTTCATTGCATGCGTACGAAACCATCAAAGTTCYTGGAATTCCTCTTCTAGTAAAGACGCSCAGCTCAGCAAGYGGACACATCCCTACAGATTCGTAAAGMGGCGTGTGCCGCCAGGGTACTGCCTTTCAACGCCCCCTTCTATAAGTGGGGGGTCCTSTCCTGGCATCTCAGATTCTCTCGTCTAGCAAGACCAATGAGGCCACAGGAGAGCGCMTACAGGCGCGGTTGATCGGCCTTGGCGCAATCGGACCCCCGCAGGGGCATCTCGCGGGTTAATYGCTCACAGCCGCTCTTACCTCCGACGCTCATAAGTTGGATCGGGTCCCATTTGATAAATGTGKCAGCCAGGTATGTCTATGTAATCAAGGATGGGTKCCTAGAGAGACGGGGGCGGGGTMGCAGCGGCGTTATGTTCCGTTTCAATGTCGCATCCGAACAGGCGCGCCGCCGCAGGTCCGTTTAACCATCCGGCCCATGCACTGGAGGCTGGTAGTTCACATGAGCGAGGGGCGACCTMCAGCGTGGAAGCAAGGGCCCACCAACAATGCGGAGAGTCGACTGCTGTCTAATGTGTAGACCAGGGCCGCAATCTTYKCCTTCTGTAGTGGTCAGAGAGGGGATCSCAGKTTGTGTGACACTGATTATGAAACAACAATGAATGGCTACTTGTGCGGSCGCTGMGAGMTACATAGTGGGGTGAGRAAACGAAGGGCTGTTGTACAGATGKTCTCGAAATCCGAGAAATACCCCTTGATTTATTTGAGTTCCAAMGGGCTGAGGGRCAGCCCTCCCCGGACCATCGACGATACGGAGCGAAGTGATTGCGGCGCTATGAATYACCGGAMTACCAAAGTCACAATTGACCGCGGTGTTACAAAGCACTGGGCCTTCTGGTGCGCTCACCTAGTCYAATGATCCTGAGGGCTGCCTATTTCGCATCGKCGTCCCCGATCCACCCGGAGACGCGCTGATCCGTCCGGCGCGGGCTKACGCAAAACAGCTCAATCGGCTGCCTGTAATTCGACCACCAAKGGTCGTGGTGGTCCCGMCTGTAAAGAGACTCKGCAATACCTGAAGCTAGATTCTGTATCTTGTGGTAGCCAACGAGCGMGAGGCTACACCAGTAGGGATCCAGATGTGGGGGTCGYMGGGTAGGCGCGATCGTGTATCTTAGTMTGYATCGATGGACGTGMGTTGGGTGTTACATGCCGAGGCACTCACACGAGTCGATCGCTGACCGTATCGCTGTGGTGGCGACAACGGTRTAATGGCTGACTAAGGAACTCGCGACTACACMGGCCGCSATTGTGTACTTGTCATCACTTCTCCACGGTCTCCATGCAAM"/>
                    <sequence id="seq_PS-RU-KIE-01" spec="Sequence" taxon="PS-RU-KIE-01" totalcount="4" value="CAGAAGTYCCCACAACGCAATGAATAGGACACCAATTGCCGGGTATGAAAACCGATGGATCGTTGGCGTGTGKGCGGGACCGGCTTCTATGAGCCGTATGTGCGATTACGACTAATAGGATTTCCCGGGACGAACTGTTGAGGCGCTGGAACGCGTGTAAAGTGCGGCAACGGCGTATCGAATTGGCTCAGCCATGGTCTGTCTCTGCAGCAACAAAACCACGAGCAACAGCCATGTTGTTGCGCCAACGTCCTTCGGCGGAACTTCTTGCACAAGAGGTGGGTAGCCCCGCCCCTCCAAAAGTCAGCGTGAAGAAACACGGGTTGMCGGGCATTGAGGAGTCGCGAGCATTGCCGCAGGTTTTCATTRCATGCGTACGAAACCATCAAAGTTCTTGGAATTCCTCTTCTAGTAAAGACGCCCAGCTCAGCAAGTGGACACATCCCTACAGATTCGTAAAGAGGCGTGTGCCGCCAGGGTACTGCCTTTCAACGCCCCCTTCTATAAGTGGGGGGTCCTGTCCTGGCATCTCAGATTCTCTCGTCTAGCAAGACCAAKGAGGCCACAGGAGAGCGCATACAGGCGCGGTTGATCGGCCTTGGCGCAATCGGACCCCCGCAGGGGCATCTCGCGGGTTAATTGCTCACAGCCGCTCTTACCTCCGACGCTCATAAGTTGGATCGGGTCCCATTTGATAAATGTGGCAGCCAGGTATGTCTATGTAATCAAGGATGGGTTCCTAGAGAGACGGGGGCGGGGTAGCAGCGGCGTTATGTTCCGTTTCAATGTCGCATCCGAACAGGCGCGCCGCCRCAGGTCCGATTAACCATCCGGCCCATGCACTGGAGGCTGGTAGTTCCCATGAGCGAGGGGCGACCTACAGCGTGGAAGCAAGGGCCCACCAACAATGCGGAGAGTCGACTGCTGTCTAATGTGTAGACCAGGGCCGCAATCTTCTCCTTCTGTAGTGGTCAGAGAGGGGATCCCAGGTTGTGTGACACTGATTATGAAACAACAATGAATGGCTACWTGTGCGGCCGCTGAGAGATACATAGTGGGGTGAGGAAACGAAGGGCTGTTGTACAGATGTACTCGAAATCCGAGAAATACCCCTTGATTTATYTGAGCTCCAACGGGCTGAGGGGCAGCCCTCCCCGGAYCATCGACGATACGGAGCGAAGTGATTGCGGCGCTATGAATCACCGGAATACCAAAGTCACAATTGACCGCGGTGTTACAAAGCACTGGGCCTTCTGGTGCGCTCACCTAGTCCAATGATCCTGAGGGCTGCCTATTTCGCATCGGCGTCCCCGATCCACCCGGAGACGCGCTGATCCGTCCGGCGCGGGCTTACGCAAAACAGCTCAATCGGCTGCCTGTAATTCGACCACCAATGGTCGTGGTGGTCCCGACTGTAAAGAGACTCGGCAATACCTGAAGCTAGATTCTGTATCTTGTGGTAGCCAACGAGCGAGAGGCTACACCAGTAGGGATCCAGATGTGGGGGTCGCMGGGTAGGCGCGATCGTGTATCTTAGTCTGYATCGATGGACGTGAGTTGGGTGTTACATGCCGAGGCACTCACACGAGTCGATCGCTGACCGTATCGCTGTGGTGGCGACAACGGTRTAATGGCTGACTAAGGAACTCGCGACTACACAGGCCGCGATTGTGTACTTGTCATCACTTCTCCACGGTCTCCATGCAAA"/>
                    <sequence id="seq_PS-RU-KIE-02" spec="Sequence" taxon="PS-RU-KIE-02" totalcount="4" value="CAGAAGTCCCCACAACGCAATGAATAGGACACCAATTGCCGGGTATGAAAACCGATGGATCGTTGGCGTGTGKGCGGGACCGGCTTCTATGAGCCGTATGTGCGATTACGACTAATAGGATTTCCCGGGACGAACTGTTGAGGCGCTGGAACGCGTGTAAAGTGCGGCAACGRCGTATCGAATTGGCTCAGCCATGGTCTGTCTCTGCAGCAACAAAACCACGAGCAACAGCCATGTTGTTGCGCCAACGYCCTTCGGCGGAACTTCTTGCACAAGAGGTGGGTAGCCCCGCCCCTCCAAAAGTCAGCGTGAAGAAACACGGGTTGCCGGGCATTGAGGAGTCGCGAGCATTGCCGCAGGTTTTCATTRCATGCGTACGAAACCATCAAAGTTCTTGGAATTCCTCTTCTAGTAAAGACGCCCAGCTCAGCAAGTGGACACATCCCTACAGATTCGTAAAGAGGCGTGTGCCGCCAGGGTACTGCCTTTCAACGCCCCCTTCTATAAGTGGGGGGTCCTGTCCTGGCATCTCAGATTCTCTCGTCTAGCAAGACCAATGAGGCCACAGGAGAGCGCATACAGGCGCGGTTGATCGGCCTTRGCGCAATCGGACCCCCGCAGGGGCATCTCGCGGGTTAATTGCTCACAGCCGCTCTTACCTCCGACGCTCATAAGTTGGATCGGGTCCCATTTGATAAATKTGGCAGCCAGGTATGTCTATGTAATCAAGGATGGGTTCCTAGAGAGACGGGGGCGGGGTAGCAGCGGCGTTATGTTCCGTTTCAATGTCGCATCCGAACAGGCGCGCCGCCGCAGGTCCGATTAACCATCCGGCCCATGCACTGGAGGCTGGTAGTTCCCATGAGCGAGGGGCGACCTACAGCGTGGAAGCAAGGGCCCACCAACAATGCGGAGAGTCGACTGCTGTCTAATGTGTAGACCAGGGCCGCAATCTTCTCCTTCTGTAGTGGTCAGAGAGGGGATCCCAGGTTGTGTGACACTGATTATGAAACAACAWTGAATGGCTACTTGTGCGGCCKCTGAGAGATACATAGTGGGGTGAGGAAACGAAGGGCTGTTGTACAGATGTACTCKAAATCCGAGAAATACCCCTTGATTTATTTGAGCTCCAACGGGCTRAGGGGCAGCCCTCCCCGGAYCATCGACGATACGGAGCGAAGTGATTGCGGCGCTATGAATCACCGGAATACCAAAGTCACAATTGACCGCGGTGTTACAAAGCACTGGGCCTTCTGGTGCGCTCACCTAGTCCAATGATCCTGAGGGCTGCCTATTTCGCATCGGCGTCCCCGATCCACCCGGAGACGCGCTGATCCGTCCGGCGCGGGCTTACGCAAAACAGCTCAATCGGCTGCCTGTAATTCGACCACCAATGGTCGTGGTGGTCCCGACTGTAAAGAGACTCGGCAATACCTGAAGCTAGATTCTGTATCTTGTGGTAGCCAACGAGCGAGAGGCTACAYCAGTAGGGAYCCAGATGTGGGGGTCGCAGGGTAGGCGCGATCGTGTATCTTAGTCTGTATCGAYGGACGTGAGTTGGGTGTTACATGCCGAGGCACTCACACGAGTCGATCGCTGACCGTATCGCTGTGGTGGCGACAACGGTRTAATGGCTGACTAAGGAACTCGCGACTACACAGGCCGCGATTGTGTACTTGTCATCACTTCTCCACGGTCTCCATGCAAA"/>
                    <sequence id="seq_PS-RU-PRE-01" spec="Sequence" taxon="PS-RU-PRE-01" totalcount="4" value="CAGAAGTYCCCMCAACGCAATGAATAGRACACCAATTGCCGGGTATGAAAACCGATGGATCGTTGGCGTGTGKGCGGGACCGGCTTCTATGAGCCGTATGTGCGATTACGACTAATAGGATTTCCCGGGACGAACTGTTGAGGCGCTGGAACGCGTGKAAAGTGCGGCAACGGCKTATCGAATTGGCTCAGCCATGGTCTGTCTCTGCAGCAACAAAACCACGRGCAACAGCCATGTTGTTGCGCCAACGTCCTTCGGCGGAACYTCTTGCACAAGAGGTGGGTAGCCCCGCCCCTCCAAAAGTCAGCGTGAAGAAACACGGGTTGCCGGGCATTGAGGMGTCGCGMGCATTGCCGCAGGTTTTCATTGCATGCGTACGAMACCATCAAAGTTCYTGGAATTCCTCTTCTAGTAAAGACGCSCAGCTCAGCAAGYGGACACATCCCTACAGATTCGTAAAGAGGYGTGTGCCGCCAGGGTACWGCCYTTCAACGCCCCCTTCTATAAGTGGGGGGTCCTGTCCTGGSATCTCAGATTCTCTCGTCTAGCAAGACCAATGMGGCCACAGGAGAGCGCMTACAGGCGCGGTTGATCGGCCTTGGCGCAATCGGACCCCCGCAGGGGCATCTCGCGGGTTAATYGCTCACAGCCGCTCTTACCTCCGACGCTCATAAGTTGGATCGGGTCCCATTTGATAWATGTGGCAGCCAGGTATGTCTATGTAATCAAGGATGGGTTCCTAGAGAGACGGGGGCGGGGTAGCAGCGGCGTTATGTTCCGTTTCAATGTCGCATCCGAMCAGGCGCGCCGCCGCAGGTCCGATTAACCATCCGGCCCATGCACTGGAGGCTGGTAGTTCCCATGAGCGAGGGGCGMCCTACAGCGTGGAAGCAAGGGCCCACCAACAATGCGGAGAGTCGACTGCTGTCTAATGTGTAGACCAGGGCCGCAATCTTCKCCTTCTGTAGYGGTCAGAGAGGGGATCCCAGGTTGTGTGACACTGATTAYGAAACAACAATGAATGGCYACTTGTGCGGSCGCTGAGAGMTACATAGTGGGGTGAGGAAACGAAGGGCTGTTGTACAGATGTTCTCKAAATCCGAGAAATACCCCTTGATTTATTTGAGCTCCAAMGGGCTGAGGGGCAGCCCTCCCCGGACCATCKACGATACGGAGCGAAGTGATTGCGGCGCTATGAATCACCGGAMTACCAAAGTCACAATTGACCGCGGTGTTACAAAGCACTGGGCCTTCTGGTGCGCTCACCTAGTCYAATGATCCTGAGGGCTGCCTATTTCGCATCGKCGTCCCCGATCCACCCGGAGACGCGCTGATCCRTCCGGCGCGGGCTTACGCAAAACAGCTCAATCGGCTGCCTGTAATTCGACCACCMATGGTCGTGGTGGTCCCGACTGTAAAGAGACTCKGCAATACCTGAAGCTAGATTCTGTATCTTGTGGTAGCCAACGAGCGAGAGGCTACACCAGTAGGGATCCAGATGTGGGGGTCGCAGGGTAGGCGCGATCGTGTATCTTAGTCTGCATCGATGGACGTGMGTTGGGTGTTACATGCCGAGGCACTCACACGAGTCGATCGCTGACCGTATCGCTGTGGTGGCGACAAMGGTRTAATGGCTRACTAAGGAACTCGCGACTACACMGGCCGCSATTGTGTACTTGTCATCRCTTCTCCACGGTCTCCATGCAMM"/>
                    <sequence id="seq_PS-RU-PRE-02" spec="Sequence" taxon="PS-RU-PRE-02" totalcount="4" value="CAGAAGTCCCCMCAACGCAATGAATAGGACACCAATTGCCGGGTATGAAAACCGATGGATCGTTGGCGTGTGKGCGGGACCGGCTTCTATGAGCCGTATGTGCGATTACGACTAATAGGATTTCCCGGGACGAACTGTTGAGRCGCTGGAACGCGTGKAAAGTGCGGCAACGGCKTATCGAATTGGCTCAGCCATGGTCTGTCTCTGCAGCAACAAAACCACGRGCAACAGCCATGTTGTTGCGCCAACGTCCTTCGGCGGAACYTCTTGCACAAGAGGTGGGTAGCCCCGCCCCTCCAAAAGTCAGCGYGAAGAAACACGGGTTGCCGGGCATTGAGGMGTCGCGMGCATTGCCGCAGGTTTTCATTRCATGCGTACGAAACCATCAAAGTTCTTGGAATTSCTCTTCTAGTAAAGACGCSCAGCTCAGCAAGYGGACACATCCCTACAGATTCGTAMAGAGGCGTGTGCCGCCAGGGTACTGCCTTTCAACGCCCCCTTCTATAAGTGGGGGGTCCTGTCCTGGCATCTCAGATTCTCTCGTCTAGCAAGACCAATGMGGCCACAGGAGAGCGCMTACAGGCGCGGTTGATCGGCCTTGGCGCAATCGGACCCCCGCAGGGGCATCTCGCGGGTTAATTGCTCACAGCCGCTCTTACCTCCGACGCTCATAAGTTGRATCGGGTCCCATTTGATATATGTGGCAGCCAGGTATGTCTRTGTAATCAAGGATGGGTTCCTAGAGAGACGGGGGCGGGGTAGCAGCGGCGTTATGTTCCGTTTCAATGTCGCATCCGAMCAGGCGCGCCGCCGCAGGTCCGATTAACCATCCGGCCCATGCACTGGAGGCTGGTAGTTCCCATGAGCGAGGGGCGACCTACAGCGTGGAAGCAAGGGCCCACCAASAATGCGGAGAGTCGACTGCTGTCTAATGTGTAGACCAGGGCCGCAATCTTCKCCTTCTGTAGTGGTCAGAGAGGGGATCSCAGGTTGTGTGAYACTGATTATGAAACAACAATGAATGGCTACTTGTGCGGCCGCTGAGAGMTACATAGTGGGGTGAGGAAACGAAGGGCTGTTGTACAGATGTWCTCGAAATCCGAGAAATACCCCTTGATTTATTTGAGCTCCAACGGGCTGASGGGCAGCCCTCCCCGGACCATCKACGATACGGAGCGAAGTGATTGCGGCGCTATGAATCACCGGAMTACCAAAGTCACAATTGACCGCGGTGTTACAAASCACTGGGCCTTCTGGTGCGCTCACCTAGTCCAATGATCCTGAGGGCTGCCTATTTCGCATCGKCGTCCCCGATCCACCCGGAGACGCGCTGATCCRTCCGGCGCGGGCTTACGCAAAACAGCTCAATCGGCTGCCTGTAATTCGACCACYMATGGTCGTGGTGGTCCCGACTGTAAAGAGACTCGGCAATACCTGAAGCTAGATTCTGTMTCTTGTGGTAGCCAACGAGCGAGAGGCKACACCAGTAGGGATCCAGATGTGGGGGTCGCAGGGTAGGCGCGATCGTGTATCTTAGTCTGCATCGATGGACGTGMGTTGGGTGTTACATGCCGAGGCACTCACACGAGTCGATCGCTGACCGTATCGCTGTGGTGGCGACAAMGGTGTAATGGCTGACTAAGGAACTCGCGACTACACMGGCCGCSATTGTGTACTTGTCATCRCTTCTCCACGGTCTCCATGCAMM"/>
                    <sequence id="seq_PS-RU-TAN-01" spec="Sequence" taxon="PS-RU-TAN-01" totalcount="4" value="CAGAAGTCCCCMCAACGCAATGAATAGGACACCAATTGCCGGGTATGAAAACCGATGGATCGTTGGCGTGTGTGCGGAACCGGCTTCTATGAGCCGTATGTGCGATTACGACTAATAGGATTTCCCGGGACGAACTGTTGAGGCGCTGGAACGCGTGTAAAGTGCGGCAACGGCKTATCGAATTGGCTSAGCCATGGTCTGTCTCTGCAGCAACAAAACCACGAGCAACAGCCATGTTGTTGCGCCAACGTCCTTCGGCGGAACTTCTTGCACAAGAGGTGGGTAGCCCCGCCCCTCCAAAAGTCAGCGYGAAGARACACGGGTTGCCGGRCATTGAGGAGTCGCGMGCATTKCCGCAGGTTTTYATTGCATGCGTACGAAACCATCAAAGTTCYTGGAATTCCTCTTCTAGTAAAGACGCSCAGCTCAGCAAGYGGACACATCCCTACAGATTCGTAAAGAGGCGTGTGCYGCCAGGGTACTGCCTTTCAACGCCCCCTTCTATAAGTGGGGGGTCCTGTCCTGGCATCTCAGATTCTCTCGTCTAKCAAGACCAATGAGGCCACAGGAGAGCGCMTACAGGCGCGGTTGATCGGCCTTGGCGCAATCGGACCCCCGCAGGGGCATCTCGCGGGTTAATTGCTCACAGCCGCTCTTACCTCCGACGCTCATAAGTTGGATCGGGTCCCATTTGATAAATGTGGCAGCCAGGTATGTCTATGTAATCAAGGATGGGTKCCTAGAGAGACGGGGGCGGGGTMGCAGCGGCGTTATGTTCCGTTTCAAKGTCGCATCCGAACAGGCGCGCCGCCGCAGGTCCGWTTAACCATCCGGCCCATGCACTGGAGGCTGGTAGTTCCCATGAGCGAGGGGCGACCTACAGCGTGGAAGCAAGGGCCCACCAACAATGCGGAGAGTCGACTGCTGTCTAATGTGTAGACCAGGGCCGCAATCTTCTCCTTCTGTAGTGGTCAGMGAGGGGATCCCAGGTTGTGTGACACTGATTATGAAACAACAATGAATGGCTACTTGTGCGGCCGCTGMGAGMTACATAGTGGGGTGAGGAAACGAAGGGCTGTTGTACAGATGTTCTCGAAATCCGAGAAATACCCCTTGATTTATTTGAGYTCCAAMGGGCTGASGGGCAGCCCTCCCCGGACCATCKACGATACGGAGCGAAGTGATTGCGGCGCTATGAATCACCGGAMTACCAAAGTCACAATYGACCGCGGTGTTACAAAGCACTGGGCCTTCTGGTGCGCTCACCTAGTCCAATGATCCTGAGGGCTGCCTATTTYGCATCGKCGTCCCCGATCCACCCGGAGACGCGCTGATCCGTCCGGCGCGGGCTTACGCAAAACAGCTCAATCGGCTGCCTGTAMTTCGACCACCMATGGTCGTGGTGGTCSCGMCTGTAAAGAGACTCKGCAATACCTGAAGCTAGATTCTGTATCTTGTGGTAGCCAACGAGCGAGAGGCTACACCAGTAGGGATCCAGATGTGGGGGTCGCAGGGTAGGCGCGATCGTGTAKCTTAGTCTGCATCGATGGACGTGAGTTGGGTGTTACATGCCGAGGCACTCACACGAGTCKATCGCTGACCGTATCGCTGTGGTGGCGACAMCGGTRTAATGGCTGACTAAGGAACTCGCGACTACACMGGCCGCSATTGTGTACTTGTCATCRCTTCTCCACSGTCTCCATRCAAA"/>
                    <sequence id="seq_PS-RU-TAN-02" spec="Sequence" taxon="PS-RU-TAN-02" totalcount="4" value="CAGAAGTCCCCMCAACGCAATGAATAGGACACCAATTGCCGGGTATGAAAACCGATGGATCGTTGGCGTGTGTGCGGGACCGGCTTCTATGAGCCGTATGTGCGATTACGACTAATAGGATTTCCCGGGACGAACTGTTGAGGCGCTGGAACGCGTGTAAAGTGCGGCAACGGCKTATCGAATTGGCTSAGCCATGGTCTGTCTCTGCAGCAACAAAACCACGAGCAACAGCCATGTTGTTGCGCCAACGTCCTTCGGCGGAACTTYTTGCACAAGAGGTGGGTAGCCCCGCCCCTCCAAAAGTCAGCGTGAAGAAACACGGGTTGCCGGGCATTGAGGAGTCGCGMGCRTTGCCGCAGGTTTTYATTGCATGCGTACGAAACCATCAAAGTTCYTGGAATTCCTCTTCTAGTAAAGACGCSCAGCTCAGCAAGYGGACACATCCCTACAGATTCGTAAAGAGGCGTGTGCCGCCAGGGTACTGCCTTTCAACGCCCCCTTCTATAAGTGGGGGGTCCTGTCCTGGCATCTCAGATTCTCTCGTCTAGCAAGACCAATGMGGCCACAGGAGAGCGCMTACAGGCGCGGTTGATCGGCCTTGGCGCAATCGGACCCCCGCAGGGGCATCTCGCGGGTTAATTGCTCACAGCCGCTCTTACCTCCGACGCTCATAAGTTGGATCGGGTCCCATTTGATAAATGTGGCAGCCAGGTATGTCTATGTAATCAAGGATGGGTTCCTAGAGAGACGGGGGCGGGGTAGCAGCGGCGTTATGTTCCGTTTCAATGTCGCATCCGAACAGGCGCGCCGCCGCAGGTCCGTTTAACCATCCGGCCCATGCACTGGAGGCTGGTAGTTCMCATGAGCGAGGGGCGACCTACAGCGKGGAAGCAAGGGCCCACCAACAATGCGGAGAGTCGACTGCTGTCTAATGTGTAGACCAGGGCCGCAATCTTCTCCTTCTGTAGYGGTCAGAGAGGGGATCSCAGKTTGTGTGACACTGATTATGAAACAACAATGAATGGCTACTTGTGCGGCCGCTGMGAGMTACATAGTGGGGTGAGGAAACGAAGGGCTGTTGTACAGATGTTCTCGAAMTCCGAGAAATACCCCTTGATTTATTTGAGCTCCAACGGGCTGASGGGCAGCCCTCCCCGGACCATCGACGATACGGAGCGAAGTGATTGCGGCGCTATGAATCACCGGAATACCARAGTCACAATTGACCGCGGTGTTACAAAGCACTGGGCCTTCTGGTGCGCTCACCTAGTCCAATGATCCTGAGGGCTGCCTATTTYGCATCGKCGTCCCCGATCCACCCGGAGACGCGCTGATCCGTCCGGCGCGGGCTKACGCAAAACAGCTCAATCGGCTGCCTGTAMTTCGACCACCMATGGTCGTGGTGGTCSCGACTGTAAAGAGACTCGGCAATACCTGAAGCTAGATTCTGTATCTTGTGGTAGCCAACGAGCGAGAGGCTACACCAGTAGGGATCCAGATGTGGGGGTCGCAGGGTAGGCGCGATCGTGTATCTTAGTCTGCATCGATGGACGTGMGTTGGGTGTTACATGCCGAGGCACTCACACGAGTCKATCGCTGACCGTATCGCTGTGGTGGCGACAACGGTRTAATGGCTRACTAAGGAACTCGCGACTACACAGGCCGCSATTGTGTACTTGTCATCACTTCTCCACGGTCTCCATGCAAM"/>
                    <sequence id="seq_PT-JP-MOT-01" spec="Sequence" taxon="PT-JP-MOT-01" totalcount="4" value="CAGAAGTCCCCACAACGCAATGAATAGGACACCAATTGCCAGGTATGAAAACCCATGGATCGTTGGCGTGTGGGCGGGACCGGCTTCTATGAGCCGTATGTGCGATTATGACTAATAGGATTTCCCGGGACGGGCTGTTGAGGCGCTGGAACACGTGTAAAGTGCGACAACGGCGTATCGAATTGGCTCAGCCATGGTCTGTCTCTGCAGCAACAAAACCACGGGCTACAGCCATGTTGTTGCGCCAACGTCCTTCGGCGGAACTTCCTGCACAAGAGGTGGGTARCCCCGCCCCTCCAAAAGTCAGCGTGAAGAAACACGAGTTGCCGGGCATTGAGGAGTCGGGAGCATTGCCGCAGGTTTTCATTGCATGCATACGAAACCGTCGAAGTTCTCAGAATTCCTCTTCTAGTAAAGACGCCCAGCTCAGCAAGTGGACACATCCCTACAGATTCGTAAAGAGGCGTGTGCCGCCAGGGTACTGCCTTTCAACGCCCCCTTCTATAAGTGGGGGGTCCTGTCCTGGCATCTCAGATTCTCTCGTCTAGCAAGACCAATGAGGCAACAGGAGAGCGCATACAGGCGCGGTTGATCGGCCTTGGCGCAATCGGACCCCCGCAAGGGCATCTCGCGGGTTAATTGCTCACAGCCGCCCTTACCTCCGACGCTCCTAAGTTGGATCAGGTCCCATTTGATAAATGTGGCAGCCAGGTATGTCTATGCAATCAAGGACGGGTTCCTAGAGAGACGGGGGCGGGGTAGCAGCGGCGTTATGTTCCGTTTCAATGTCGCATYCGAACAGGCGCGCCGCCGGAGGTCCGATTAACAATCCGGCCCATGCACCGGAGGCTAGTAGTTCCCATGAGCGAGGGGCGACCTACAGCGTGGAAGCAAGGGCCCACCAACAATGCGGAGAGTCGACTGCTGTCTAATGTGTAGACCAGGGCCGCAACCTTCTCCTTCTGGCGTGGTCAGAGAGGGGATCCCAGGTTGTGTGACACTGATTATGAAACAACAATGAATGGCTACTTGTGCGGCCGCTGAGAGATACATAGTGGGRTGAGGAAACGAAGGGCTGTTGTACAGATGTTCTCGAAATGCGAGAAATACCCCTTGATTTATTTGAGCTCCAACGGGYTGAGGGGCACCCCTCCCCGGACCATCGACGATACGTAGCGAAGCGATTGCGGCGCTATGAATCACCGGAATACCAAAGTCACAATTGACCTCGGTGTTACAAAGCACTGAGCCTTCTGGTGCGCTCACCTAGTCCAATGATCCTGAAGGCTGCCTATTTTGCATCGGCGTCCCCGATCCACCCGGAGACGCGCTGATYCGTCCGGCGCGTGCTTGCGCAAAAGAGCTCAATCGACTGCCTGTAATTCGACCACCAATGGTCGTGGTGGTCCCGACTGTAAAGAGACTCGGCAATACCTGAAGCTAGATTCTGTATCTTGTGGTAGCCAACGAGCGAGAGGCTACACTAGTAGGGATCCAGATGTGGGGRTCGTAGGGTAGGCACGATCGTGTATCTTAGTCTGCATCGATGGACGTGAGTTGGGTGTTACATGCCGAGGCACTCACTCGAGTCGATCGCTGACCGTATCGCCGTGGTGGCGACAACGGTRTAATGGCTGACTAAGGAACTCGCGACTACACAGGCCGCGATTGTGTACTTGTTATCACTCCTCCACGGTCTCCATGCAAA"/>
                    <sequence id="seq_PT-JP-MOT-02" spec="Sequence" taxon="PT-JP-MOT-02" totalcount="4" value="CAGAAGTCCCCACAACGCAATGAATAGGACACCAATTGCCAGGTATGAMAACCSATGGATCGTTGGCGTGTGGGCGGGACCGGCTTCTATGAGCCGTATGTGCGATTATGACTAATAGGATTTCCCGGGACGGGCTGTTGAGGCGCTGGAACACGTGTAAAGTGCGACAACGGCGTATCGAATTGGCTCAGCCATGGTCTGTCTCTGCAGCAACAAAACCACGGGCTACAGCCATGTTGTTGCGCCAACGTCCTTCGGCGGAACTTCCTGCACAAGAGGTGGGTAACCCCGCCCCTCCAAAAGTCAGCGTGAAGAAACACGAGTTGCCGGGCATTGAGGAGTCGGGAGCATTGCCGCAGGTTTTCATTGCATGCATACGAAACCGTCGAAGTTCTCAGAATTCCTCTTCTAGTAAAGACGCCCAGCTCAGCAAGTGGACACATCCCTACAGATTCGTAAAGAGGCGTGTGCCGCCAGGGTACTGCCTTTCAACGCCCCCTTCTATAAGTGGGGGGTCCTGTCCTGGCATCTCAGWTTCTCTCGTCTAGCAAGACCAATGAGGCMACAGGAGAGCGCATACASGCGCGGTTGATCGGCCTTGGCGCAATCGGACCCCCGCAAGGGCATCTCGCGGGTTAATTGCTCACAGCCGCCCTTACCTCCGACGCTCCTAAGTTGGATCAGGTCCCATTTGATAAATGTGGCAGCCAGGTATGTCTATGCAATCAAGGACGGGTTCCTAGAGAGACGGGGGCGGGGTAGCAGCGGCGTTATGTTCCGTTTCAATGTCGCATYCGAACAGGCGCGCCGCCGGAGGTCCGATTAACAATCCGGCCCATGCACCGGAGGCTAGTAGTTCCCATGAGCGAGGGGCGACCTACAGCGTGGAAGCAAGGGCCCACCAACAATGCGGAGAGTCGACTGCTGTCTAATGTGTAGACCAGGGCCGCAACCTTCTCCTTCTGGCGTGGTCAGAGAGGGGATCCCAGGTTGTGTGACACTGATTATGAAACAACAATGAATGGCTACTTGTGCGGCCGCTGAGAGATACATAGTGGGATGAGRAAACGAAGGGCTGTTGTACAGATGTTCTCGAAATGCGAGAAATACCCCTTGATTTATTTGAGCTCCAACGGGYTGAGGGGCACCCCTCCCCGGACCATCGACGATACGTAGCGAAGCGATTGCGGCGCTATGAATCACCGGAATACCAAAGTCACAATTGACCTCGGTGTTACAAAGCACTGAGCCTTCTGGTGCGCTCACCTASTCCAATGATCCTGAAGGCTGCCTATTTTGCATCGGCGTCCCCGATCCACCCGGAGACGCGCTGATYCGTCCGGCGCGTGCTTRCGCAAAAGAGCTCAATCGACTGCCTGTAATTCGACCACCAATGGTCGTGGTGGTCCCGACTGTAAAGAGACTCGGCAATACCTGAAGCTAGATTCTGTATCTTGTGGTAGCCAACGAGCGAGAGGCTRCACTAGTAGGGATCCAGATGTGGGGGTCGTAGGGTAGGCACGATCGTGTATCTTAGTCTGCATCGATGGACGTGAGTTGGGTGTTACATGCCGAGGCACTCACWCGAGTCGATCGCTGACCGTATCGCCGTGGTGGCGACAACGGTRTAATGGCTGACTAAGGAACTCGCGACTACACAGGCCGCGATTGTGTACTTGTTATCACTCCTCCACGGTCTCCATGCAAA"/>
                    <sequence id="seq_PT-RU-VLA-01" spec="Sequence" taxon="PT-RU-VLA-01" totalcount="4" value="CAGAAGTCCCCACAACGCAATGAATAGGACACCAATTGCCGGGTATGAAAACCGATGGATCGTTGGCGTGTGGGCGGGACCGGCTTCTATGAGCCGTATGTGCGATTATGACTAATAGGATTTCCCGGGACGAACTGTTGAGGCGCTGGAACGCGTGTAAAGTGCGACAACGGCKTATCGAATTGGCTSAGCCATGGTCTGTCTCTGCAGCAACAAAACCACGGGCTACRGCCATGTTGTTGCGCCAACGTCCTTCGGCGGAACTTCCTGCACAAGAGGTGGGTAGCCCCGCCCCTCCAAAAGTCAGCGTGAAGAAACACGAGTTGCCGGGCATTGAGGMGTCGGGMGCATTGCCGCAGGTTTTCATTGCATGCATACGAAACCGTCGAAGTTCTCAGAATTCCTCTTCTAGTAAAGACGCSCAGCTCAGCAAGTGGACACATCCCTACAGATTCGTAAAGAGGCGTGTGCCGCCAGGGTACTGCCTTTCAACGCCCMCTTCTATAAGTGGGGGGTCCTSTCCTGGCATCTCAGATTCTCTCGTCTAGCAAGACCAATGMGGSMACAGGAGAGCGCMTACAGGCGCGGTTGATCGGCCTTGGCGCAATCGGACCCCCGCAAGGGCATCTCGCGGRYTAATYGCTCACAGCCGCCCTTACCTCCGMCGCTCATAAGYTGGATAAGGTCCCATTTGATAAATGTGGCAGCCAGGTATGTCTATGCAATCAAGGACGGGTTCCTAGAGAGACGGGGGCGGGGTAGCAGCGGCGTTATGTTCCGTTTCAATGTCGCATCCGAACAGGCGCGCCGCCGSAGGTCCGATTAACMATCCGGCCCATGCACCGGAGGCTAGTAGTTCCCATGAGCGAGGGKCGATCTMCAGCGTGGAAGCAAGGGCCCACCAACAATGCGGAGAGTCGACTGCTGTCTAATGTGTAGACCAGGGCCGCAACCTTCKCCTTCTGGCGTGGTCAGAGAGGGGATCSCAGKTTGTGTGAYACTGATTATGAAACAACAATGAATGGCTACTTGTGCGGSCGCTGMGAGMTACATAGTGGGGTGAGGAMACGAAGGGCTGTTGTACAGATGTTCTCGAAATGCGAGAAATACCCCTTGATTTATTTGAGCTCCAAMGGGTTGASGGGCACCCCTCCCCGGACCATCGACGATACGTAGCGAAGCGATTGCGGCGCTATGAATCACCGGAATACCAAAGTCACAATTGRCCTCGGTGTTACAAAGCACTGAGCCTTCTGGTGCGCTCACCTAGTCYAATGATCCTGAGGGCTGCCTATTTCGCATCGKCGTCCCCGATCCACCCGGAGACGCGCTGATCCGTCCGGCGCGTGCTKACGCAAAAGAGCTCAATCGACTGCCTGTAATTCGACCACCMAKGGTCGTGGTGGTYCCGMCTGTAAAGAGACTCKGCAATACCTGAAGCTAGATTCTGYATCTTGTGGTAGCCAACRAGCGAGAGGCTACACCAGKARRGATCCAGATGTGGGGGTCGTMGGGTAGGCACGATCGTGTATCTTAGTCTGCATCGATGGACGTGMGTTGAGTGTTACATGCCGAGGCACTCACWCGAGTCKATCGCTGACCGTATCGCCGTGGTGGCGACAACGGTRTAATGRCTGACTAAGGAACTCGCGACTACACAGGCCGCGATTGTGTACTTGTTATCRCTCCTCCACSGTCTCCRTGCAAA"/>
                    <sequence id="seq_PT-RU-VLA-02" spec="Sequence" taxon="PT-RU-VLA-02" totalcount="4" value="CAGAAGTCCCCACAACGCAATGAATAGGACACCAATTGCSGGGTATGAAAACCGATGGATCGTTGGCGTGTGGGCGGGACCGGCTTCTATGAGCCGTATGTGCGATTATGACTAATAGGATTTCCCGGGACGAACTGTTGAGGCGYTGGAACGCGTGTAAAGTGCGACAACGGCKTATCGMATTGGCTCAGCCATGGTCTGTCTCTGCAGCAACAAAACCACGGGCTACAGCCATGTTGTTGCGCCAACGTCCTTCGGCGGAACYTCCTGCACAAGAGGTRGGTAGCCCCGCCCCTCCAAAAGTCAGCGTGAAGAAACACGAGTTGCCGGGCATTGAGGMGTCGGGMGCATTGCCGCAGGTTTTCATTGCATGCATACGAAACCGTCGAAGTTCYCAGAATTCCTCTTCTAGTAAAGACGCSCAGCTCAGCAAGYGGACACATCCCTACAGATTCGTAMAGAGGCGTGTGCCGCCAGGGTACWGCCTTTCAACGCCCCCTTCTATAAGTGGGGGGTCCTSTCCTGGCATCTCAGATTCTCTCGTCTAGCAAGACCAATGMGGCMACAGGAGAGCGCMTACAGGCGCGGTTGATCGGCCTTGGCGCAATCGGACCCCCGCAAGGGCATCTCGCGGGTTAATYGCTCACAGCCGCCCTTACCTCCGACGCTCATAAGTTGGATAAGGTCCCATTTGATAAATGTGGCAGCCAGGTATGTCTATGCAATCAAGGACGGGTTCCTAGAGAGACGGGGGCGGGGTAGCAGCGGCGTTATGTTCCGTTTCAATGTCGCATCCGAACAGGCGCGCCGCCGGAGGTCCGATTAACAATCCGGCCCATGCACCGGAGGCTAGTAGTTCCCATGAGCGAGGGGCGAYCTACAGCGTGGAAGCAAGGGCCCACCAACAATGCGGAGAGTCGACTGCTGTCTAATGTGTAGACCAGGGCCGCAACCTTCKCCTTCTGGCGTGGTCAGAGAGGGGATCCCAGGTTGTGTGMCACTGATTATGRAACAACAATGAATGGCTACTTGTGCGGCCGCTGAGAGMTACATAGTGGGGTGAGGAAACGAAGGGCTGTTGTACAGATGKTCTCGAAATGCGAGAAATACCCCTTGATTTATTTGAGCTCCAAMGGGTTGASGGGCACCCCTCCCCGGACCATCGACGATACGTAGCGAAGCGATKGCGGCGCTATGAATCACCGGAATACYARAGTCACAATTGACCTCGGTGTTACAAAGCACTGAGCCTTCTGGTGCGCTCACCTAGTCYAATGATCCTGAGGGCTGCCTATTTYGCATCGKCGTCCCCGATCCACCSGGAGACGCGCTGATCCGTCCGGCGCGTGCTKACGSAAAAGAGCTCAATCGACTGCCTGTAATTCGACCACCAATGGTCGTGGTGGTTCCGACTGTAAAGAGACTCKGCAATACCTGAAGCTAGATTCTGTATCTTGTGGTAGCCAACGAGCGAGAGGCKACACCAGTAGAGATCCAGATGTGGGGGTCGTAGGGTAGGCACGATCGTGTATCTTAGTCTGCATCGATGGACGTGMGTTGAGTGTTACATGCCGAGGCACTCACTCGAGTCGATCGCTGACCGTATCGCCGTGGTGGCGACAACGGTRTAATGGCTGACTAAGGAACTCGCGACTACACMGGCCGCSATTGTGTACTTGTTATCACTCCTCCACSGTCTCCRTGCAAM"/>
                </data>


    

<map name="Uniform" >beast.math.distributions.Uniform</map>
<map name="Exponential" >beast.math.distributions.Exponential</map>
<map name="LogNormal" >beast.math.distributions.LogNormalDistributionModel</map>
<map name="Normal" >beast.math.distributions.Normal</map>
<map name="Beta" >beast.math.distributions.Beta</map>
<map name="Gamma" >beast.math.distributions.Gamma</map>
<map name="LaplaceDistribution" >beast.math.distributions.LaplaceDistribution</map>
<map name="prior" >beast.math.distributions.Prior</map>
<map name="InverseGamma" >beast.math.distributions.InverseGamma</map>
<map name="OneOnX" >beast.math.distributions.OneOnX</map>

<run id="mcmc" spec="MCMC" chainLength="100000000">
    <state id="state" spec="State" storeEvery="5000">
        <tree id="Tree.t:Guo" spec="beast.evolution.tree.Tree" name="stateNode">
            <taxonset id="TaxonSet.Guo" spec="TaxonSet">
                <alignment idref="Guo"/>
            </taxonset>
        </tree>
        <parameter id="birthRate.t:Guo" spec="parameter.RealParameter" name="stateNode">1.0</parameter>
        <stateNode id="BMT_ModelIndicator.s:Guo" spec="parameter.IntegerParameter" lower="0" upper="5">5</stateNode>
        <parameter id="BMT_Rates.s:Guo" spec="parameter.RealParameter" dimension="6" lower="0.01" name="stateNode" upper="100.0">1.0</parameter>
        <parameter id="BMT_gammaShape.s:Guo" spec="parameter.RealParameter" name="stateNode">1.0</parameter>
        <parameter id="BMT_ProportionInvariable.s:Guo" spec="parameter.RealParameter" lower="0.0" name="stateNode" upper="1.0">0.1</parameter>
        <stateNode id="hasInvariableSites.s:Guo" spec="parameter.IntegerParameter">1</stateNode>
        <stateNode id="hasGammaRates.s:Guo" spec="parameter.IntegerParameter">1</stateNode>
        <stateNode id="hasEqualFreqs.s:Guo" spec="parameter.BooleanParameter">false</stateNode>
        <parameter id="BMT_frequencies.s:Guo" spec="parameter.RealParameter" dimension="4" name="stateNode">0.25 0.25 0.25 0.25</parameter>
        <parameter id="ORCsigma.c:Guo" spec="parameter.RealParameter" lower="0.0" name="stateNode">0.2</parameter>
        <parameter id="ORCRates.c:Guo" spec="parameter.RealParameter" dimension="144" lower="0.0" name="stateNode">0.5</parameter>
    </state>
    <init id="RandomTree.t:Guo" spec="beast.evolution.tree.RandomTree" estimate="false" initial="@Tree.t:Guo" taxa="@Guo">
        <populationModel id="ConstantPopulation0.t:Guo" spec="ConstantPopulation">
            <parameter id="randomPopSize.t:Guo" spec="parameter.RealParameter" name="popSize">1.0</parameter>
        </populationModel>
    </init>
    <distribution id="posterior" spec="util.CompoundDistribution">
        <distribution id="prior" spec="util.CompoundDistribution">
            <distribution id="YuleModel.t:Guo" spec="beast.evolution.speciation.YuleModel" birthDiffRate="@birthRate.t:Guo" tree="@Tree.t:Guo"/>
            <distribution id="BMT_PropInvariablePrior.s:Guo" spec="beast.math.distributions.BMTPrior" count="@hasInvariableSites.s:Guo" x="@BMT_ProportionInvariable.s:Guo">
                <Beta id="Beta.0" name="distr">
                    <parameter id="RealParameter.8" spec="parameter.RealParameter" lower="0.0" name="alpha" upper="0.0">1.0</parameter>
                    <parameter id="RealParameter.9" spec="parameter.RealParameter" lower="0.0" name="beta" upper="0.0">4.0</parameter>
                </Beta>
            </distribution>
            <distribution id="BMT_RatesPrior.s:Guo" spec="beast.math.distributions.NucleotideRevJumpSubstModelRatePrior" modelIndicator="@BMT_ModelIndicator.s:Guo" x="@BMT_Rates.s:Guo">
                <substModel id="RevJump.s:Guo" spec="NucleotideRevJumpSubstModel" modelIndicator="@BMT_ModelIndicator.s:Guo" rates="@BMT_Rates.s:Guo">
                    <frequencies id="BMTfreqs.s:Guo" spec="ModelFrequencies" empirical="false" frequencies="@BMT_frequencies.s:Guo" hasEqualFreqs="@hasEqualFreqs.s:Guo"/>
                </substModel>
                <Exponential id="BMT_RatesPrior.s:Guox" name="distr"/>
            </distribution>
            <prior id="BMT_freqsPrior.s:Guo" name="distribution" x="@BMT_frequencies.s:Guo">
                <distr id="Dirichlet.0" spec="beast.math.distributions.Dirichlet">
                    <parameter id="RealParameter.10" spec="parameter.RealParameter" dimension="4" lower="0.0" name="alpha" upper="0.0">1.0 1.0 1.0 1.0</parameter>
                </distr>
            </prior>
            <distribution id="BMT_GammaShapePrior.s:Guo" spec="beast.math.distributions.BMTPrior" count="@hasGammaRates.s:Guo" x="@BMT_gammaShape.s:Guo">
                <Exponential id="Exponential.1" name="distr">
                    <parameter id="RealParameter.7" spec="parameter.RealParameter" estimate="false" lower="0.0" name="mean" upper="0.0">1.0</parameter>
                </Exponential>
            </distribution>
            <prior id="ORCRatePriorDistribution.c:Guo" name="distribution" x="@ORCRates.c:Guo">
                <LogNormal id="LogNormalDistributionModel.1" S="@ORCsigma.c:Guo" meanInRealSpace="true" name="distr">
                    <parameter id="RealParameter.12" spec="parameter.RealParameter" estimate="false" name="M">1.0</parameter>
                </LogNormal>
            </prior>
            <prior id="ORCsigmaPrior.c:Guo" name="distribution" x="@ORCsigma.c:Guo">
                <Gamma id="Gamma.2" name="distr">
                    <parameter id="RealParameter.13" spec="parameter.RealParameter" estimate="false" name="alpha">0.5396</parameter>
                    <parameter id="RealParameter.14" spec="parameter.RealParameter" estimate="false" name="beta">0.3819</parameter>
                </Gamma>
            </prior>
            <prior id="YuleBirthRatePrior.t:Guo" name="distribution" x="@birthRate.t:Guo">
                <Uniform id="Uniform.5" name="distr" upper="Infinity"/>
            </prior>
        </distribution>
        <distribution id="likelihood" spec="util.CompoundDistribution" useThreads="true">
            <distribution id="treeLikelihood.Guo" spec="ThreadedTreeLikelihood" data="@Guo" tree="@Tree.t:Guo">
                <siteModel id="BEASTModelTest.s:Guo" spec="BEASTModelTestSiteModel" gammaCategoryCount="4" hasGammaRates="@hasGammaRates.s:Guo" hasInvariantSites="@hasInvariableSites.s:Guo" proportionInvariant="@BMT_ProportionInvariable.s:Guo" shape="@BMT_gammaShape.s:Guo" substModel="@RevJump.s:Guo">
                    <parameter id="BMT_mutationRate.s:Guo" spec="parameter.RealParameter" estimate="false" name="mutationRate">1.0</parameter>
                </siteModel>
                <branchRateModel id="OptimisedRelaxedClock.c:Guo" spec="beast.evolution.branchratemodel.UCRelaxedClockModel" rates="@ORCRates.c:Guo" tree="@Tree.t:Guo">
                    <LogNormal id="ORCLogNormalDistributionModel.c:Guo" S="@ORCsigma.c:Guo" meanInRealSpace="true" name="distr">
                        <parameter id="RealParameter.11" spec="parameter.RealParameter" estimate="false" name="M">1.0</parameter>
                    </LogNormal>
                    <parameter id="ORCucldMean.c:Guo" spec="parameter.RealParameter" estimate="false" lower="0.00192" name="clock.rate" upper="0.00245">0.00218</parameter>
                </branchRateModel>
            </distribution>
        </distribution>
        <distribution id="fossilCalibrations" spec="util.CompoundDistribution"/>
    </distribution>
    <operator id="YuleBirthRateScaler.t:Guo" spec="ScaleOperator" parameter="@birthRate.t:Guo" weight="3.0"/>
    <operator id="YuleModelTreeScaler.t:Guo" spec="ScaleOperator" scaleFactor="0.5" tree="@Tree.t:Guo" weight="3.0"/>
    <operator id="YuleModelTreeRootScaler.t:Guo" spec="ScaleOperator" rootOnly="true" scaleFactor="0.5" tree="@Tree.t:Guo" weight="3.0"/>
    <operator id="YuleModelUniformOperator.t:Guo" spec="Uniform" tree="@Tree.t:Guo" weight="30.0"/>
    <operator id="YuleModelSubtreeSlide.t:Guo" spec="SubtreeSlide" tree="@Tree.t:Guo" weight="15.0"/>
    <operator id="YuleModelNarrow.t:Guo" spec="Exchange" tree="@Tree.t:Guo" weight="0.0"/>
    <operator id="YuleModelWide.t:Guo" spec="Exchange" isNarrow="false" tree="@Tree.t:Guo" weight="3.0"/>
    <operator id="YuleModelWilsonBalding.t:Guo" spec="WilsonBalding" tree="@Tree.t:Guo" weight="3.0"/>
    <operator id="BMT_ModelTestOperator.s:Guo" spec="BMTMergeSplitOperator" modelIndicator="@BMT_ModelIndicator.s:Guo" rates="@BMT_Rates.s:Guo" substModel="@RevJump.s:Guo" weight="1.0"/>
    <operator id="BMT_Ratescaler.s:Guo" spec="BMTExchangeOperator" delta="0.15" modelIndicator="@BMT_ModelIndicator.s:Guo" rates="@BMT_Rates.s:Guo" substModel="@RevJump.s:Guo" weight="1.0"/>
    <operator id="BMT_gammaShapeScaler.s:Guo" spec="BMTScaleOperator" count="@hasGammaRates.s:Guo" parameter="@BMT_gammaShape.s:Guo" scaleFactor="0.5" weight="0.5"/>
    <operator id="BMT_ProportionInvariableScaler.s:Guo" spec="BMTScaleOperator" count="@hasInvariableSites.s:Guo" parameter="@BMT_ProportionInvariable.s:Guo" scaleFactor="0.5" weight="0.5"/>
    <operator id="BMT_hasGammaRatesFlipper.s:Guo" spec="BMTBirthDeathOperator" count="@hasGammaRates.s:Guo" rates="@BMT_gammaShape.s:Guo" weight="0.1"/>
    <operator id="BMT_hasInvariableSitesFlipper.s:Guo" spec="BMTBirthDeathOperator" count="@hasInvariableSites.s:Guo" rates="@BMT_ProportionInvariable.s:Guo" weight="0.1"/>
    <operator id="BMT_FreqsFlipOperator.s:Guo" spec="BitFlipOperator" parameter="@hasEqualFreqs.s:Guo" weight="0.1"/>
    <operator id="BMT_FrequenciesExchanger.s:Guo" spec="DeltaExchangeOperator" delta="0.01" weight="0.2">
        <parameter idref="BMT_frequencies.s:Guo"/>
    </operator>
    <operator id="ORCAdaptableOperatorSampler_sigma.c:Guo" spec="orc.operators.AdaptableOperatorSampler" weight="3.0">
        <parameter idref="ORCsigma.c:Guo"/>
        <operator id="ORCucldStdevScaler.c:Guo" spec="consoperators.UcldScalerOperator" distr="@ORCLogNormalDistributionModel.c:Guo" rates="@ORCRates.c:Guo" scaleFactor="0.5" stdev="@ORCsigma.c:Guo" weight="1.0">
            <kernel id="KernelDistribution$Bactrian.3" spec="KernelDistribution$Bactrian"/>
        </operator>
        <operator id="ORCUcldStdevRandomWalk.c:Guo" spec="BactrianRandomWalkOperator" parameter="@ORCsigma.c:Guo" scaleFactor="0.1" weight="1.0">
            <kernelDistribution id="KernelDistribution$Bactrian.4" spec="KernelDistribution$Bactrian"/>
        </operator>
        <operator id="ORCUcldStdevScale.c:Guo" spec="BactrianScaleOperator" parameter="@ORCsigma.c:Guo" scaleFactor="0.5" upper="10.0" weight="1.0">
            <kernelDistribution id="KernelDistribution$Bactrian.5" spec="KernelDistribution$Bactrian"/>
        </operator>
        <operator id="ORCSampleFromPriorOperator_sigma.c:Guo" spec="orc.operators.SampleFromPriorOperator" parameter="@ORCsigma.c:Guo" prior2="@ORCsigmaPrior.c:Guo" weight="1.0"/>
    </operator>
    <operator id="ORCAdaptableOperatorSampler_rates_root.c:Guo" spec="orc.operators.AdaptableOperatorSampler" weight="0.1">
        <parameter idref="ORCRates.c:Guo"/>
        <tree idref="Tree.t:Guo"/>
        <operator id="ORCRootOperator1.c:Guo" spec="consoperators.SimpleDistance" clockModel="@OptimisedRelaxedClock.c:Guo" rates="@ORCRates.c:Guo" tree="@Tree.t:Guo" twindowSize="0.005" weight="1.0">
            <kernel id="KernelDistribution$Bactrian.6" spec="KernelDistribution$Bactrian"/>
        </operator>
        <operator id="ORCRootOperator2.c:Guo" spec="consoperators.SmallPulley" clockModel="@OptimisedRelaxedClock.c:Guo" dwindowSize="0.005" rates="@ORCRates.c:Guo" tree="@Tree.t:Guo" weight="1.0">
            <kernel id="KernelDistribution$Bactrian.7" spec="KernelDistribution$Bactrian"/>
        </operator>
    </operator>
    <operator id="ORCAdaptableOperatorSampler_rates_internal.c:Guo" spec="orc.operators.AdaptableOperatorSampler" weight="20.0">
        <parameter idref="ORCRates.c:Guo"/>
        <tree idref="Tree.t:Guo"/>
        <operator id="ORCInternalnodesOperator.c:Guo" spec="consoperators.InConstantDistanceOperator" clockModel="@OptimisedRelaxedClock.c:Guo" rates="@ORCRates.c:Guo" tree="@Tree.t:Guo" twindowSize="0.005" weight="1.0">
            <kernel id="KernelDistribution$Bactrian.8" spec="KernelDistribution$Bactrian"/>
        </operator>
        <operator id="ORCRatesRandomWalk.c:Guo" spec="BactrianRandomWalkOperator" parameter="@ORCRates.c:Guo" scaleFactor="0.1" weight="1.0">
            <kernelDistribution id="KernelDistribution$Bactrian.9" spec="KernelDistribution$Bactrian"/>
        </operator>
        <operator id="ORCRatesScale.c:Guo" spec="BactrianScaleOperator" parameter="@ORCRates.c:Guo" scaleFactor="0.5" upper="10.0" weight="1.0">
            <kernelDistribution id="KernelDistribution$Bactrian.10" spec="KernelDistribution$Bactrian"/>
        </operator>
        <operator id="ORCSampleFromPriorOperator.rates.c:Guo" spec="orc.operators.SampleFromPriorOperator" parameter="@ORCRates.c:Guo" prior2="@ORCRatePriorDistribution.c:Guo" weight="1.0"/>
    </operator>
    <operator id="ORCAdaptableOperatorSampler_NER.c:Guo" spec="orc.operators.AdaptableOperatorSampler" weight="15.0">
        <tree idref="Tree.t:Guo"/>
        <operator id="ORCNER_null.c:Guo" spec="Exchange" tree="@Tree.t:Guo" weight="0.0"/>
        <operator id="ORCNER_dAE_dBE_dCE.c:Guo" spec="orc.ner.NEROperator_dAE_dBE_dCE" rates="@ORCRates.c:Guo" tree="@Tree.t:Guo" weight="1.0"/>
        <metric id="RobinsonsFouldMetric.0" spec="beast.evolution.tree.RobinsonsFouldMetric" taxonset="@TaxonSet.Guo"/>
    </operator>
    <logger id="tracelog" spec="Logger" fileName="Guo.log" logEvery="10000" model="@posterior" sanitiseHeaders="true" sort="smart">
        <log idref="posterior"/>
        <log idref="likelihood"/>
        <log idref="prior"/>
        <log idref="treeLikelihood.Guo"/>
        <log id="TreeHeight.t:Guo" spec="beast.evolution.tree.TreeHeightLogger" tree="@Tree.t:Guo"/>
        <log idref="YuleModel.t:Guo"/>
        <log idref="birthRate.t:Guo"/>
        <log idref="RevJump.s:Guo"/>
        <log idref="BMT_ModelIndicator.s:Guo"/>
        <log idref="BMT_gammaShape.s:Guo"/>
        <log idref="BMT_ProportionInvariable.s:Guo"/>
        <log idref="hasGammaRates.s:Guo"/>
        <log idref="hasInvariableSites.s:Guo"/>
        <log id="ActivePropInvariable.s:Guo" spec="beast.util.Script" argnames="BMT_ProportionInvariable hasInvariableSites" expression="BMT_ProportionInvariable * hasInvariableSites">
            <x idref="BMT_ProportionInvariable.s:Guo"/>
            <x idref="hasInvariableSites.s:Guo"/>
        </log>
        <log id="ActiveGammaShape.s:Guo" spec="beast.util.Script" argnames="BMT_gammaShape hasGammaRates" expression="BMT_gammaShape * hasGammaRates">
            <x idref="BMT_gammaShape.s:Guo"/>
            <x idref="hasGammaRates.s:Guo"/>
        </log>
        <log idref="hasEqualFreqs.s:Guo"/>
        <log idref="BMT_frequencies.s:Guo"/>
        <log idref="ORCsigma.c:Guo"/>
        <log id="ORCRatesStat.c:Guo" spec="beast.evolution.branchratemodel.RateStatistic" branchratemodel="@OptimisedRelaxedClock.c:Guo" tree="@Tree.t:Guo"/>
    </logger>
    <logger id="screenlog" spec="Logger" logEvery="10000">
        <log idref="posterior"/>
        <log idref="likelihood"/>
        <log idref="prior"/>
    </logger>
    <logger id="treelog.t:Guo" spec="Logger" fileName="$(tree).trees" logEvery="10000" mode="tree">
        <log id="TreeWithMetaDataLogger.t:Guo" spec="beast.evolution.tree.TreeWithMetaDataLogger" branchratemodel="@OptimisedRelaxedClock.c:Guo" tree="@Tree.t:Guo"/>
    </logger>
    <operatorschedule id="OperatorSchedule" spec="OperatorSchedule"/>
</run>
</beast>
